# Supplementary material for: GenomeScope 2.0 and Smudgeplot for reference-free profiling of polyploid genomes
Source: Nat Commun. 2020 Mar 18;11:1432. doi: 10.1038/s41467-020-14998-3 (PMC7080791; doi:10.1038/s41467-020-14998-3)
Supplement: Supplementary file 3 — Supplementary Data 1 [file 41467_2020_14998_MOESM3_ESM.xlsx]

## Sheet: Simulated Triploid Results
Estimated d	Estimated nucleotide divergence	Estimated length	True d	raab	rabc	True nucleotide divergence	True length	d diff	nucleotide divergence diff	length diff
0	0	999555	0	0	0	0	1000000	0	0	445.241
0.00102182	0.0050007	1.00025e+06	0	0	0.005	0.005	1000000	0.00102182	6.99289e-07	254.458
0	0.0102815	997576	0	0	0.01	0.01	1000000	0	0.000281496	2424.22
0.000526678	0.0151672	1.00097e+06	0	0	0.015	0.015	1000000	0.000526678	0.000167205	965.031
0	0.0203537	998446	0	0	0.02	0.02	1000000	0	0.000353687	1553.74
0	0.00496766	999494	0	0.005	0	0.005	1000000	0	3.23364e-05	506.428
0	0.0101294	1.00012e+06	0	0.005	0.005	0.01	1000000	0	0.000129416	124.063
0	0.0150149	998499	0	0.005	0.01	0.015	1000000	0	1.48748e-05	1501.01
0	0.0201636	998601	0	0.005	0.015	0.02	1000000	0	0.000163636	1399.5
0	0.0253272	996432	0	0.005	0.02	0.025	1000000	0	0.000327217	3567.93
0	0.00999838	1.00082e+06	0	0.01	0	0.01	1000000	0	1.62452e-06	819.698
0	0.0154714	996370	0	0.01	0.005	0.015	1000000	0	0.000471413	3630.4
0	0.020154	999265	0	0.01	0.01	0.02	1000000	0	0.000154024	734.609
0	0.0253677	995363	0	0.01	0.015	0.025	1000000	0	0.000367665	4637
0	0.0307089	998444	0	0.01	0.02	0.03	1000000	0	0.000708942	1555.51
0	0.0151466	1.00073e+06	0	0.015	0	0.015	1000000	0	0.000146551	734.915
0.000783057	0.0205766	998095	0	0.015	0.005	0.02	1000000	0.000783057	0.00057662	1904.54
0	0.0255375	998250	0	0.015	0.01	0.025	1000000	0	0.000537539	1749.64
0	0.0303673	998415	0	0.015	0.015	0.03	1000000	0	0.000367329	1585.04
0	0.0356618	997937	0	0.015	0.02	0.035	1000000	0	0.000661834	2062.6
0	0.0203365	999189	0	0.02	0	0.02	1000000	0	0.000336472	810.955
0	0.0254691	998012	0	0.02	0.005	0.025	1000000	0	0.000469087	1987.94
0	0.0301544	998035	0	0.02	0.01	0.03	1000000	0	0.000154446	1964.88
0.0015066	0.0346259	1.00155e+06	0	0.02	0.015	0.035	1000000	0.0015066	0.000374092	1553.06
0	0.040197	999157	0	0.02	0.02	0.04	1000000	0	0.000196985	843.005
0.0995379	2.04769e-05	1.10313e+06	0.1	0	0	0	1100000	0.000462118	2.04769e-05	3134.47
0.1019	0.0051886	1102600	0.1	0	0.005	0.005	1100000	0.0019	0.0001886	2600
0.0978214	0.0102725	1.09937e+06	0.1	0	0.01	0.01	1100000	0.00217856	0.000272493	631.734
0.09994	0.0156684	1102964	0.1	0	0.015	0.015	1100000	6e-05	0.0006684	2964
0.0927349	0.0204752	1.0994e+06	0.1	0	0.02	0.02	1100000	0.00726514	0.000475177	604.961
0.0997877	0.0049834	1.09973e+06	0.1	0.005	0	0.005	1100000	0.000212256	1.66025e-05	273.866
0.100878	0.0104901	1.0993e+06	0.1	0.005	0.005	0.01	1100000	0.000877833	0.000490113	698.797
0.0986104	0.0154722	1.09925e+06	0.1	0.005	0.01	0.015	1100000	0.00138958	0.000472161	745.817
0.0957372	0.0205583	1.09705e+06	0.1	0.005	0.015	0.02	1100000	0.00426285	0.000558279	2953.9
0.0944007	0.0246936	1.09967e+06	0.1	0.005	0.02	0.025	1100000	0.00559928	0.000306368	334.617
0.0991943	0.00990316	1.10114e+06	0.1	0.01	0	0.01	1100000	0.00080574	9.68446e-05	1142.83
0.0993998	0.015415	1.09761e+06	0.1	0.01	0.005	0.015	1100000	0.000600236	0.000415027	2388.63
0.0984177	0.0202853	1.09785e+06	0.1	0.01	0.01	0.02	1100000	0.00158231	0.000285255	2149.54
0.0964668	0.0253898	1.09668e+06	0.1	0.01	0.015	0.025	1100000	0.00353321	0.00038985	3323.4
0.0930843	0.0305983	1.09498e+06	0.1	0.01	0.02	0.03	1100000	0.00691566	0.00059835	5024.89
0.0990238	0.0148347	1.09972e+06	0.1	0.015	0	0.015	1100000	0.000976156	0.00016526	279.79
0.10081	0.0201493	1.10014e+06	0.1	0.015	0.005	0.02	1100000	0.000810219	0.000149315	135.449
0.0964874	0.0254241	1.09846e+06	0.1	0.015	0.01	0.025	1100000	0.00351262	0.000424107	1540.01
0.0987397	0.0305776	1.0995e+06	0.1	0.015	0.015	0.03	1100000	0.0012603	0.000577603	501.29
0.102787	0.0362008	1.09872e+06	0.1	0.015	0.02	0.035	1100000	0.00278692	0.00120079	1275.24
0.0943338	0.0202939	1.09871e+06	0.1	0.02	0	0.02	1100000	0.00566624	0.000293922	1293.83
0.0978392	0.0253404	1.09597e+06	0.1	0.02	0.005	0.025	1100000	0.00216082	0.000340439	4033.73
0.0978338	0.0303933	1.09942e+06	0.1	0.02	0.01	0.03	1100000	0.00216616	0.000393295	575.918
0.097665	0.0355765	1.0973e+06	0.1	0.02	0.015	0.035	1100000	0.00233504	0.000576463	2696.36
0.0903075	0.0402977	1.0961e+06	0.1	0.02	0.02	0.04	1100000	0.00969247	0.000297721	3896.71
0.202141	7.97374e-06	1.20059e+06	0.2	0	0	0	1200000	0.00214135	7.97374e-06	586.945
0.197603	0.00515327	1.1985e+06	0.2	0	0.005	0.005	1200000	0.00239696	0.000153271	1500.65
0.199966	0.0107035	1.19855e+06	0.2	0	0.01	0.01	1200000	3.42628e-05	0.000703474	1447.89
0.19753	0.0152449	1.19801e+06	0.2	0	0.015	0.015	1200000	0.00246959	0.000244903	1989.35
0.191341	0.0207913	1.19721e+06	0.2	0	0.02	0.02	1200000	0.00865914	0.000791344	2790.2
0.198094	0.00494309	1.20044e+06	0.2	0.005	0	0.005	1200000	0.0019056	5.69146e-05	439.437
0.202728	0.0103018	1.19853e+06	0.2	0.005	0.005	0.01	1200000	0.00272799	0.000301808	1465.52
0.193235	0.0152101	1.19767e+06	0.2	0.005	0.01	0.015	1200000	0.00676531	0.00021007	2327.73
0.198303	0.020821	1.19455e+06	0.2	0.005	0.015	0.02	1200000	0.00169669	0.000820995	5448.96
0.196428	0.0256898	1.19815e+06	0.2	0.005	0.02	0.025	1200000	0.00357218	0.000689798	1849.08
0.199181	0.0101143	1.19923e+06	0.2	0.01	0	0.01	1200000	0.000818727	0.000114334	767.283
0.195325	0.015306	1.19492e+06	0.2	0.01	0.005	0.015	1200000	0.0046753	0.000306037	5078.38
0.197838	0.0205625	1.1952e+06	0.2	0.01	0.01	0.02	1200000	0.00216242	0.000562493	4800.57
0.19777	0.025438	1.19624e+06	0.2	0.01	0.015	0.025	1200000	0.00223003	0.000438036	3761.31
0.193579	0.0296344	1.19963e+06	0.2	0.01	0.02	0.03	1200000	0.00642057	0.000365622	371.855
0.198049	0.0149744	1.2006e+06	0.2	0.015	0	0.015	1200000	0.00195122	2.55888e-05	595.062
0.197586	0.0207515	1.19492e+06	0.2	0.015	0.005	0.02	1200000	0.00241407	0.000751546	5081.98
0.19584	0.0255455	1.19601e+06	0.2	0.015	0.01	0.025	1200000	0.00416019	0.00054546	3990.44
0.195008	0.0306127	1.19784e+06	0.2	0.015	0.015	0.03	1200000	0.00499225	0.000612662	2155.98
0.18804	0.0354917	1.19224e+06	0.2	0.015	0.02	0.035	1200000	0.0119598	0.000491655	7760.85
0.19389	0.0206416	1.19277e+06	0.2	0.02	0	0.02	1200000	0.00610996	0.000641573	7228.42
0.196743	0.0253376	1.19531e+06	0.2	0.02	0.005	0.025	1200000	0.00325685	0.00033759	4692.2
0.193782	0.0300654	1.19286e+06	0.2	0.02	0.01	0.03	1200000	0.00621819	6.5352e-05	7135.66
0.198973	0.0353045	1.1959e+06	0.2	0.02	0.015	0.035	1200000	0.00102686	0.000304501	4104.68
0.19162	0.040604	1.19823e+06	0.2	0.02	0.02	0.04	1200000	0.00838039	0.000603992	1774.21
							Mean Absolute errors:	0.00229328	0.000357535	2182.13

## Sheet: Simulated Tetraploid Results
Estimated d	Estimated nucleotide divergence	Estimated length	True d	raaab	raabb	raabc	rabcd	top	True nucleotide divergence	True length	d diff	nucleotide divergence diff	length diff
0	1.30455e-05	999267	0	0	0	0	0	1	0	1000000	0	1.30455e-05	733.068
0	3.57412e-06	999923	0	0	0	0	0	2	0	1000000	0	3.57412e-06	77.1414
0.100281	4.84626e-05	1.09953e+06	0.1	0	0	0	0	1	0	1100000	0.000281127	4.84626e-05	469.457
0.0988055	1.06156e-05	1.10042e+06	0.1	0	0	0	0	2	0	1100000	0.00119447	1.06156e-05	419.171
0.202543	1.10805e-05	1.1978e+06	0.2	0	0	0	0	1	0	1200000	0.00254279	1.10805e-05	2195.33
0.200526	3.52985e-07	1.20033e+06	0.2	0	0	0	0	2	0	1200000	0.000525721	3.52985e-07	332.434
0.00106596	0.00552188	999166	0	0	0	0	0.005	1	0.005	1000000	0.00106596	0.000521876	834.153
0	0.0051802	998677	0	0	0	0	0.005	2	0.005	1000000	0	0.000180204	1323.19
0.0986241	0.00542444	1.0984e+06	0.1	0	0	0	0.005	1	0.005	1100000	0.00137587	0.000424436	1597.36
0.0956811	0.00510149	1.09958e+06	0.1	0	0	0	0.005	2	0.005	1100000	0.00431889	0.000101493	416.2
0.198917	0.00559199	1.19811e+06	0.2	0	0	0	0.005	1	0.005	1200000	0.00108305	0.00059199	1887.22
0.199342	0.00553474	1.19731e+06	0.2	0	0	0	0.005	2	0.005	1200000	0.000658007	0.000534736	2688.6
0	0.0100871	999695	0	0	0	0	0.01	1	0.01	1000000	0	8.70511e-05	304.624
0	0.0104845	997043	0	0	0	0	0.01	2	0.01	1000000	0	0.000484547	2956.58
0.092039	0.0108178	1.09545e+06	0.1	0	0	0	0.01	1	0.01	1100000	0.00796105	0.000817838	4547.07
0.0936539	0.0106766	1.0948e+06	0.1	0	0	0	0.01	2	0.01	1100000	0.00634607	0.000676564	5201.89
0.195638	0.0110075	1.192e+06	0.2	0	0	0	0.01	1	0.01	1200000	0.00436222	0.00100748	8004.84
0.19501	0.0104157	1.19667e+06	0.2	0	0	0	0.01	2	0.01	1200000	0.00499004	0.000415653	3331.59
0	0.0157788	996446	0	0	0	0	0.015	1	0.015	1000000	0	0.00077881	3554.34
0	0.0154954	996360	0	0	0	0	0.015	2	0.015	1000000	0	0.000495421	3639.71
0.0927584	0.0159083	1.09619e+06	0.1	0	0	0	0.015	1	0.015	1100000	0.00724156	0.000908297	3810.93
0.091369	0.0162751	1.0933e+06	0.1	0	0	0	0.015	2	0.015	1100000	0.00863096	0.00127509	6698.34
0.191248	0.0159638	1.19211e+06	0.2	0	0	0	0.015	1	0.015	1200000	0.0087523	0.000963839	7886.39
0.192204	0.0155328	1.19405e+06	0.2	0	0	0	0.015	2	0.015	1200000	0.00779649	0.000532843	5949.99
0	0.0202647	996905	0	0	0	0	0.02	1	0.02	1000000	0	0.000264725	3095.16
0	0.0207225	996507	0	0	0	0	0.02	2	0.02	1000000	0	0.000722545	3492.62
0.0857073	0.0208842	1.09362e+06	0.1	0	0	0	0.02	1	0.02	1100000	0.0142927	0.000884171	6384.29
0.0858746	0.0209155	1.09373e+06	0.1	0	0	0	0.02	2	0.02	1100000	0.0141254	0.000915501	6270.76
0.188734	0.0208874	1.19254e+06	0.2	0	0	0	0.02	1	0.02	1200000	0.0112658	0.000887446	7461.05
0.17633	0.0213411	1.19094e+06	0.2	0	0	0	0.02	2	0.02	1200000	0.02367	0.00134106	9057.25
0.00101772	0.00503976	1.00155e+06	0	0	0	0.005	0	1	0.005	1000000	0.00101772	3.97581e-05	1548.32
0	0.00497706	1.00087e+06	0	0	0	0.005	0	2	0.005	1000000	0	2.29358e-05	873.425
0.100471	0.00501751	1.10083e+06	0.1	0	0	0.005	0	1	0.005	1100000	0.000471327	1.75124e-05	828.278
0.0985957	0.00502507	1.09982e+06	0.1	0	0	0.005	0	2	0.005	1100000	0.00140435	2.50718e-05	184.323
0.199999	0.00502583	1.20124e+06	0.2	0	0	0.005	0	1	0.005	1200000	9.28894e-07	2.58258e-05	1238.02
0.202734	0.00500547	1.20263e+06	0.2	0	0	0.005	0	2	0.005	1200000	0.00273381	5.46759e-06	2630.96
0	0.0103479	1.00005e+06	0	0	0	0.005	0.005	1	0.01	1000000	0	0.000347917	46.8386
0	0.0102855	999748	0	0	0	0.005	0.005	2	0.01	1000000	0	0.000285507	251.553
0.0959831	0.0105655	1.09631e+06	0.1	0	0	0.005	0.005	1	0.01	1100000	0.00401689	0.000565463	3692.21
0.0968402	0.010411	1.09686e+06	0.1	0	0	0.005	0.005	2	0.01	1100000	0.00315983	0.000411017	3137.75
0.194738	0.0105978	1.19618e+06	0.2	0	0	0.005	0.005	1	0.01	1200000	0.00526207	0.000597776	3821.36
0.196666	0.0107464	1.19495e+06	0.2	0	0	0.005	0.005	2	0.01	1200000	0.00333444	0.000746436	5047.61
0	0.0158866	996790	0	0	0	0.005	0.01	1	0.015	1000000	0	0.000886552	3209.67
0	0.0153173	998039	0	0	0	0.005	0.01	2	0.015	1000000	0	0.000317278	1960.64
0.0925837	0.0158568	1.09521e+06	0.1	0	0	0.005	0.01	1	0.015	1100000	0.00741626	0.000856799	4786.23
0.0943844	0.0157417	1.0973e+06	0.1	0	0	0.005	0.01	2	0.015	1100000	0.00561565	0.000741714	2700.11
0.189487	0.0160554	1.19466e+06	0.2	0	0	0.005	0.01	1	0.015	1200000	0.0105127	0.00105535	5340.7
0.193302	0.0161632	1.19211e+06	0.2	0	0	0.005	0.01	2	0.015	1200000	0.00669774	0.00116323	7886.12
0	0.0207014	996462	0	0	0	0.005	0.015	1	0.02	1000000	0	0.000701404	3538.35
0	0.0205698	995413	0	0	0	0.005	0.015	2	0.02	1000000	0	0.000569809	4587.23
0.0878284	0.0208707	1.09461e+06	0.1	0	0	0.005	0.015	1	0.02	1100000	0.0121716	0.000870731	5394.87
0.0884962	0.0203603	1.09738e+06	0.1	0	0	0.005	0.015	2	0.02	1100000	0.0115038	0.000360254	2617.81
0.190306	0.0209867	1.19128e+06	0.2	0	0	0.005	0.015	1	0.02	1200000	0.00969363	0.000986691	8721.44
0.182953	0.0208223	1.19282e+06	0.2	0	0	0.005	0.015	2	0.02	1200000	0.0170474	0.000822285	7178.63
0	0.0252081	996873	0	0	0	0.005	0.02	1	0.025	1000000	0	0.000208116	3127.03
0	0.0258577	997447	0	0	0	0.005	0.02	2	0.025	1000000	0	0.000857719	2552.89
0.0799059	0.0269483	1.09116e+06	0.1	0	0	0.005	0.02	1	0.025	1100000	0.0200941	0.00194833	8844.63
0.0845039	0.0256237	1.09563e+06	0.1	0	0	0.005	0.02	2	0.025	1100000	0.0154961	0.000623729	4371.51
0.178335	0.0259386	1.19233e+06	0.2	0	0	0.005	0.02	1	0.025	1200000	0.021665	0.000938581	7674.69
0.184594	0.0255785	1.19572e+06	0.2	0	0	0.005	0.02	2	0.025	1200000	0.0154058	0.000578501	4278.83
0	0.0098669	1.00113e+06	0	0	0	0.01	0	1	0.01	1000000	0	0.000133103	1125.69
0	0.00997447	1.00067e+06	0	0	0	0.01	0	2	0.01	1000000	0	2.55349e-05	670.6
0.0957982	0.0103704	1.09913e+06	0.1	0	0	0.01	0	1	0.01	1100000	0.00420178	0.000370389	874.612
0.101453	0.0100833	1.10225e+06	0.1	0	0	0.01	0	2	0.01	1100000	0.00145274	8.33464e-05	2246.63
0.198064	0.0100891	1.19849e+06	0.2	0	0	0.01	0	1	0.01	1200000	0.00193605	8.90769e-05	1514.18
0.201624	0.0100388	1.19739e+06	0.2	0	0	0.01	0	2	0.01	1200000	0.00162405	3.87901e-05	2610.26
0	0.0156389	998691	0	0	0	0.01	0.005	1	0.015	1000000	0	0.00063889	1308.59
0.00196255	0.0151495	1.00168e+06	0	0	0	0.01	0.005	2	0.015	1000000	0.00196255	0.000149491	1682.47
0.0933226	0.0155914	1.09424e+06	0.1	0	0	0.01	0.005	1	0.015	1100000	0.0066774	0.00059138	5756.57
0.0930093	0.0154329	1.0959e+06	0.1	0	0	0.01	0.005	2	0.015	1100000	0.00699072	0.000432886	4100.12
0.193042	0.0158517	1.19131e+06	0.2	0	0	0.01	0.005	1	0.015	1200000	0.00695761	0.000851716	8686.59
0.194575	0.015796	1.19252e+06	0.2	0	0	0.01	0.005	2	0.015	1200000	0.00542473	0.000796022	7475.69
0	0.0203882	997928	0	0	0	0.01	0.01	1	0.02	1000000	0	0.000388186	2071.55
0	0.0200246	999775	0	0	0	0.01	0.01	2	0.02	1000000	0	2.46041e-05	224.759
0.0868074	0.0202963	1.09406e+06	0.1	0	0	0.01	0.01	1	0.02	1100000	0.0131926	0.000296334	5939.67
0.0918395	0.0210477	1.09386e+06	0.1	0	0	0.01	0.01	2	0.02	1100000	0.00816045	0.00104774	6140.07
0.193986	0.0210427	1.1932e+06	0.2	0	0	0.01	0.01	1	0.02	1200000	0.00601381	0.00104267	6797.73
0.187394	0.0209671	1.19205e+06	0.2	0	0	0.01	0.01	2	0.02	1200000	0.0126063	0.000967133	7947.88
0	0.0261552	995614	0	0	0	0.01	0.015	1	0.025	1000000	0	0.00115515	4385.98
0	0.0253441	996665	0	0	0	0.01	0.015	2	0.025	1000000	0	0.000344103	3335.41
0.0850664	0.0258346	1.09555e+06	0.1	0	0	0.01	0.015	1	0.025	1100000	0.0149336	0.00083456	4450.68
0.0859265	0.0257328	1.095e+06	0.1	0	0	0.01	0.015	2	0.025	1100000	0.0140735	0.000732784	5002.7
0.19041	0.026067	1.19274e+06	0.2	0	0	0.01	0.015	1	0.025	1200000	0.0095901	0.00106697	7257.68
0.19287	0.0259503	1.1956e+06	0.2	0	0	0.01	0.015	2	0.025	1200000	0.00712958	0.000950342	4404.89
0	0.0305798	997524	0	0	0	0.01	0.02	1	0.03	1000000	0	0.000579772	2475.58
0	0.0304899	996817	0	0	0	0.01	0.02	2	0.03	1000000	0	0.000489913	3183.49
0.082886	0.0308992	1.09497e+06	0.1	0	0	0.01	0.02	1	0.03	1100000	0.017114	0.000899249	5032.96
0.0862558	0.0313178	1.09561e+06	0.1	0	0	0.01	0.02	2	0.03	1100000	0.0137442	0.00131781	4393.63
0.194823	0.030818	1.19498e+06	0.2	0	0	0.01	0.02	1	0.03	1200000	0.00517701	0.000818013	5018.33
0.189756	0.0312033	1.19367e+06	0.2	0	0	0.01	0.02	2	0.03	1200000	0.0102442	0.00120332	6334.89
0	0.015003	1.00106e+06	0	0	0	0.015	0	1	0.015	1000000	0	3.02401e-06	1056.82
0	0.0154534	998526	0	0	0	0.015	0	2	0.015	1000000	0	0.000453408	1474.27
0.0982816	0.0150905	1.0988e+06	0.1	0	0	0.015	0	1	0.015	1100000	0.00171839	9.0511e-05	1195.67
0.101565	0.0150972	1.10056e+06	0.1	0	0	0.015	0	2	0.015	1100000	0.00156471	9.71647e-05	564.002
0.195173	0.0157438	1.19501e+06	0.2	0	0	0.015	0	1	0.015	1200000	0.00482676	0.000743751	4990.51
0.196233	0.0157812	1.19393e+06	0.2	0	0	0.015	0	2	0.015	1200000	0.00376682	0.00078116	6071.66
0	0.0206603	996660	0	0	0	0.015	0.005	1	0.02	1000000	0	0.000660343	3339.71
0	0.020495	997969	0	0	0	0.015	0.005	2	0.02	1000000	0	0.000495025	2030.75
0.0952049	0.0206872	1.0957e+06	0.1	0	0	0.015	0.005	1	0.02	1100000	0.00479513	0.000687217	4300.31
0.0934494	0.0208367	1.09504e+06	0.1	0	0	0.015	0.005	2	0.02	1100000	0.00655062	0.000836677	4961.66
0.195622	0.0205586	1.1955e+06	0.2	0	0	0.015	0.005	1	0.02	1200000	0.00437807	0.000558634	4503.63
0.191318	0.0207649	1.19288e+06	0.2	0	0	0.015	0.005	2	0.02	1200000	0.00868165	0.000764884	7123.56
0	0.0256451	993543	0	0	0	0.015	0.01	1	0.025	1000000	0	0.000645135	6456.79
0	0.026159	991684	0	0	0	0.015	0.01	2	0.025	1000000	0	0.00115901	8315.89
0.0866847	0.0254855	1.09546e+06	0.1	0	0	0.015	0.01	1	0.025	1100000	0.0133153	0.000485513	4535.42
0.0908319	0.0255885	1.09378e+06	0.1	0	0	0.015	0.01	2	0.025	1100000	0.00916811	0.000588479	6221.23
0.187571	0.0257929	1.1906e+06	0.2	0	0	0.015	0.01	1	0.025	1200000	0.0124291	0.000792873	9395.41
0.192617	0.0255476	1.19306e+06	0.2	0	0	0.015	0.01	2	0.025	1200000	0.00738309	0.00054761	6938.89
0	0.0299332	997278	0	0	0	0.015	0.015	1	0.03	1000000	0	6.67789e-05	2721.81
0	0.0304486	998188	0	0	0	0.015	0.015	2	0.03	1000000	0	0.000448581	1811.89
0.090669	0.0307351	1.0974e+06	0.1	0	0	0.015	0.015	1	0.03	1100000	0.00933102	0.000735139	2595.36
0.0874052	0.0312947	1.09068e+06	0.1	0	0	0.015	0.015	2	0.03	1100000	0.0125948	0.00129473	9317.43
0.188399	0.0311948	1.19467e+06	0.2	0	0	0.015	0.015	1	0.03	1200000	0.0116007	0.00119483	5327.45
0.1912	0.0307849	1.19407e+06	0.2	0	0	0.015	0.015	2	0.03	1200000	0.00879968	0.000784902	5934.87
0	0.0356978	995780	0	0	0	0.015	0.02	1	0.035	1000000	0	0.0006978	4220.26
0	0.0352325	997266	0	0	0	0.015	0.02	2	0.035	1000000	0	0.000232468	2733.58
0.0832851	0.0358409	1.09559e+06	0.1	0	0	0.015	0.02	1	0.035	1100000	0.0167149	0.000840866	4408.13
0.0894497	0.036516	1.09516e+06	0.1	0	0	0.015	0.02	2	0.035	1100000	0.0105503	0.00151596	4840.45
0.190163	0.0352466	1.19692e+06	0.2	0	0	0.015	0.02	1	0.035	1200000	0.00983662	0.000246563	3077.52
0.183914	0.0360918	1.19615e+06	0.2	0	0	0.015	0.02	2	0.035	1200000	0.0160858	0.00109182	3853.25
0	0.0200718	999048	0	0	0	0.02	0	1	0.02	1000000	0	7.17717e-05	952.161
0	0.0200268	1.00005e+06	0	0	0	0.02	0	2	0.02	1000000	0	2.683e-05	45.9018
0.0942444	0.0203206	1.097e+06	0.1	0	0	0.02	0	1	0.02	1100000	0.00575564	0.000320587	2996.71
0.0981377	0.0203957	1.09982e+06	0.1	0	0	0.02	0	2	0.02	1100000	0.00186229	0.000395686	184.897
0.193945	0.020808	1.19281e+06	0.2	0	0	0.02	0	1	0.02	1200000	0.00605544	0.00080798	7190.95
0.192183	0.0201376	1.19409e+06	0.2	0	0	0.02	0	2	0.02	1200000	0.00781692	0.000137551	5914.37
0	0.0253274	998245	0	0	0	0.02	0.005	1	0.025	1000000	0	0.000327424	1754.76
0	0.0258929	996415	0	0	0	0.02	0.005	2	0.025	1000000	0	0.000892922	3584.87
0.0930461	0.0256404	1.09697e+06	0.1	0	0	0.02	0.005	1	0.025	1100000	0.00695394	0.000640414	3033.05
0.0925205	0.0248652	1.09815e+06	0.1	0	0	0.02	0.005	2	0.025	1100000	0.00747945	0.000134756	1849.35
0.189517	0.0257232	1.19366e+06	0.2	0	0	0.02	0.005	1	0.025	1200000	0.0104829	0.000723157	6340.25
0.192495	0.0255427	1.19531e+06	0.2	0	0	0.02	0.005	2	0.025	1200000	0.00750525	0.000542678	4690.53
0	0.0302851	995987	0	0	0	0.02	0.01	1	0.03	1000000	0	0.000285102	4013.37
0.000323299	0.0309978	997687	0	0	0	0.02	0.01	2	0.03	1000000	0.000323299	0.000997825	2312.51
0.0935471	0.0301861	1.09802e+06	0.1	0	0	0.02	0.01	1	0.03	1100000	0.00645292	0.000186103	1976.21
0.0881926	0.0311624	1.09419e+06	0.1	0	0	0.02	0.01	2	0.03	1100000	0.0118074	0.00116243	5812.69
0.186035	0.0310054	1.19023e+06	0.2	0	0	0.02	0.01	1	0.03	1200000	0.0139651	0.00100542	9770.95
0.19263	0.0306497	1.19588e+06	0.2	0	0	0.02	0.01	2	0.03	1200000	0.00737046	0.000649682	4119.99
0	0.0352707	995562	0	0	0	0.02	0.015	1	0.035	1000000	0	0.000270666	4437.88
0	0.0354245	995658	0	0	0	0.02	0.015	2	0.035	1000000	0	0.000424531	4342.1
0.0850963	0.0356163	1.09326e+06	0.1	0	0	0.02	0.015	1	0.035	1100000	0.0149037	0.000616337	6742.77
0.0918008	0.0355351	1.09791e+06	0.1	0	0	0.02	0.015	2	0.035	1100000	0.00819919	0.000535136	2093.63
0.188675	0.0365119	1.18956e+06	0.2	0	0	0.02	0.015	1	0.035	1200000	0.0113251	0.00151188	10440.6
0.185591	0.0356213	1.1945e+06	0.2	0	0	0.02	0.015	2	0.035	1200000	0.0144086	0.000621252	5503.51
0	0.0405126	999213	0	0	0	0.02	0.02	1	0.04	1000000	0	0.00051264	786.905
0	0.0402665	998552	0	0	0	0.02	0.02	2	0.04	1000000	0	0.000266513	1448.43
0.079682	0.040874	1.09275e+06	0.1	0	0	0.02	0.02	1	0.04	1100000	0.020318	0.000874012	7254.81
0.0807945	0.0405937	1.09472e+06	0.1	0	0	0.02	0.02	2	0.04	1100000	0.0192055	0.000593707	5275.89
0.183054	0.0406792	1.19369e+06	0.2	0	0	0.02	0.02	1	0.04	1200000	0.0169458	0.000679155	6313.08
0.18963	0.0400826	1.19916e+06	0.2	0	0	0.02	0.02	2	0.04	1200000	0.0103702	8.25556e-05	843.084
0	0.00524104	999009	0	0.005	0	0	0	1	0.005	1000000	0	0.000241036	990.514
0	0.00640043	1.0013e+06	0	0	0.005	0	0	2	0.005	1000000	0	0.00140043	1298.69
0.100119	0.0051277	1.09879e+06	0.1	0.005	0	0	0	1	0.005	1100000	0.000118719	0.000127703	1211.02
0.100453	0.00493232	1.1015e+06	0.1	0	0.005	0	0	2	0.005	1100000	0.000453257	6.76763e-05	1497.98
0.198744	0.00514161	1.20034e+06	0.2	0.005	0	0	0	1	0.005	1200000	0.00125646	0.000141605	344.302
0.200006	0.00488893	1.19849e+06	0.2	0	0.005	0	0	2	0.005	1200000	6.31533e-06	0.00011107	1509.26
0	0.0100223	999721	0	0.005	0	0	0.005	1	0.01	1000000	0	2.22682e-05	278.586
0	0.0103286	999772	0	0	0.005	0	0.005	2	0.01	1000000	0	0.00032859	227.749
0.0990506	0.0110806	1.09492e+06	0.1	0.005	0	0	0.005	1	0.01	1100000	0.000949442	0.00108058	5081.88
0.0953604	0.0101953	1.10196e+06	0.1	0	0.005	0	0.005	2	0.01	1100000	0.00463959	0.000195327	1962.59
0.196828	0.0106268	1.19448e+06	0.2	0.005	0	0	0.005	1	0.01	1200000	0.00317155	0.000626755	5517.07
0.198788	0.0101683	1.20083e+06	0.2	0	0.005	0	0.005	2	0.01	1200000	0.00121233	0.000168306	825.112
0	0.0159911	997037	0	0.005	0	0	0.01	1	0.015	1000000	0	0.000991075	2962.76
0	0.0157363	997651	0	0	0.005	0	0.01	2	0.015	1000000	0	0.00073629	2349.14
0.0967484	0.0156969	1.09655e+06	0.1	0.005	0	0	0.01	1	0.015	1100000	0.00325155	0.000696889	3449.76
0.0879791	0.0155699	1.09816e+06	0.1	0	0.005	0	0.01	2	0.015	1100000	0.0120209	0.000569924	1839.77
0.19244	0.0165295	1.19065e+06	0.2	0.005	0	0	0.01	1	0.015	1200000	0.00756	0.00152953	9347.13
0.188023	0.0154411	1.19343e+06	0.2	0	0.005	0	0.01	2	0.015	1200000	0.0119766	0.000441114	6572.99
0	0.0203987	998356	0	0.005	0	0	0.015	1	0.02	1000000	0	0.000398716	1644.35
0	0.0201519	998066	0	0	0.005	0	0.015	2	0.02	1000000	0	0.000151863	1934.18
0.0875388	0.021971	1.09151e+06	0.1	0.005	0	0	0.015	1	0.02	1100000	0.0124612	0.00197096	8489.78
0.0822027	0.0211508	1.0934e+06	0.1	0	0.005	0	0.015	2	0.02	1100000	0.0177973	0.00115083	6604.83
0.189186	0.0207424	1.19442e+06	0.2	0.005	0	0	0.015	1	0.02	1200000	0.0108143	0.000742423	5583.03
0.171552	0.0213459	1.19077e+06	0.2	0	0.005	0	0.015	2	0.02	1200000	0.028448	0.00134595	9228.89
0	0.0261677	994476	0	0.005	0	0	0.02	1	0.025	1000000	0	0.0011677	5524.04
0	0.0252244	998305	0	0	0.005	0	0.02	2	0.025	1000000	0	0.000224442	1695.4
0.0866877	0.0258422	1.09417e+06	0.1	0.005	0	0	0.02	1	0.025	1100000	0.0133123	0.000842152	5829.62
0.0854837	0.0256553	1.09748e+06	0.1	0	0.005	0	0.02	2	0.025	1100000	0.0145163	0.000655335	2521.46
0.191194	0.025942	1.19045e+06	0.2	0.005	0	0	0.02	1	0.025	1200000	0.00880635	0.000941998	9547.38
0.176562	0.0258936	1.19352e+06	0.2	0	0.005	0	0.02	2	0.025	1200000	0.0234377	0.00089359	6479.81
0	0.0097548	1.00136e+06	0	0.005	0	0.005	0	1	0.01	1000000	0	0.000245198	1355.75
0	0.00995929	1.00046e+06	0	0	0.005	0.005	0	2	0.01	1000000	0	4.07141e-05	463.674
0.0979925	0.00986103	1.10248e+06	0.1	0.005	0	0.005	0	1	0.01	1100000	0.00200748	0.000138973	2482.96
0.100249	0.00996197	1.10072e+06	0.1	0	0.005	0.005	0	2	0.01	1100000	0.000249392	3.80305e-05	723.137
0.195815	0.00996799	1.20101e+06	0.2	0.005	0	0.005	0	1	0.01	1200000	0.0041851	3.20149e-05	1010.32
0.201167	0.0101098	1.20309e+06	0.2	0	0.005	0.005	0	2	0.01	1200000	0.00116702	0.000109793	3094.11
0	0.0153871	997276	0	0.005	0	0.005	0.005	1	0.015	1000000	0	0.000387085	2724.25
0	0.0154261	998342	0	0	0.005	0.005	0.005	2	0.015	1000000	0	0.000426104	1658
0.0963254	0.0156119	1.09481e+06	0.1	0.005	0	0.005	0.005	1	0.015	1100000	0.00367456	0.000611873	5191.31
0.0900293	0.015746	1.09543e+06	0.1	0	0.005	0.005	0.005	2	0.015	1100000	0.00997071	0.000745997	4567.46
0.196448	0.0160641	1.19393e+06	0.2	0.005	0	0.005	0.005	1	0.015	1200000	0.00355166	0.00106407	6074.79
0.193827	0.0155781	1.19851e+06	0.2	0	0.005	0.005	0.005	2	0.015	1200000	0.00617278	0.000578091	1489.36
0	0.0200456	998436	0	0.005	0	0.005	0.01	1	0.02	1000000	0	4.55795e-05	1563.93
0	0.020549	998455	0	0	0.005	0.005	0.01	2	0.02	1000000	0	0.000549046	1545.31
0.0939023	0.0205506	1.09584e+06	0.1	0.005	0	0.005	0.01	1	0.02	1100000	0.00609769	0.000550581	4164.13
0.0848663	0.0209171	1.09526e+06	0.1	0	0.005	0.005	0.01	2	0.02	1100000	0.0151337	0.000917096	4739.8
0.192212	0.0211045	1.19269e+06	0.2	0.005	0	0.005	0.01	1	0.02	1200000	0.00778803	0.00110447	7310.64
0.174197	0.0217356	1.18933e+06	0.2	0	0.005	0.005	0.01	2	0.02	1200000	0.0258032	0.00173565	10672.4
0	0.0255589	997145	0	0.005	0	0.005	0.015	1	0.025	1000000	0	0.000558917	2855.01
0	0.0256812	993550	0	0	0.005	0.005	0.015	2	0.025	1000000	0	0.000681176	6449.61
0.0895088	0.0255618	1.09565e+06	0.1	0.005	0	0.005	0.015	1	0.025	1100000	0.0104912	0.000561843	4352.36
0.0825985	0.02575	1.09432e+06	0.1	0	0.005	0.005	0.015	2	0.025	1100000	0.0174015	0.000749984	5683.3
0.191924	0.025995	1.19157e+06	0.2	0.005	0	0.005	0.015	1	0.025	1200000	0.00807588	0.000995012	8426.83
0.184931	0.0257537	1.19496e+06	0.2	0	0.005	0.005	0.015	2	0.025	1200000	0.0150687	0.00075372	5042.16
0	0.0307634	995359	0	0.005	0	0.005	0.02	1	0.03	1000000	0	0.000763446	4641.45
0	0.0306226	997994	0	0	0.005	0.005	0.02	2	0.03	1000000	0	0.000622576	2006.4
0.0837502	0.0315012	1.09065e+06	0.1	0.005	0	0.005	0.02	1	0.03	1100000	0.0162498	0.0015012	9348.68
0.0868572	0.030473	1.09637e+06	0.1	0	0.005	0.005	0.02	2	0.03	1100000	0.0131428	0.000473015	3627.73
0.187101	0.0309285	1.19425e+06	0.2	0.005	0	0.005	0.02	1	0.03	1200000	0.0128994	0.000928473	5754.16
0.17635	0.0317637	1.18942e+06	0.2	0	0.005	0.005	0.02	2	0.03	1200000	0.0236501	0.00176374	10576.1
0	0.0152563	999340	0	0.005	0	0.01	0	1	0.015	1000000	0	0.000256308	660.295
0	0.0149175	1.00099e+06	0	0	0.005	0.01	0	2	0.015	1000000	0	8.25083e-05	985.682
0.0963532	0.0154722	1.09938e+06	0.1	0.005	0	0.01	0	1	0.015	1100000	0.00364676	0.000472193	622.098
0.0973415	0.0152504	1.09727e+06	0.1	0	0.005	0.01	0	2	0.015	1100000	0.00265851	0.000250405	2727.41
0.190988	0.0156371	1.1929e+06	0.2	0.005	0	0.01	0	1	0.015	1200000	0.00901239	0.000637137	7099.64
0.201574	0.0151329	1.19904e+06	0.2	0	0.005	0.01	0	2	0.015	1200000	0.0015737	0.000132903	956.855
0	0.0204368	997331	0	0.005	0	0.01	0.005	1	0.02	1000000	0	0.000436773	2669.06
0	0.0203127	998712	0	0	0.005	0.01	0.005	2	0.02	1000000	0	0.000312737	1288.23
0.0976646	0.0212861	1.09459e+06	0.1	0.005	0	0.01	0.005	1	0.02	1100000	0.0023354	0.00128611	5411.87
0.0901642	0.0205702	1.09671e+06	0.1	0	0.005	0.01	0.005	2	0.02	1100000	0.00983582	0.00057018	3287.17
0.192004	0.021263	1.19078e+06	0.2	0.005	0	0.01	0.005	1	0.02	1200000	0.00799555	0.00126303	9222.13
0.177796	0.0218996	1.19158e+06	0.2	0	0.005	0.01	0.005	2	0.02	1200000	0.0222042	0.00189961	8422.46
0	0.0252386	998685	0	0.005	0	0.01	0.01	1	0.025	1000000	0	0.000238645	1315.03
0	0.0253327	996342	0	0	0.005	0.01	0.01	2	0.025	1000000	0	0.000332691	3658.21
0.0886526	0.0259943	1.09399e+06	0.1	0.005	0	0.01	0.01	1	0.025	1100000	0.0113474	0.000994326	6005.47
0.0901031	0.0262321	1.09535e+06	0.1	0	0.005	0.01	0.01	2	0.025	1100000	0.00989692	0.00123213	4646.24
0.197084	0.0268382	1.19362e+06	0.2	0.005	0	0.01	0.01	1	0.025	1200000	0.00291558	0.0018382	6384.09
0.179459	0.0274781	1.19247e+06	0.2	0	0.005	0.01	0.01	2	0.025	1200000	0.0205408	0.00247807	7531.31
0	0.0311425	994113	0	0.005	0	0.01	0.015	1	0.03	1000000	0	0.00114253	5886.65
0	0.0306808	995379	0	0	0.005	0.01	0.015	2	0.03	1000000	0	0.000680831	4620.58
0.0885539	0.0309672	1.09564e+06	0.1	0.005	0	0.01	0.015	1	0.03	1100000	0.0114461	0.000967156	4363.41
0.0851231	0.0310701	1.09564e+06	0.1	0	0.005	0.01	0.015	2	0.03	1100000	0.0148769	0.00107013	4357.58
0.190448	0.0309481	1.19042e+06	0.2	0.005	0	0.01	0.015	1	0.03	1200000	0.00955207	0.000948051	9579.21
0.171553	0.0316928	1.18979e+06	0.2	0	0.005	0.01	0.015	2	0.03	1200000	0.0284472	0.00169277	10214.1
0	0.0355117	995927	0	0.005	0	0.01	0.02	1	0.035	1000000	0	0.000511685	4072.86
0	0.036189	994262	0	0	0.005	0.01	0.02	2	0.035	1000000	0	0.00118905	5737.9
0.0826568	0.0360118	1.09553e+06	0.1	0.005	0	0.01	0.02	1	0.035	1100000	0.0173432	0.00101185	4465.79
0.0856974	0.0359514	1.09788e+06	0.1	0	0.005	0.01	0.02	2	0.035	1100000	0.0143026	0.000951402	2115.85
0.188216	0.035818	1.19463e+06	0.2	0.005	0	0.01	0.02	1	0.035	1200000	0.0117843	0.000817954	5373.86
0.178002	0.0364774	1.19237e+06	0.2	0	0.005	0.01	0.02	2	0.035	1200000	0.0219976	0.00147744	7631.71
0	0.0203365	997746	0	0.005	0	0.015	0	1	0.02	1000000	0	0.000336536	2254.38
0	0.0210032	1.00152e+06	0	0	0.005	0.015	0	2	0.02	1000000	0	0.00100324	1521.46
0.0952366	0.0194546	1.10184e+06	0.1	0.005	0	0.015	0	1	0.02	1100000	0.00476339	0.000545388	1842.52
0.100837	0.0201284	1.10123e+06	0.1	0	0.005	0.015	0	2	0.02	1100000	0.000836596	0.000128405	1229.28
0.191688	0.0201487	1.19661e+06	0.2	0.005	0	0.015	0	1	0.02	1200000	0.00831186	0.000148706	3389.13
0.198908	0.0202365	1.19723e+06	0.2	0	0.005	0.015	0	2	0.02	1200000	0.00109186	0.000236542	2768.53
0	0.0251962	997015	0	0.005	0	0.015	0.005	1	0.025	1000000	0	0.000196171	2985.1
0	0.0252043	996586	0	0	0.005	0.015	0.005	2	0.025	1000000	0	0.000204305	3414.15
0.0974254	0.0259301	1.09864e+06	0.1	0.005	0	0.015	0.005	1	0.025	1100000	0.00257459	0.000930109	1363.23
0.0922136	0.0262561	1.09551e+06	0.1	0	0.005	0.015	0.005	2	0.025	1100000	0.00778643	0.00125607	4490.84
0.196089	0.0253264	1.19469e+06	0.2	0.005	0	0.015	0.005	1	0.025	1200000	0.00391073	0.000326376	5314.01
0.178763	0.0263835	1.19341e+06	0.2	0	0.005	0.015	0.005	2	0.025	1200000	0.0212373	0.0013835	6586.97
0	0.0305253	997921	0	0.005	0	0.015	0.01	1	0.03	1000000	0	0.000525331	2079.45
0	0.0303083	999408	0	0	0.005	0.015	0.01	2	0.03	1000000	0	0.000308254	592.418
0.0905769	0.0310429	1.09326e+06	0.1	0.005	0	0.015	0.01	1	0.03	1100000	0.00942311	0.00104295	6735.03
0.0869685	0.0310045	1.09676e+06	0.1	0	0.005	0.015	0.01	2	0.03	1100000	0.0130315	0.0010045	3236.25
0.191435	0.0309567	1.19437e+06	0.2	0.005	0	0.015	0.01	1	0.03	1200000	0.00856496	0.000956731	5627.67
0.177483	0.0320388	1.19237e+06	0.2	0	0.005	0.015	0.01	2	0.03	1200000	0.0225171	0.00203876	7625.08
0	0.0357563	994747	0	0.005	0	0.015	0.015	1	0.035	1000000	0	0.000756335	5253.46
0	0.0351136	995265	0	0	0.005	0.015	0.015	2	0.035	1000000	0	0.000113596	4735.02
0.089062	0.0354103	1.09664e+06	0.1	0.005	0	0.015	0.015	1	0.035	1100000	0.010938	0.000410289	3357.87
0.0875283	0.0357581	1.09568e+06	0.1	0	0.005	0.015	0.015	2	0.035	1100000	0.0124717	0.000758106	4316.97
0.189851	0.0358177	1.19645e+06	0.2	0.005	0	0.015	0.015	1	0.035	1200000	0.0101489	0.000817656	3545.72
0.1792	0.0373714	1.19132e+06	0.2	0	0.005	0.015	0.015	2	0.035	1200000	0.0208001	0.00237142	8679.57
0	0.0404097	994899	0	0.005	0	0.015	0.02	1	0.04	1000000	0	0.000409718	5101.45
0	0.0402972	999787	0	0	0.005	0.015	0.02	2	0.04	1000000	0	0.000297187	213.187
0.0867795	0.0412402	1.09728e+06	0.1	0.005	0	0.015	0.02	1	0.04	1100000	0.0132205	0.00124022	2723.55
0.0918266	0.0406253	1.09793e+06	0.1	0	0.005	0.015	0.02	2	0.04	1100000	0.00817342	0.000625313	2072.58
0.188453	0.0404405	1.19536e+06	0.2	0.005	0	0.015	0.02	1	0.04	1200000	0.0115474	0.000440527	4636.67
0.190292	0.0422039	1.19489e+06	0.2	0	0.005	0.015	0.02	2	0.04	1200000	0.00970758	0.00220393	5109.43
0	0.0250967	998396	0	0.005	0	0.02	0	1	0.025	1000000	0	9.67046e-05	1603.82
0	0.0253069	1.00018e+06	0	0	0.005	0.02	0	2	0.025	1000000	0	0.000306883	177.729
0.0985064	0.024633	1.10364e+06	0.1	0.005	0	0.02	0	1	0.025	1100000	0.00149356	0.000366994	3637.65
0.100109	0.0250845	1.10041e+06	0.1	0	0.005	0.02	0	2	0.025	1100000	0.000108989	8.44893e-05	407.238
0.190043	0.0263412	1.18981e+06	0.2	0.005	0	0.02	0	1	0.025	1200000	0.00995723	0.00134116	10185.5
0.197721	0.0254325	1.19681e+06	0.2	0	0.005	0.02	0	2	0.025	1200000	0.00227923	0.000432462	3188.01
0	0.0298468	998464	0	0.005	0	0.02	0.005	1	0.03	1000000	0	0.000153238	1536
0	0.0306964	996683	0	0	0.005	0.02	0.005	2	0.03	1000000	0	0.000696427	3316.68
0.0941397	0.0305343	1.09495e+06	0.1	0.005	0	0.02	0.005	1	0.03	1100000	0.00586031	0.000534282	5051.63
0.0881411	0.0311203	1.09225e+06	0.1	0	0.005	0.02	0.005	2	0.03	1100000	0.0118589	0.00112026	7746.91
0.193464	0.0305739	1.1944e+06	0.2	0.005	0	0.02	0.005	1	0.03	1200000	0.00653584	0.000573939	5596.8
0.179664	0.0314604	1.19181e+06	0.2	0	0.005	0.02	0.005	2	0.03	1200000	0.020336	0.00146042	8186.23
0	0.0355996	996776	0	0.005	0	0.02	0.01	1	0.035	1000000	0	0.000599631	3224.15
0	0.0347787	995164	0	0	0.005	0.02	0.01	2	0.035	1000000	0	0.000221292	4835.93
0.0912792	0.035467	1.09409e+06	0.1	0.005	0	0.02	0.01	1	0.035	1100000	0.00872084	0.000467047	5907.12
0.0825378	0.0360104	1.09395e+06	0.1	0	0.005	0.02	0.01	2	0.035	1100000	0.0174622	0.0010104	6049.93
0.189997	0.0353108	1.19057e+06	0.2	0.005	0	0.02	0.01	1	0.035	1200000	0.0100032	0.000310819	9432.83
0.179164	0.0359934	1.19444e+06	0.2	0	0.005	0.02	0.01	2	0.035	1200000	0.0208363	0.000993435	5559.97
0	0.0408203	995017	0	0.005	0	0.02	0.015	1	0.04	1000000	0	0.000820274	4982.96
0	0.0396878	994629	0	0	0.005	0.02	0.015	2	0.04	1000000	0	0.000312172	5371.13
0.0895101	0.0399908	1.09434e+06	0.1	0.005	0	0.02	0.015	1	0.04	1100000	0.0104899	9.18519e-06	5663.17
0.086119	0.041339	1.09412e+06	0.1	0	0.005	0.02	0.015	2	0.04	1100000	0.013881	0.00133903	5879.06
0.185708	0.0406586	1.19348e+06	0.2	0.005	0	0.02	0.015	1	0.04	1200000	0.0142922	0.000658634	6517.64
0.175678	0.0415076	1.19195e+06	0.2	0	0.005	0.02	0.015	2	0.04	1200000	0.0243224	0.00150765	8047.84
0	0.0460482	996622	0	0.005	0	0.02	0.02	1	0.045	1000000	0	0.00104818	3377.88
0	0.04535	996300	0	0	0.005	0.02	0.02	2	0.045	1000000	0	0.000350008	3700.2
0.0979351	0.0457754	1.09636e+06	0.1	0.005	0	0.02	0.02	1	0.045	1100000	0.00206491	0.000775375	3635.31
0.0873116	0.0456254	1.09477e+06	0.1	0	0.005	0.02	0.02	2	0.045	1100000	0.0126884	0.000625361	5228.81
0.194435	0.0456394	1.19692e+06	0.2	0.005	0	0.02	0.02	1	0.045	1200000	0.00556465	0.000639417	3083.14
0.176511	0.0463106	1.19327e+06	0.2	0	0.005	0.02	0.02	2	0.045	1200000	0.023489	0.00131062	6725.6
0	0.0100612	999550	0	0.01	0	0	0	1	0.01	1000000	0	6.12043e-05	450.285
0	0.0123285	1.00037e+06	0	0	0.01	0	0	2	0.01	1000000	0	0.00232851	372.49
0.0985358	0.00999481	1.09927e+06	0.1	0.01	0	0	0	1	0.01	1100000	0.00146422	5.18553e-06	728.632
0.097972	0.0100471	1.10073e+06	0.1	0	0.01	0	0	2	0.01	1100000	0.00202797	4.70549e-05	734.086
0.19949	0.00994341	1.20009e+06	0.2	0.01	0	0	0	1	0.01	1200000	0.000509538	5.65905e-05	85.1762
0.197936	0.00997848	1.19907e+06	0.2	0	0.01	0	0	2	0.01	1200000	0.00206415	2.15248e-05	929.357
0	0.0153796	996357	0	0.01	0	0	0.005	1	0.015	1000000	0	0.000379622	3642.91
0	0.0148728	1.00117e+06	0	0	0.01	0	0.005	2	0.015	1000000	0	0.000127241	1165.65
0.0979681	0.0159769	1.09434e+06	0.1	0.01	0	0	0.005	1	0.015	1100000	0.00203186	0.000976911	5663
0.0935169	0.01521	1.09918e+06	0.1	0	0.01	0	0.005	2	0.015	1100000	0.00648313	0.00021003	820.179
0.197872	0.015971	1.19352e+06	0.2	0.01	0	0	0.005	1	0.015	1200000	0.00212815	0.000970975	6479.57
0.191201	0.0149635	1.20035e+06	0.2	0	0.01	0	0.005	2	0.015	1200000	0.00879897	3.64565e-05	351.031
0	0.0204576	996152	0	0.01	0	0	0.01	1	0.02	1000000	0	0.000457576	3848.44
0	0.0203296	999227	0	0	0.01	0	0.01	2	0.02	1000000	0	0.000329649	773.258
0.0973334	0.0211351	1.09429e+06	0.1	0.01	0	0	0.01	1	0.02	1100000	0.00266657	0.00113512	5705.42
0.0796343	0.0207418	1.09567e+06	0.1	0	0.01	0	0.01	2	0.02	1100000	0.0203657	0.000741821	4325.9
0.196963	0.0211668	1.19335e+06	0.2	0.01	0	0	0.01	1	0.02	1200000	0.00303716	0.00116683	6650.59
0.180583	0.0206072	1.19327e+06	0.2	0	0.01	0	0.01	2	0.02	1200000	0.0194171	0.000607221	6733.22
0	0.0255064	996447	0	0.01	0	0	0.015	1	0.025	1000000	0	0.000506366	3553.33
0	0.0253466	996047	0	0	0.01	0	0.015	2	0.025	1000000	0	0.000346559	3952.79
0.0914471	0.0258916	1.09378e+06	0.1	0.01	0	0	0.015	1	0.025	1100000	0.00855287	0.000891611	6215.09
0.0817715	0.0269736	1.09199e+06	0.1	0	0.01	0	0.015	2	0.025	1100000	0.0182285	0.00197357	8014.6
0.194212	0.0259454	1.19359e+06	0.2	0.01	0	0	0.015	1	0.025	1200000	0.00578808	0.000945411	6414.73
0.175545	0.0259105	1.19047e+06	0.2	0	0.01	0	0.015	2	0.025	1200000	0.0244549	0.000910461	9527.06
0	0.0304609	997390	0	0.01	0	0	0.02	1	0.03	1000000	0	0.000460854	2610.1
0	0.0306169	994754	0	0	0.01	0	0.02	2	0.03	1000000	0	0.000616933	5245.8
0.0906674	0.0310431	1.09403e+06	0.1	0.01	0	0	0.02	1	0.03	1100000	0.00933256	0.00104306	5966.29
0.0770433	0.0307774	1.09496e+06	0.1	0	0.01	0	0.02	2	0.03	1100000	0.0229567	0.000777434	5038.89
0.187216	0.0313898	1.18906e+06	0.2	0.01	0	0	0.02	1	0.03	1200000	0.0127844	0.00138978	10942.1
0.174536	0.0311908	1.19399e+06	0.2	0	0.01	0	0.02	2	0.03	1200000	0.0254644	0.00119075	6012.1
0	0.0149531	999213	0	0.01	0	0.005	0	1	0.015	1000000	0	4.69354e-05	786.523
0	0.0149143	1.00033e+06	0	0	0.01	0.005	0	2	0.015	1000000	0	8.56567e-05	329.885
0.095946	0.0153413	1.09675e+06	0.1	0.01	0	0.005	0	1	0.015	1100000	0.00405399	0.000341308	3247.41
0.0995226	0.0150929	1.10049e+06	0.1	0	0.01	0.005	0	2	0.015	1100000	0.000477402	9.29334e-05	493.199
0.196715	0.0152476	1.1976e+06	0.2	0.01	0	0.005	0	1	0.015	1200000	0.00328464	0.000247591	2398.61
0.197529	0.0149705	1.2e+06	0.2	0	0.01	0.005	0	2	0.015	1200000	0.00247074	2.95148e-05	4.74122
0	0.0209143	996089	0	0.01	0	0.005	0.005	1	0.02	1000000	0	0.000914333	3910.9
0	0.019929	1.00217e+06	0	0	0.01	0.005	0.005	2	0.02	1000000	0	7.0962e-05	2168.99
0.094479	0.0212539	1.09049e+06	0.1	0.01	0	0.005	0.005	1	0.02	1100000	0.00552099	0.00125388	9510.52
0.0961925	0.0200466	1.09955e+06	0.1	0	0.01	0.005	0.005	2	0.02	1100000	0.0038075	4.66071e-05	451.31
0.196139	0.0216026	1.19193e+06	0.2	0.01	0	0.005	0.005	1	0.02	1200000	0.00386098	0.00160264	8068.19
0.200619	0.019686	1.20085e+06	0.2	0	0.01	0.005	0.005	2	0.02	1200000	0.000619165	0.000313972	846.394
0	0.025853	995592	0	0.01	0	0.005	0.01	1	0.025	1000000	0	0.000853042	4407.96
0	0.0252949	998891	0	0	0.01	0.005	0.01	2	0.025	1000000	0	0.000294947	1109.01
0.0925305	0.0257335	1.09517e+06	0.1	0.01	0	0.005	0.01	1	0.025	1100000	0.00746951	0.00073355	4829.49
0.07902	0.0264443	1.09405e+06	0.1	0	0.01	0.005	0.01	2	0.025	1100000	0.02098	0.00144428	5951.6
0.189866	0.0263125	1.19074e+06	0.2	0.01	0	0.005	0.01	1	0.025	1200000	0.0101339	0.00131253	9264.81
0.186962	0.0253251	1.19412e+06	0.2	0	0.01	0.005	0.01	2	0.025	1200000	0.0130376	0.000325149	5878.92
0	0.0302611	996992	0	0.01	0	0.005	0.015	1	0.03	1000000	0	0.000261135	3007.58
0	0.0302091	997283	0	0	0.01	0.005	0.015	2	0.03	1000000	0	0.000209108	2716.52
0.0865354	0.031419	1.09183e+06	0.1	0.01	0	0.005	0.015	1	0.03	1100000	0.0134646	0.00141905	8167.1
0.0770032	0.0314664	1.08965e+06	0.1	0	0.01	0.005	0.015	2	0.03	1100000	0.0229968	0.00146643	10352.4
0.192698	0.0304555	1.19686e+06	0.2	0.01	0	0.005	0.015	1	0.03	1200000	0.00730158	0.000455522	3136.35
0.161961	0.0325419	1.18875e+06	0.2	0	0.01	0.005	0.015	2	0.03	1200000	0.0380385	0.00254194	11251.5
0	0.0355026	999151	0	0.01	0	0.005	0.02	1	0.035	1000000	0	0.000502582	848.551
0	0.0350519	998437	0	0	0.01	0.005	0.02	2	0.035	1000000	0	5.19462e-05	1562.89
0.0872463	0.035569	1.09628e+06	0.1	0.01	0	0.005	0.02	1	0.035	1100000	0.0127537	0.000568971	3723.9
0.0857136	0.036245	1.09753e+06	0.1	0	0.01	0.005	0.02	2	0.035	1100000	0.0142864	0.00124498	2474.69
0.188027	0.0364937	1.19099e+06	0.2	0.01	0	0.005	0.02	1	0.035	1200000	0.0119726	0.00149366	9005.96
0.174574	0.035683	1.19247e+06	0.2	0	0.01	0.005	0.02	2	0.035	1200000	0.0254255	0.000683039	7534.73
0	0.019974	1.00078e+06	0	0.01	0	0.01	0	1	0.02	1000000	0	2.6022e-05	775.534
0	0.0201412	1.00227e+06	0	0	0.01	0.01	0	2	0.02	1000000	0	0.000141237	2266.19
0.0935303	0.0206091	1.09621e+06	0.1	0.01	0	0.01	0	1	0.02	1100000	0.00646965	0.000609145	3787.72
0.0984483	0.0199939	1.10044e+06	0.1	0	0.01	0.01	0	2	0.02	1100000	0.00155171	6.08873e-06	438.173
0.192951	0.0206406	1.19317e+06	0.2	0.01	0	0.01	0	1	0.02	1200000	0.00704924	0.000640604	6831.76
0.197251	0.0198871	1.199e+06	0.2	0	0.01	0.01	0	2	0.02	1200000	0.00274885	0.000112931	995.796
0	0.0254937	996650	0	0.01	0	0.01	0.005	1	0.025	1000000	0	0.000493692	3350.02
0	0.0252169	1.00221e+06	0	0	0.01	0.01	0.005	2	0.025	1000000	0	0.00021692	2212.15
0.0957035	0.0258416	1.0938e+06	0.1	0.01	0	0.01	0.005	1	0.025	1100000	0.00429651	0.000841564	6195.71
0.0951064	0.0253787	1.09872e+06	0.1	0	0.01	0.01	0.005	2	0.025	1100000	0.00489361	0.000378716	1284.92
0.191557	0.0260664	1.1941e+06	0.2	0.01	0	0.01	0.005	1	0.025	1200000	0.00844265	0.00106637	5900.46
0.186434	0.0253616	1.19604e+06	0.2	0	0.01	0.01	0.005	2	0.025	1200000	0.013566	0.000361634	3955.61
0	0.0302671	997229	0	0.01	0	0.01	0.01	1	0.03	1000000	0	0.000267087	2771.38
0	0.030115	998986	0	0	0.01	0.01	0.01	2	0.03	1000000	0	0.000114969	1014.15
0.0868246	0.0309774	1.09072e+06	0.1	0.01	0	0.01	0.01	1	0.03	1100000	0.0131754	0.00097737	9281.13
0.0816017	0.0311619	1.09523e+06	0.1	0	0.01	0.01	0.01	2	0.03	1100000	0.0183983	0.00116187	4768.05
0.195531	0.0308593	1.1916e+06	0.2	0.01	0	0.01	0.01	1	0.03	1200000	0.00446937	0.00085926	8395.19
0.181955	0.0306861	1.19592e+06	0.2	0	0.01	0.01	0.01	2	0.03	1200000	0.0180446	0.000686099	4075.61
0	0.0353359	997018	0	0.01	0	0.01	0.015	1	0.035	1000000	0	0.000335948	2981.53
0	0.0353523	998904	0	0	0.01	0.01	0.015	2	0.035	1000000	0	0.000352326	1096.08
0.0900171	0.0356071	1.09544e+06	0.1	0.01	0	0.01	0.015	1	0.035	1100000	0.00998288	0.000607081	4557.23
0.0835169	0.0364535	1.09579e+06	0.1	0	0.01	0.01	0.015	2	0.035	1100000	0.0164831	0.00145354	4209.87
0.190071	0.0359172	1.19456e+06	0.2	0.01	0	0.01	0.015	1	0.035	1200000	0.00992934	0.000917216	5438.81
0.180802	0.0358668	1.19128e+06	0.2	0	0.01	0.01	0.015	2	0.035	1200000	0.0191981	0.000866775	8718.56
0	0.0406904	997070	0	0.01	0	0.01	0.02	1	0.04	1000000	0	0.00069035	2930.49
0	0.0403995	998494	0	0	0.01	0.01	0.02	2	0.04	1000000	0	0.000399546	1505.89
0.0884067	0.0407013	1.09694e+06	0.1	0.01	0	0.01	0.02	1	0.04	1100000	0.0115933	0.000701301	3063.19
0.081686	0.0409236	1.09499e+06	0.1	0	0.01	0.01	0.02	2	0.04	1100000	0.018314	0.000923634	5010.46
0.195275	0.0407002	1.19719e+06	0.2	0.01	0	0.01	0.02	1	0.04	1200000	0.00472476	0.000700172	2811.83
0.183543	0.0409249	1.19418e+06	0.2	0	0.01	0.01	0.02	2	0.04	1200000	0.0164566	0.000924864	5816.63
0	0.0249005	998663	0	0.01	0	0.015	0	1	0.025	1000000	0	9.94964e-05	1337.15
0	0.027848	951223	0	0	0.01	0.015	0	2	0.025	1000000	0	0.00284796	48776.6
0.0940546	0.0254293	1.09456e+06	0.1	0.01	0	0.015	0	1	0.025	1100000	0.00594543	0.000429267	5440.79
0.096022	0.0246994	1.09943e+06	0.1	0	0.01	0.015	0	2	0.025	1100000	0.003978	0.000300638	569.603
0.191655	0.0256029	1.19181e+06	0.2	0.01	0	0.015	0	1	0.025	1200000	0.00834477	0.000602895	8187.15
0.198871	0.0249016	1.19804e+06	0.2	0	0.01	0.015	0	2	0.025	1200000	0.00112885	9.83965e-05	1955.42
0	0.0305165	994158	0	0.01	0	0.015	0.005	1	0.03	1000000	0	0.000516528	5842.44
0	0.0298207	1.00005e+06	0	0	0.01	0.015	0.005	2	0.03	1000000	0	0.000179323	52.1618
0.0958452	0.0303482	1.09619e+06	0.1	0.01	0	0.015	0.005	1	0.03	1100000	0.00415478	0.00034817	3811.46
0.0863692	0.030403	1.09469e+06	0.1	0	0.01	0.015	0.005	2	0.03	1100000	0.0136308	0.000402987	5309.49
0.191534	0.0310565	1.18974e+06	0.2	0.01	0	0.015	0.005	1	0.03	1200000	0.00846609	0.00105652	10263.3
0.186209	0.030273	1.1926e+06	0.2	0	0.01	0.015	0.005	2	0.03	1200000	0.0137909	0.000272997	7395.55
0	0.0358603	997530	0	0.01	0	0.015	0.01	1	0.035	1000000	0	0.000860296	2470.32
0	0.0351603	997272	0	0	0.01	0.015	0.01	2	0.035	1000000	0	0.00016026	2728
0.0890664	0.0370996	1.08183e+06	0.1	0.01	0	0.015	0.01	1	0.035	1100000	0.0109336	0.00209955	18173.1
0.0824988	0.035991	1.09893e+06	0.1	0	0.01	0.015	0.01	2	0.035	1100000	0.0175012	0.000990962	1073.9
0.189605	0.0360604	1.19213e+06	0.2	0.01	0	0.015	0.01	1	0.035	1200000	0.0103949	0.00106036	7874.67
0.167123	0.0380151	1.19284e+06	0.2	0	0.01	0.015	0.01	2	0.035	1200000	0.0328773	0.00301514	7158.29
0	0.0404664	996296	0	0.01	0	0.015	0.015	1	0.04	1000000	0	0.000466374	3704.01
0	0.0400337	999505	0	0	0.01	0.015	0.015	2	0.04	1000000	0	3.36719e-05	494.93
0.0911566	0.0409763	1.09473e+06	0.1	0.01	0	0.015	0.015	1	0.04	1100000	0.00884341	0.000976337	5270.63
0.0854751	0.0409957	1.09552e+06	0.1	0	0.01	0.015	0.015	2	0.04	1100000	0.0145249	0.000995698	4482.63
0.191635	0.0422236	1.18948e+06	0.2	0.01	0	0.015	0.015	1	0.04	1200000	0.00836529	0.00222356	10516.1
0.171078	0.0427211	1.19136e+06	0.2	0	0.01	0.015	0.015	2	0.04	1200000	0.0289221	0.00272108	8642.68
3.85372e-06	0.0454369	995366	0	0.01	0	0.015	0.02	1	0.045	1000000	3.85372e-06	0.000436931	4633.74
0	0.0451753	995752	0	0	0.01	0.015	0.02	2	0.045	1000000	0	0.000175293	4248.43
0.0881226	0.0458652	1.0947e+06	0.1	0.01	0	0.015	0.02	1	0.045	1100000	0.0118774	0.00086517	5303.4
0.0823061	0.0462777	1.09613e+06	0.1	0	0.01	0.015	0.02	2	0.045	1100000	0.0176939	0.00127773	3870.62
0.196141	0.0463708	1.19568e+06	0.2	0.01	0	0.015	0.02	1	0.045	1200000	0.00385898	0.00137084	4321.64
0.192638	0.0460934	1.19495e+06	0.2	0	0.01	0.015	0.02	2	0.045	1200000	0.00736204	0.0010934	5048.63
0	0.0308725	996357	0	0.01	0	0.02	0	1	0.03	1000000	0	0.000872512	3643.39
0	0.0300861	999992	0	0	0.01	0.02	0	2	0.03	1000000	0	8.61371e-05	8.05841
0.0949138	0.030808	1.09709e+06	0.1	0.01	0	0.02	0	1	0.03	1100000	0.00508623	0.000808048	2911.42
0.0954706	0.0294294	1.098e+06	0.1	0	0.01	0.02	0	2	0.03	1100000	0.0045294	0.00057063	1995.45
0.192435	0.0301881	1.19201e+06	0.2	0.01	0	0.02	0	1	0.03	1200000	0.00756543	0.000188132	7992.75
0.18911	0.0300714	1.19413e+06	0.2	0	0.01	0.02	0	2	0.03	1200000	0.0108902	7.14335e-05	5868.48
0	0.0356535	997566	0	0.01	0	0.02	0.005	1	0.035	1000000	0	0.000653519	2434.18
0.00046093	0.0351645	1.00297e+06	0	0	0.01	0.02	0.005	2	0.035	1000000	0.00046093	0.000164472	2969.71
0.091388	0.03569	1.09418e+06	0.1	0.01	0	0.02	0.005	1	0.035	1100000	0.008612	0.000690045	5821.03
0.0881828	0.0350756	1.09446e+06	0.1	0	0.01	0.02	0.005	2	0.035	1100000	0.0118172	7.56343e-05	5538.45
0.192127	0.0360193	1.19574e+06	0.2	0.01	0	0.02	0.005	1	0.035	1200000	0.00787338	0.00101929	4257.96
0.187579	0.0352363	1.19185e+06	0.2	0	0.01	0.02	0.005	2	0.035	1200000	0.0124211	0.000236268	8148.97
0	0.0407028	994937	0	0.01	0	0.02	0.01	1	0.04	1000000	0	0.000702775	5062.98
0	0.0397074	997576	0	0	0.01	0.02	0.01	2	0.04	1000000	0	0.000292606	2423.63
0.0920374	0.0400172	1.09643e+06	0.1	0.01	0	0.02	0.01	1	0.04	1100000	0.0079626	1.72352e-05	3571.39
0.0797842	0.0409077	1.09329e+06	0.1	0	0.01	0.02	0.01	2	0.04	1100000	0.0202158	0.000907682	6713.45
0.191549	0.0413454	1.19267e+06	0.2	0.01	0	0.02	0.01	1	0.04	1200000	0.00845051	0.00134541	7325.4
0.172828	0.043064	1.19069e+06	0.2	0	0.01	0.02	0.01	2	0.04	1200000	0.0271724	0.00306405	9312.77
0	0.0451939	996490	0	0.01	0	0.02	0.015	1	0.045	1000000	0	0.000193893	3509.76
0	0.0453699	994756	0	0	0.01	0.02	0.015	2	0.045	1000000	0	0.000369908	5244.15
0.096331	0.0455383	1.09989e+06	0.1	0.01	0	0.02	0.015	1	0.045	1100000	0.00366899	0.000538255	105.31
0.0833512	0.0455309	1.09729e+06	0.1	0	0.01	0.02	0.015	2	0.045	1100000	0.0166488	0.000530888	2709.84
0.191103	0.0456623	1.19377e+06	0.2	0.01	0	0.02	0.015	1	0.045	1200000	0.00889727	0.000662252	6225.21
0.171341	0.0478026	1.18754e+06	0.2	0	0.01	0.02	0.015	2	0.045	1200000	0.0286589	0.00280258	12462.6
0	0.0512592	996288	0	0.01	0	0.02	0.02	1	0.05	1000000	0	0.00125916	3712.34
0	0.0506803	996876	0	0	0.01	0.02	0.02	2	0.05	1000000	0	0.000680343	3123.9
0.0950799	0.0511663	1.09632e+06	0.1	0.01	0	0.02	0.02	1	0.05	1100000	0.00492012	0.00116632	3680.91
0.0819717	0.0511308	1.09487e+06	0.1	0	0.01	0.02	0.02	2	0.05	1100000	0.0180283	0.00113082	5130.29
0.197038	0.0502436	1.19879e+06	0.2	0.01	0	0.02	0.02	1	0.05	1200000	0.00296212	0.000243634	1211.75
0.175143	0.0519551	1.19602e+06	0.2	0	0.01	0.02	0.02	2	0.05	1200000	0.0248567	0.00195514	3981.82
0	0.0148531	1.0005e+06	0	0.015	0	0	0	1	0.015	1000000	0	0.000146868	504.808
0	0.016898	997917	0	0	0.015	0	0	2	0.015	1000000	0	0.00189798	2082.86
0.0968071	0.0153713	1.09794e+06	0.1	0.015	0	0	0	1	0.015	1100000	0.00319285	0.000371273	2064.74
0.0990868	0.0148677	1.09987e+06	0.1	0	0.015	0	0	2	0.015	1100000	0.000913187	0.000132335	128.703
0.197914	0.0146892	1.19762e+06	0.2	0.015	0	0	0	1	0.015	1200000	0.0020856	0.000310793	2376.17
0.200733	0.0149488	1.19967e+06	0.2	0	0.015	0	0	2	0.015	1200000	0.000732887	5.11808e-05	334.793
0	0.0207528	995523	0	0.015	0	0	0.005	1	0.02	1000000	0	0.000752842	4476.61
0	0.0202761	1.00023e+06	0	0	0.015	0	0.005	2	0.02	1000000	0	0.000276094	231.89
0.0971468	0.0204829	1.09742e+06	0.1	0.015	0	0	0.005	1	0.02	1100000	0.00285318	0.000482864	2577.51
0.0936686	0.020137	1.10014e+06	0.1	0	0.015	0	0.005	2	0.02	1100000	0.00633142	0.000137005	144.533
0.199408	0.0215891	1.19099e+06	0.2	0.015	0	0	0.005	1	0.02	1200000	0.00059169	0.00158913	9009.98
0.199111	0.0204165	1.19767e+06	0.2	0	0.015	0	0.005	2	0.02	1200000	0.000888964	0.000416514	2328.76
0	0.0263836	993205	0	0.015	0	0	0.01	1	0.025	1000000	0	0.00138364	6795.16
0	0.0252909	1.00256e+06	0	0	0.015	0	0.01	2	0.025	1000000	0	0.000290865	2560.37
0.0946409	0.0260236	1.09333e+06	0.1	0.015	0	0	0.01	1	0.025	1100000	0.00535908	0.00102357	6670.16
0.0866877	0.0253417	1.09739e+06	0.1	0	0.015	0	0.01	2	0.025	1100000	0.0133123	0.000341723	2605.54
0.193986	0.0264143	1.19073e+06	0.2	0.015	0	0	0.01	1	0.025	1200000	0.00601377	0.00141429	9273.92
0.187879	0.0256106	1.19367e+06	0.2	0	0.015	0	0.01	2	0.025	1200000	0.0121214	0.00061065	6326.94
0	0.0310415	994224	0	0.015	0	0	0.015	1	0.03	1000000	0	0.00104154	5776.08
0	0.0302213	998768	0	0	0.015	0	0.015	2	0.03	1000000	0	0.000221268	1232
0.0930556	0.0308421	1.09523e+06	0.1	0.015	0	0	0.015	1	0.03	1100000	0.00694444	0.000842129	4766.48
0.0768483	0.0319286	1.09489e+06	0.1	0	0.015	0	0.015	2	0.03	1100000	0.0231517	0.00192864	5114.43
0.194119	0.031036	1.19445e+06	0.2	0.015	0	0	0.015	1	0.03	1200000	0.00588056	0.00103603	5547.81
0.18054	0.030479	1.19517e+06	0.2	0	0.015	0	0.015	2	0.03	1200000	0.0194601	0.000479005	4833.77
0	0.0358346	997739	0	0.015	0	0	0.02	1	0.035	1000000	0	0.000834638	2260.55
0	0.0355832	996069	0	0	0.015	0	0.02	2	0.035	1000000	0	0.000583179	3931.37
0.0862861	0.03626	1.09672e+06	0.1	0.015	0	0	0.02	1	0.035	1100000	0.0137139	0.00126	3284.85
0.078581	0.0367403	1.09661e+06	0.1	0	0.015	0	0.02	2	0.035	1100000	0.021419	0.00174032	3385.93
0.195104	0.0363746	1.19497e+06	0.2	0.015	0	0	0.02	1	0.035	1200000	0.00489625	0.00137459	5026.49
0.181512	0.0360992	1.19144e+06	0.2	0	0.015	0	0.02	2	0.035	1200000	0.0184881	0.00109921	8559.82
0	0.0196432	1.00193e+06	0	0.015	0	0.005	0	1	0.02	1000000	0	0.000356754	1925.09
0	0.019967	998423	0	0	0.015	0.005	0	2	0.02	1000000	0	3.29718e-05	1576.75
0.0947984	0.0201796	1.09703e+06	0.1	0.015	0	0.005	0	1	0.02	1100000	0.00520162	0.000179639	2965.45
0.0977954	0.0197024	1.10185e+06	0.1	0	0.015	0.005	0	2	0.02	1100000	0.00220456	0.00029755	1851.67
0.195184	0.0206692	1.19411e+06	0.2	0.015	0	0.005	0	1	0.02	1200000	0.00481613	0.00066916	5889.89
0.198904	0.0199052	1.2016e+06	0.2	0	0.015	0.005	0	2	0.02	1200000	0.00109632	9.48144e-05	1597.39
0	0.0252042	998455	0	0.015	0	0.005	0.005	1	0.025	1000000	0	0.000204249	1544.5
0	0.0248205	999604	0	0	0.015	0.005	0.005	2	0.025	1000000	0	0.000179521	395.69
0.0955601	0.0253493	1.09563e+06	0.1	0.015	0	0.005	0.005	1	0.025	1100000	0.00443985	0.000349298	4371.62
0.0940872	0.0248184	1.09938e+06	0.1	0	0.015	0.005	0.005	2	0.025	1100000	0.00591282	0.0001816	615.067
0.19576	0.0266581	1.19218e+06	0.2	0.015	0	0.005	0.005	1	0.025	1200000	0.00423994	0.00165807	7820.34
0.18816	0.0253449	1.19685e+06	0.2	0	0.015	0.005	0.005	2	0.025	1200000	0.01184	0.000344947	3147.83
0	0.0305372	995562	0	0.015	0	0.005	0.01	1	0.03	1000000	0	0.000537156	4438.12
0	0.0300703	993492	0	0	0.015	0.005	0.01	2	0.03	1000000	0	7.03331e-05	6508.38
0.0922104	0.0308709	1.09493e+06	0.1	0.015	0	0.005	0.01	1	0.03	1100000	0.00778958	0.000870901	5073.05
0.0873286	0.0301192	1.09663e+06	0.1	0	0.015	0.005	0.01	2	0.03	1100000	0.0126714	0.000119171	3370.76
0.192176	0.0311169	1.19374e+06	0.2	0.015	0	0.005	0.01	1	0.03	1200000	0.00782427	0.00111692	6262.63
0.182878	0.0304016	1.19537e+06	0.2	0	0.015	0.005	0.01	2	0.03	1200000	0.0171223	0.000401599	4627.33
0	0.0363755	994677	0	0.015	0	0.005	0.015	1	0.035	1000000	0	0.00137546	5322.92
0	0.0351808	997131	0	0	0.015	0.005	0.015	2	0.035	1000000	0	0.000180787	2868.6
0.0896157	0.0356943	1.09459e+06	0.1	0.015	0	0.005	0.015	1	0.035	1100000	0.0103843	0.000694262	5405.52
0.0781616	0.0364833	1.09303e+06	0.1	0	0.015	0.005	0.015	2	0.035	1100000	0.0218384	0.0014833	6968.05
0.19303	0.0365232	1.19174e+06	0.2	0.015	0	0.005	0.015	1	0.035	1200000	0.00697028	0.00152324	8261.95
0.177796	0.0358281	1.19458e+06	0.2	0	0.015	0.005	0.015	2	0.035	1200000	0.0222043	0.000828115	5424.15
0	0.0401733	997869	0	0.015	0	0.005	0.02	1	0.04	1000000	0	0.000173265	2130.63
0	0.0399074	996485	0	0	0.015	0.005	0.02	2	0.04	1000000	0	9.26376e-05	3515.43
0.0876259	0.0406822	1.09657e+06	0.1	0.015	0	0.005	0.02	1	0.04	1100000	0.0123741	0.000682179	3426.83
0.0804891	0.0416358	1.09547e+06	0.1	0	0.015	0.005	0.02	2	0.04	1100000	0.0195109	0.00163575	4530.79
0.188771	0.040638	1.1946e+06	0.2	0.015	0	0.005	0.02	1	0.04	1200000	0.0112288	0.00063805	5397.98
0.193063	0.0407221	1.19747e+06	0.2	0	0.015	0.005	0.02	2	0.04	1200000	0.00693731	0.00072215	2527.26
0	0.0250965	998795	0	0.015	0	0.01	0	1	0.025	1000000	0	9.65242e-05	1205.12
0	0.0251912	998679	0	0	0.015	0.01	0	2	0.025	1000000	0	0.000191192	1321.27
0.0935421	0.025935	1.09492e+06	0.1	0.015	0	0.01	0	1	0.025	1100000	0.00645792	0.000935004	5084.83
0.0972058	0.0251549	1.10132e+06	0.1	0	0.015	0.01	0	2	0.025	1100000	0.00279416	0.000154882	1322.08
0.191731	0.0259103	1.19315e+06	0.2	0.015	0	0.01	0	1	0.025	1200000	0.00826894	0.000910341	6853.3
0.195641	0.0252193	1.19911e+06	0.2	0	0.015	0.01	0	2	0.025	1200000	0.00435868	0.000219257	885.935
0	0.0308011	995521	0	0.015	0	0.01	0.005	1	0.03	1000000	0	0.000801083	4479.4
0	0.0304202	1.00063e+06	0	0	0.015	0.01	0.005	2	0.03	1000000	0	0.000420203	633.45
0.0938286	0.0310569	1.09295e+06	0.1	0.015	0	0.01	0.005	1	0.03	1100000	0.00617143	0.00105687	7048.58
0.0882709	0.0302205	1.09716e+06	0.1	0	0.015	0.01	0.005	2	0.03	1100000	0.0117291	0.000220545	2835.32
0.194959	0.030866	1.19509e+06	0.2	0.015	0	0.01	0.005	1	0.03	1200000	0.00504108	0.000865961	4906.99
0.190226	0.0300573	1.19222e+06	0.2	0	0.015	0.01	0.005	2	0.03	1200000	0.0097744	5.72687e-05	7775.96
0	0.0360808	993129	0	0.015	0	0.01	0.01	1	0.035	1000000	0	0.00108081	6870.52
0	0.034985	1.00014e+06	0	0	0.015	0.01	0.01	2	0.035	1000000	0	1.50251e-05	136.521
0.0960429	0.0360297	1.09543e+06	0.1	0.015	0	0.01	0.01	1	0.035	1100000	0.00395706	0.00102974	4571.71
0.090477	0.0355892	1.09644e+06	0.1	0	0.015	0.01	0.01	2	0.035	1100000	0.00952297	0.000589173	3557.35
0.193651	0.0354635	1.19733e+06	0.2	0.015	0	0.01	0.01	1	0.035	1200000	0.006349	0.00046352	2671.79
0.190537	0.0353092	1.19618e+06	0.2	0	0.015	0.01	0.01	2	0.035	1200000	0.00946345	0.000309212	3822.49
0	0.0403566	998482	0	0.015	0	0.01	0.015	1	0.04	1000000	0	0.000356573	1517.6
0	0.0401734	995739	0	0	0.015	0.01	0.015	2	0.04	1000000	0	0.000173367	4260.88
0.0930822	0.0408373	1.09357e+06	0.1	0.015	0	0.01	0.015	1	0.04	1100000	0.00691777	0.00083733	6429.29
0.0825482	0.0418274	1.09731e+06	0.1	0	0.015	0.01	0.015	2	0.04	1100000	0.0174518	0.00182738	2689.27
0.187313	0.0414864	1.18725e+06	0.2	0.015	0	0.01	0.015	1	0.04	1200000	0.0126868	0.00148644	12753.6
0.19492	0.0408053	1.19713e+06	0.2	0	0.015	0.01	0.015	2	0.04	1200000	0.00508011	0.000805297	2872
0	0.0458639	996003	0	0.015	0	0.01	0.02	1	0.045	1000000	0	0.000863852	3997.07
0	0.0451169	995520	0	0	0.015	0.01	0.02	2	0.045	1000000	0	0.000116862	4479.97
0.0941673	0.0457527	1.09721e+06	0.1	0.015	0	0.01	0.02	1	0.045	1100000	0.00583269	0.000752676	2790.31
0.0824536	0.0466057	1.0947e+06	0.1	0	0.015	0.01	0.02	2	0.045	1100000	0.0175464	0.00160572	5296.09
0.1963	0.0461649	1.19291e+06	0.2	0.015	0	0.01	0.02	1	0.045	1200000	0.00370006	0.00116492	7087.85
0.184622	0.0457521	1.19443e+06	0.2	0	0.015	0.01	0.02	2	0.045	1200000	0.0153776	0.000752052	5565.93
0	0.0311264	996929	0	0.015	0	0.015	0	1	0.03	1000000	0	0.00112643	3071.1
0	0.0296969	1.00251e+06	0	0	0.015	0.015	0	2	0.03	1000000	0	0.000303113	2512.01
0.0962077	0.0306147	1.09544e+06	0.1	0.015	0	0.015	0	1	0.03	1100000	0.00379228	0.000614652	4560.34
0.0971672	0.0302119	1.1002e+06	0.1	0	0.015	0.015	0	2	0.03	1100000	0.00283277	0.000211911	200.565
0.191975	0.0309786	1.19159e+06	0.2	0.015	0	0.015	0	1	0.03	1200000	0.00802524	0.000978617	8405.71
0.195373	0.0298802	1.19711e+06	0.2	0	0.015	0.015	0	2	0.03	1200000	0.00462696	0.000119759	2893.84
0	0.0353964	994000	0	0.015	0	0.015	0.005	1	0.035	1000000	0	0.000396383	5999.53
0	0.035326	1.00083e+06	0	0	0.015	0.015	0.005	2	0.035	1000000	0	0.000326045	825.96
0.0913704	0.035963	1.0926e+06	0.1	0.015	0	0.015	0.005	1	0.035	1100000	0.00862965	0.000963032	7399.71
0.0954649	0.0354428	1.0977e+06	0.1	0	0.015	0.015	0.005	2	0.035	1100000	0.00453513	0.000442821	2301.59
0.198834	0.0361361	1.19796e+06	0.2	0.015	0	0.015	0.005	1	0.035	1200000	0.00116593	0.00113611	2044.83
0.190238	0.0352393	1.19639e+06	0.2	0	0.015	0.015	0.005	2	0.035	1200000	0.00976213	0.000239309	3608.84
0	0.0407713	997715	0	0.015	0	0.015	0.01	1	0.04	1000000	0	0.000771275	2285.19
0	0.0401331	996360	0	0	0.015	0.015	0.01	2	0.04	1000000	0	0.000133072	3639.97
0.0954298	0.0414084	1.09439e+06	0.1	0.015	0	0.015	0.01	1	0.04	1100000	0.00457018	0.00140841	5614.34
0.0773887	0.0420696	1.09372e+06	0.1	0	0.015	0.015	0.01	2	0.04	1100000	0.0226113	0.00206964	6281.84
0.191378	0.0397617	1.19672e+06	0.2	0.015	0	0.015	0.01	1	0.04	1200000	0.00862217	0.000238301	3275.58
0.18918	0.0404769	1.19701e+06	0.2	0	0.015	0.015	0.01	2	0.04	1200000	0.0108198	0.000476922	2986.71
0	0.0453149	998898	0	0.015	0	0.015	0.015	1	0.045	1000000	0	0.000314868	1102.23
0	0.0452772	999208	0	0	0.015	0.015	0.015	2	0.045	1000000	0	0.000277171	792.367
0.0946948	0.0456434	1.09991e+06	0.1	0.015	0	0.015	0.015	1	0.045	1100000	0.00530524	0.000643395	86.4872
0.0825873	0.0468942	1.09568e+06	0.1	0	0.015	0.015	0.015	2	0.045	1100000	0.0174127	0.00189419	4318.58
0.187403	0.0456084	1.19543e+06	0.2	0.015	0	0.015	0.015	1	0.045	1200000	0.0125967	0.00060844	4573.96
0.169135	0.0491936	1.19596e+06	0.2	0	0.015	0.015	0.015	2	0.045	1200000	0.0308653	0.00419359	4040.13
0	0.0504747	997673	0	0.015	0	0.015	0.02	1	0.05	1000000	0	0.000474736	2326.94
0	0.0501099	1.0004e+06	0	0	0.015	0.015	0.02	2	0.05	1000000	0	0.000109892	403.381
0.0951598	0.0507883	1.09559e+06	0.1	0.015	0	0.015	0.02	1	0.05	1100000	0.00484016	0.00078827	4413.61
0.0840726	0.0513718	1.09831e+06	0.1	0	0.015	0.015	0.02	2	0.05	1100000	0.0159274	0.00137176	1692.62
0.186846	0.0510378	1.19388e+06	0.2	0.015	0	0.015	0.02	1	0.05	1200000	0.0131539	0.00103778	6122.75
0.169207	0.0537117	1.1951e+06	0.2	0	0.015	0.015	0.02	2	0.05	1200000	0.0307931	0.00371167	4901.17
0	0.0356392	994343	0	0.015	0	0.02	0	1	0.035	1000000	0	0.000639191	5656.58
0	0.0384326	945516	0	0	0.015	0.02	0	2	0.035	1000000	0	0.00343255	54484.2
0.093239	0.0353713	1.09345e+06	0.1	0.015	0	0.02	0	1	0.035	1100000	0.00676101	0.000371264	6553.61
0.0907539	0.0354006	1.09831e+06	0.1	0	0.015	0.02	0	2	0.035	1100000	0.00924606	0.00040058	1685.87
0.19185	0.035586	1.19225e+06	0.2	0.015	0	0.02	0	1	0.035	1200000	0.00815023	0.000585955	7751.42
0.196041	0.0351037	1.19513e+06	0.2	0	0.015	0.02	0	2	0.035	1200000	0.00395882	0.000103673	4867.04
0	0.0407467	996668	0	0.015	0	0.02	0.005	1	0.04	1000000	0	0.000746676	3332.35
0	0.0402062	1.00245e+06	0	0	0.015	0.02	0.005	2	0.04	1000000	0	0.000206206	2447.77
0.0939322	0.0408662	1.09515e+06	0.1	0.015	0	0.02	0.005	1	0.04	1100000	0.00606781	0.000866245	4848.48
0.0882223	0.0401322	1.09112e+06	0.1	0	0.015	0.02	0.005	2	0.04	1100000	0.0117777	0.000132226	8875.42
0.196261	0.0409275	1.1933e+06	0.2	0.015	0	0.02	0.005	1	0.04	1200000	0.0037389	0.000927547	6696.28
0.191415	0.0405344	1.1973e+06	0.2	0	0.015	0.02	0.005	2	0.04	1200000	0.00858528	0.000534403	2701.22
0	0.0457888	994470	0	0.015	0	0.02	0.01	1	0.045	1000000	0	0.000788775	5530.03
0	0.0445816	996106	0	0	0.015	0.02	0.01	2	0.045	1000000	0	0.000418449	3893.63
0.0868464	0.0452775	1.09328e+06	0.1	0.015	0	0.02	0.01	1	0.045	1100000	0.0131536	0.000277512	6724.38
0.079647	0.0471353	1.09567e+06	0.1	0	0.015	0.02	0.01	2	0.045	1100000	0.020353	0.00213532	4326.7
0.19755	0.0462785	1.19654e+06	0.2	0.015	0	0.02	0.01	1	0.045	1200000	0.00244955	0.00127849	3463.98
0.16867	0.0499861	1.19246e+06	0.2	0	0.015	0.02	0.01	2	0.045	1200000	0.0313295	0.00498607	7541.93
0	0.0502873	995438	0	0.015	0	0.02	0.015	1	0.05	1000000	0	0.00028732	4562.38
0	0.049954	997974	0	0	0.015	0.02	0.015	2	0.05	1000000	0	4.60466e-05	2026.4
0.0879185	0.0515824	1.09581e+06	0.1	0.015	0	0.02	0.015	1	0.05	1100000	0.0120815	0.0015824	4188.32
0.0826482	0.0525162	1.09305e+06	0.1	0	0.015	0.02	0.015	2	0.05	1100000	0.0173518	0.0025162	6951.28
0.194192	0.051706	1.19584e+06	0.2	0.015	0	0.02	0.015	1	0.05	1200000	0.00580789	0.00170604	4164.88
0.189974	0.0501288	1.20061e+06	0.2	0	0.015	0.02	0.015	2	0.05	1200000	0.0100259	0.000128786	610.967
0	0.0559597	996929	0	0.015	0	0.02	0.02	1	0.055	1000000	0	0.000959711	3071.32
0	0.0551938	998845	0	0	0.015	0.02	0.02	2	0.055	1000000	0	0.0001938	1154.8
0.0971114	0.0558743	1.0977e+06	0.1	0.015	0	0.02	0.02	1	0.055	1100000	0.0028886	0.00087431	2296.51
0.0829431	0.0567942	1.09723e+06	0.1	0	0.015	0.02	0.02	2	0.055	1100000	0.0170569	0.00179417	2772.1
0.191647	0.0555965	1.19718e+06	0.2	0.015	0	0.02	0.02	1	0.055	1200000	0.00835252	0.000596498	2821.41
0.203096	0.055622	1.19961e+06	0.2	0	0.015	0.02	0.02	2	0.055	1200000	0.00309632	0.000622028	387.227
0	0.0201063	999512	0	0.02	0	0	0	1	0.02	1000000	0	0.000106346	487.571
0	0.0229796	1.00089e+06	0	0	0.02	0	0	2	0.02	1000000	0	0.00297965	890.041
0.0989603	0.0198252	1.10044e+06	0.1	0.02	0	0	0	1	0.02	1100000	0.00103966	0.000174752	439.883
0.100218	0.0200096	1.0999e+06	0.1	0	0.02	0	0	2	0.02	1100000	0.000218425	9.61789e-06	104.507
0.192873	0.0208997	1.19461e+06	0.2	0.02	0	0	0	1	0.02	1200000	0.0071269	0.000899725	5388.65
0.196038	0.0200224	1.19719e+06	0.2	0	0.02	0	0	2	0.02	1200000	0.00396239	2.23635e-05	2807.35
0	0.0253097	997138	0	0.02	0	0	0.005	1	0.025	1000000	0	0.000309725	2861.87
0	0.0247134	1.00065e+06	0	0	0.02	0	0.005	2	0.025	1000000	0	0.000286635	646.263
0.097905	0.0259095	1.093e+06	0.1	0.02	0	0	0.005	1	0.025	1100000	0.00209499	0.000909537	7003.97
0.0952368	0.0250815	1.10107e+06	0.1	0	0.02	0	0.005	2	0.025	1100000	0.00476319	8.15381e-05	1067.7
0.198616	0.0265099	1.19121e+06	0.2	0.02	0	0	0.005	1	0.025	1200000	0.00138362	0.00150988	8787.97
0.192183	0.0252632	1.19508e+06	0.2	0	0.02	0	0.005	2	0.025	1200000	0.00781673	0.000263202	4916.63
0	0.0310906	994421	0	0.02	0	0	0.01	1	0.03	1000000	0	0.00109061	5578.58
0.000669033	0.0297403	1.00168e+06	0	0	0.02	0	0.01	2	0.03	1000000	0.000669033	0.00025971	1683.86
0.0955507	0.0300187	1.09789e+06	0.1	0.02	0	0	0.01	1	0.03	1100000	0.00444933	1.86556e-05	2110.53
0.0927952	0.0305289	1.10022e+06	0.1	0	0.02	0	0.01	2	0.03	1100000	0.00720483	0.0005289	218.398
0.196033	0.0319885	1.18895e+06	0.2	0.02	0	0	0.01	1	0.03	1200000	0.00396717	0.00198855	11051.8
0.189653	0.0304028	1.1968e+06	0.2	0	0.02	0	0.01	2	0.03	1200000	0.0103473	0.000402826	3202.34
0	0.035745	995338	0	0.02	0	0	0.015	1	0.035	1000000	0	0.00074497	4661.93
0	0.0354855	1.00105e+06	0	0	0.02	0	0.015	2	0.035	1000000	0	0.000485509	1050.07
0.0952644	0.0366154	1.09268e+06	0.1	0.02	0	0	0.015	1	0.035	1100000	0.00473562	0.00161541	7316.86
0.0824712	0.0356612	1.09365e+06	0.1	0	0.02	0	0.015	2	0.035	1100000	0.0175288	0.000661196	6350.42
0.194785	0.0364862	1.19163e+06	0.2	0.02	0	0	0.015	1	0.035	1200000	0.0052149	0.00148621	8366.87
0.16664	0.0363897	1.18869e+06	0.2	0	0.02	0	0.015	2	0.035	1200000	0.0333602	0.0013897	11313.1
0	0.040811	997009	0	0.02	0	0	0.02	1	0.04	1000000	0	0.000810953	2991.33
0	0.0404639	996609	0	0	0.02	0	0.02	2	0.04	1000000	0	0.000463853	3390.92
0.0913993	0.0412338	1.09579e+06	0.1	0.02	0	0	0.02	1	0.04	1100000	0.00860069	0.00123382	4212.23
0.0773572	0.0421272	1.0979e+06	0.1	0	0.02	0	0.02	2	0.04	1100000	0.0226428	0.00212716	2100.59
0.196283	0.0410606	1.191e+06	0.2	0.02	0	0	0.02	1	0.04	1200000	0.00371715	0.00106064	9003.75
0.174517	0.0411131	1.19332e+06	0.2	0	0.02	0	0.02	2	0.04	1200000	0.0254835	0.0011131	6680.95
0	0.0257084	994866	0	0.02	0	0.005	0	1	0.025	1000000	0	0.000708357	5133.98
0	0.025114	999888	0	0	0.02	0.005	0	2	0.025	1000000	0	0.00011398	111.515
0.0954098	0.0253769	1.09529e+06	0.1	0.02	0	0.005	0	1	0.025	1100000	0.00459023	0.000376914	4710.56
0.100114	0.0246909	1.09801e+06	0.1	0	0.02	0.005	0	2	0.025	1100000	0.000114065	0.000309109	1987.28
0.196297	0.0257301	1.19681e+06	0.2	0.02	0	0.005	0	1	0.025	1200000	0.00370346	0.000730141	3190.07
0.202086	0.0247772	1.19829e+06	0.2	0	0.02	0.005	0	2	0.025	1200000	0.00208627	0.000222776	1713.9
0	0.0306305	996354	0	0.02	0	0.005	0.005	1	0.03	1000000	0	0.000630482	3645.87
0	0.0299891	1.00103e+06	0	0	0.02	0.005	0.005	2	0.03	1000000	0	1.08562e-05	1027.18
0.0974143	0.031082	1.09185e+06	0.1	0.02	0	0.005	0.005	1	0.03	1100000	0.00258571	0.00108199	8148.47
0.0873357	0.0305666	1.09619e+06	0.1	0	0.02	0.005	0.005	2	0.03	1100000	0.0126643	0.000566563	3809.8
0.195365	0.0314029	1.19211e+06	0.2	0.02	0	0.005	0.005	1	0.03	1200000	0.0046352	0.00140288	7885.24
0.189075	0.0305292	1.20031e+06	0.2	0	0.02	0.005	0.005	2	0.03	1200000	0.0109247	0.000529157	307.902
0	0.0360314	996396	0	0.02	0	0.005	0.01	1	0.035	1000000	0	0.00103138	3603.76
0	0.0350608	999857	0	0	0.02	0.005	0.01	2	0.035	1000000	0	6.08304e-05	143.146
0.0930398	0.036124	1.09274e+06	0.1	0.02	0	0.005	0.01	1	0.035	1100000	0.00696015	0.00112402	7263.91
0.0873326	0.0351874	1.09598e+06	0.1	0	0.02	0.005	0.01	2	0.035	1100000	0.0126674	0.000187405	4016.08
0.194866	0.0363131	1.18756e+06	0.2	0.02	0	0.005	0.01	1	0.035	1200000	0.00513416	0.00131307	12443.6
0.179145	0.0358855	1.19077e+06	0.2	0	0.02	0.005	0.01	2	0.035	1200000	0.0208546	0.000885549	9228.14
0	0.041776	995645	0	0.02	0	0.005	0.015	1	0.04	1000000	0	0.00177596	4354.56
0	0.0399213	993780	0	0	0.02	0.005	0.015	2	0.04	1000000	0	7.86857e-05	6219.84
0.0948599	0.0414646	1.09398e+06	0.1	0.02	0	0.005	0.015	1	0.04	1100000	0.00514014	0.00146455	6024.41
0.0693788	0.0417752	1.09067e+06	0.1	0	0.02	0.005	0.015	2	0.04	1100000	0.0306212	0.00177522	9335
0.188138	0.0414423	1.19191e+06	0.2	0.02	0	0.005	0.015	1	0.04	1200000	0.0118615	0.00144229	8087.28
0.174917	0.0413996	1.19157e+06	0.2	0	0.02	0.005	0.015	2	0.04	1200000	0.0250825	0.00139961	8430.42
0	0.0455287	996702	0	0.02	0	0.005	0.02	1	0.045	1000000	0	0.000528666	3298.28
0	0.0450176	998903	0	0	0.02	0.005	0.02	2	0.045	1000000	0	1.75904e-05	1097.36
0.0908398	0.0464436	1.09125e+06	0.1	0.02	0	0.005	0.02	1	0.045	1100000	0.0091602	0.00144359	8749.46
0.07854	0.0469436	1.09716e+06	0.1	0	0.02	0.005	0.02	2	0.045	1100000	0.02146	0.00194359	2838.73
0.189877	0.0462549	1.19454e+06	0.2	0.02	0	0.005	0.02	1	0.045	1200000	0.0101231	0.00125493	5463.36
0.187729	0.0453973	1.19539e+06	0.2	0	0.02	0.005	0.02	2	0.045	1200000	0.0122708	0.000397305	4607.97
0	0.0302749	997172	0	0.02	0	0.01	0	1	0.03	1000000	0	0.000274862	2828.31
0	0.0301523	998555	0	0	0.02	0.01	0	2	0.03	1000000	0	0.000152311	1445.49
0.0892795	0.0318122	1.08867e+06	0.1	0.02	0	0.01	0	1	0.03	1100000	0.0107205	0.00181216	11328.1
0.0965202	0.0303199	1.09863e+06	0.1	0	0.02	0.01	0	2	0.03	1100000	0.00347976	0.000319879	1373
0.18896	0.0315626	1.19311e+06	0.2	0.02	0	0.01	0	1	0.03	1200000	0.0110405	0.00156258	6888.04
0.19728	0.0300888	1.20155e+06	0.2	0	0.02	0.01	0	2	0.03	1200000	0.0027203	8.87525e-05	1550.26
0	0.036377	994360	0	0.02	0	0.01	0.005	1	0.035	1000000	0	0.00137699	5639.56
0.000262566	0.0347375	1.00239e+06	0	0	0.02	0.01	0.005	2	0.035	1000000	0.000262566	0.000262499	2386.59
0.0954452	0.0353568	1.09494e+06	0.1	0.02	0	0.01	0.005	1	0.035	1100000	0.00455478	0.000356808	5064.85
0.0976528	0.0351463	1.0985e+06	0.1	0	0.02	0.01	0.005	2	0.035	1100000	0.00234721	0.00014628	1499.22
0.193084	0.0367186	1.18687e+06	0.2	0.02	0	0.01	0.005	1	0.035	1200000	0.00691575	0.00171859	13131.8
0.187537	0.035099	1.19971e+06	0.2	0	0.02	0.01	0.005	2	0.035	1200000	0.0124634	9.89528e-05	291.914
0	0.0405008	995407	0	0.02	0	0.01	0.01	1	0.04	1000000	0	0.000500776	4593.04
0	0.0391893	998166	0	0	0.02	0.01	0.01	2	0.04	1000000	0	0.000810713	1834.46
0.0932614	0.0408252	1.09533e+06	0.1	0.02	0	0.01	0.01	1	0.04	1100000	0.00673863	0.000825185	4671.19
0.0938922	0.0401863	1.09894e+06	0.1	0	0.02	0.01	0.01	2	0.04	1100000	0.00610782	0.000186338	1056.76
0.190344	0.0401873	1.1927e+06	0.2	0.02	0	0.01	0.01	1	0.04	1200000	0.00965619	0.000187278	7301.31
0.180397	0.0407476	1.19549e+06	0.2	0	0.02	0.01	0.01	2	0.04	1200000	0.0196027	0.000747581	4510.84
0	0.0459023	995383	0	0.02	0	0.01	0.015	1	0.045	1000000	0	0.000902283	4617.19
0	0.0454384	998984	0	0	0.02	0.01	0.015	2	0.045	1000000	0	0.000438414	1015.88
0.0865115	0.0457911	1.09326e+06	0.1	0.02	0	0.01	0.015	1	0.045	1100000	0.0134885	0.000791109	6742.79
0.0819973	0.047782	1.09824e+06	0.1	0	0.02	0.01	0.015	2	0.045	1100000	0.0180027	0.00278198	1760.28
0.188692	0.0464326	1.19003e+06	0.2	0.02	0	0.01	0.015	1	0.045	1200000	0.0113075	0.00143257	9971.53
0.153268	0.0504224	1.19201e+06	0.2	0	0.02	0.01	0.015	2	0.045	1200000	0.0467321	0.00542243	7988.28
0	0.0511502	991912	0	0.02	0	0.01	0.02	1	0.05	1000000	0	0.00115016	8088.22
0	0.0503053	999842	0	0	0.02	0.01	0.02	2	0.05	1000000	0	0.00030528	158.438
0.0878614	0.0508085	1.09706e+06	0.1	0.02	0	0.01	0.02	1	0.05	1100000	0.0121386	0.000808486	2941.8
0.0831402	0.0525489	1.09513e+06	0.1	0	0.02	0.01	0.02	2	0.05	1100000	0.0168598	0.00254891	4873.89
0.185596	0.0509674	1.19319e+06	0.2	0.02	0	0.01	0.02	1	0.05	1200000	0.014404	0.0009674	6807.98
0.160497	0.0556469	1.18931e+06	0.2	0	0.02	0.01	0.02	2	0.05	1200000	0.0395032	0.00564689	10692.1
0	0.0359894	994730	0	0.02	0	0.015	0	1	0.035	1000000	0	0.000989392	5269.62
0	0.0350948	1.00249e+06	0	0	0.02	0.015	0	2	0.035	1000000	0	9.47681e-05	2485.33
0.0916541	0.0355447	1.0933e+06	0.1	0.02	0	0.015	0	1	0.035	1100000	0.00834593	0.00054473	6698.97
0.0963366	0.0353532	1.09934e+06	0.1	0	0.02	0.015	0	2	0.035	1100000	0.00366342	0.000353196	659.185
0.190372	0.0353977	1.19378e+06	0.2	0.02	0	0.015	0	1	0.035	1200000	0.00962756	0.000397746	6215.91
0.207254	0.0347615	1.20001e+06	0.2	0	0.02	0.015	0	2	0.035	1200000	0.00725429	0.000238546	12.8242
0	0.0408016	994793	0	0.02	0	0.015	0.005	1	0.04	1000000	0	0.000801558	5206.7
0	0.0397693	998904	0	0	0.02	0.015	0.005	2	0.04	1000000	0	0.000230682	1095.99
0.0931008	0.041336	1.09089e+06	0.1	0.02	0	0.015	0.005	1	0.04	1100000	0.00689919	0.00133595	9107.5
0.094948	0.0395165	1.09741e+06	0.1	0	0.02	0.015	0.005	2	0.04	1100000	0.00505197	0.000483505	2590.33
0.195367	0.0417632	1.19068e+06	0.2	0.02	0	0.015	0.005	1	0.04	1200000	0.00463275	0.00176322	9324.89
0.196073	0.0400485	1.19744e+06	0.2	0	0.02	0.015	0.005	2	0.04	1200000	0.00392681	4.84778e-05	2558.04
0	0.0449529	998191	0	0.02	0	0.015	0.01	1	0.045	1000000	0	4.70848e-05	1808.69
0	0.045411	994562	0	0	0.02	0.015	0.01	2	0.045	1000000	0	0.000410991	5437.73
0.0952034	0.0455624	1.09436e+06	0.1	0.02	0	0.015	0.01	1	0.045	1100000	0.00479663	0.000562442	5640.75
0.0975188	0.0444335	1.09671e+06	0.1	0	0.02	0.015	0.01	2	0.045	1100000	0.0024812	0.000566541	3292.25
0.191059	0.0457599	1.19324e+06	0.2	0.02	0	0.015	0.01	1	0.045	1200000	0.00894125	0.000759901	6760.15
0.19529	0.0453969	1.19651e+06	0.2	0	0.02	0.015	0.01	2	0.045	1200000	0.00471017	0.000396942	3485.06
5.67995e-05	0.0505025	997685	0	0.02	0	0.015	0.015	1	0.05	1000000	5.67995e-05	0.000502538	2314.61
0	0.0502692	998871	0	0	0.02	0.015	0.015	2	0.05	1000000	0	0.00026917	1128.95
0.0863897	0.0510721	1.09271e+06	0.1	0.02	0	0.015	0.015	1	0.05	1100000	0.0136103	0.00107212	7292.69
0.0765976	0.0516212	1.09619e+06	0.1	0	0.02	0.015	0.015	2	0.05	1100000	0.0234024	0.00162124	3813.97
0.195022	0.0515907	1.19154e+06	0.2	0.02	0	0.015	0.015	1	0.05	1200000	0.00497778	0.00159071	8464.06
0.196733	0.0501118	1.19762e+06	0.2	0	0.02	0.015	0.015	2	0.05	1200000	0.00326713	0.000111773	2376.25
0	0.0553896	999213	0	0.02	0	0.015	0.02	1	0.055	1000000	0	0.000389644	786.986
0	0.0550137	997358	0	0	0.02	0.015	0.02	2	0.055	1000000	0	1.37243e-05	2642.3
0.0942853	0.0553111	1.09877e+06	0.1	0.02	0	0.015	0.02	1	0.055	1100000	0.00571465	0.00031107	1234.52
0.0860916	0.0574653	1.09618e+06	0.1	0	0.02	0.015	0.02	2	0.055	1100000	0.0139084	0.00246534	3821.29
0.186243	0.0565683	1.1931e+06	0.2	0.02	0	0.015	0.02	1	0.055	1200000	0.0137566	0.00156832	6899.38
0.193029	0.0550242	1.19681e+06	0.2	0	0.02	0.015	0.02	2	0.055	1200000	0.0069706	2.42138e-05	3192.22
0	0.0401815	998620	0	0.02	0	0.02	0	1	0.04	1000000	0	0.000181549	1379.67
0	0.0403096	998520	0	0	0.02	0.02	0	2	0.04	1000000	0	0.000309552	1479.73
0.0910168	0.040861	1.09442e+06	0.1	0.02	0	0.02	0	1	0.04	1100000	0.00898321	0.000860951	5584.78
0.0943794	0.0398973	1.09848e+06	0.1	0	0.02	0.02	0	2	0.04	1100000	0.00562064	0.000102723	1518.08
0.192147	0.0409176	1.19211e+06	0.2	0.02	0	0.02	0	1	0.04	1200000	0.0078531	0.000917635	7888.43
0.191699	0.0399525	1.19583e+06	0.2	0	0.02	0.02	0	2	0.04	1200000	0.00830074	4.75054e-05	4168.38
0	0.0456928	995972	0	0.02	0	0.02	0.005	1	0.045	1000000	0	0.000692761	4028.49
0	0.0457713	1.00291e+06	0	0	0.02	0.02	0.005	2	0.045	1000000	0	0.000771276	2913.19
0.092994	0.0455932	1.09265e+06	0.1	0.02	0	0.02	0.005	1	0.045	1100000	0.00700601	0.000593197	7349.56
0.091038	0.0450247	1.1001e+06	0.1	0	0.02	0.02	0.005	2	0.045	1100000	0.00896204	2.47039e-05	96.2113
0.190977	0.0462781	1.19171e+06	0.2	0.02	0	0.02	0.005	1	0.045	1200000	0.00902255	0.0012781	8290.03
0.194967	0.0450252	1.19989e+06	0.2	0	0.02	0.02	0.005	2	0.045	1200000	0.00503321	2.52197e-05	109.17
0	0.0509181	997500	0	0.02	0	0.02	0.01	1	0.05	1000000	0	0.000918141	2499.7
0	0.050147	1.00119e+06	0	0	0.02	0.02	0.01	2	0.05	1000000	0	0.000146954	1191.25
0.0931211	0.0513335	1.09577e+06	0.1	0.02	0	0.02	0.01	1	0.05	1100000	0.00687893	0.00133351	4228.56
0.0883014	0.0504168	1.0932e+06	0.1	0	0.02	0.02	0.01	2	0.05	1100000	0.0116986	0.000416757	6796.09
0.191082	0.0509723	1.19227e+06	0.2	0.02	0	0.02	0.01	1	0.05	1200000	0.00891775	0.00097228	7730.99
0.187242	0.0505707	1.19627e+06	0.2	0	0.02	0.02	0.01	2	0.05	1200000	0.0127576	0.00057068	3733.85
0	0.0553411	995829	0	0.02	0	0.02	0.015	1	0.055	1000000	0	0.000341127	4170.91
0	0.0548775	999075	0	0	0.02	0.02	0.015	2	0.055	1000000	0	0.000122464	924.835
0.0898243	0.0545864	1.09608e+06	0.1	0.02	0	0.02	0.015	1	0.055	1100000	0.0101757	0.000413573	3915.78
0.0835887	0.0580593	1.0962e+06	0.1	0	0.02	0.02	0.015	2	0.055	1100000	0.0164113	0.00305927	3801.85
0.189861	0.056107	1.19096e+06	0.2	0.02	0	0.02	0.015	1	0.055	1200000	0.0101389	0.00110703	9042.52
0.195691	0.0553625	1.19836e+06	0.2	0	0.02	0.02	0.015	2	0.055	1200000	0.0043092	0.000362533	1643.12
0	0.0604585	998228	0	0.02	0	0.02	0.02	1	0.06	1000000	0	0.000458467	1771.58
0	0.0602148	994313	0	0	0.02	0.02	0.02	2	0.06	1000000	0	0.000214798	5687.13
0.0845989	0.060193	1.09466e+06	0.1	0.02	0	0.02	0.02	1	0.06	1100000	0.0154011	0.000193043	5342.18
0.0825588	0.0625025	1.095e+06	0.1	0	0.02	0.02	0.02	2	0.06	1100000	0.0174412	0.00250253	4999.39
0.19061	0.0612456	1.19376e+06	0.2	0.02	0	0.02	0.02	1	0.06	1200000	0.00939028	0.00124561	6243.07
0.195135	0.0609517	1.19752e+06	0.2	0	0.02	0.02	0.02	2	0.06	1200000	0.00486513	0.000951705	2482.43
										Mean absolute errors:	0.0066138	0.00073788	4320.4

## Sheet: Simulated Pentaploid Results
Estimated d	Estimated nucleotide divergence	Estimated length	True d	raaaab	raaabb	raaabc	raabbc	raabcc	raabcd	rabcdd	rabcde	top	True nucleotide divergence	True length	d diff	nucleotide divergence diff	length diff
0.0030997	2.42078e-05	999471	0	0	0	0	0	0	0	0	0	1	0	1000000	0.0030997	2.42078e-05	529.023
0	2.57382e-06	999948	0	0	0	0	0	0	0	0	0	2	0	1000000	0	2.57382e-06	52.3686
0	1.01316e-05	1.00077e+06	0	0	0	0	0	0	0	0	0	3	0	1000000	0	1.01316e-05	772.524
0.00360584	8.12317e-07	999707	0	0	0	0	0	0	0	0	0	4	0	1000000	0.00360584	8.12317e-07	292.968
0	2.54637e-05	999142	0	0	0	0	0	0	0	0	0	5	0	1000000	0	2.54637e-05	857.904
0.0980219	5.66812e-05	1.09792e+06	0.1	0	0	0	0	0	0	0	0	1	0	1100000	0.00197811	5.66812e-05	2083.95
0.0984885	1.58917e-05	1.10123e+06	0.1	0	0	0	0	0	0	0	0	2	0	1100000	0.00151155	1.58917e-05	1229.12
0.0988114	1.75136e-05	1.0988e+06	0.1	0	0	0	0	0	0	0	0	3	0	1100000	0.00118861	1.75136e-05	1202.64
0.0984208	1.34583e-05	1.10005e+06	0.1	0	0	0	0	0	0	0	0	4	0	1100000	0.0015792	1.34583e-05	45.2038
0.0994203	1.73791e-06	1.10027e+06	0.1	0	0	0	0	0	0	0	0	5	0	1100000	0.000579701	1.73791e-06	270.825
0.199864	1.39998e-06	1.19968e+06	0.2	0	0	0	0	0	0	0	0	1	0	1200000	0.000135697	1.39998e-06	323.83
0.196952	0	1.19979e+06	0.2	0	0	0	0	0	0	0	0	2	0	1200000	0.00304815	0	209.144
0.201305	9.6403e-05	1.19973e+06	0.2	0	0	0	0	0	0	0	0	3	0	1200000	0.00130523	9.6403e-05	272.115
0.200087	6.06584e-06	1.20123e+06	0.2	0	0	0	0	0	0	0	0	4	0	1200000	8.669e-05	6.06584e-06	1234.63
0.200137	0.00015312	1.19888e+06	0.2	0	0	0	0	0	0	0	0	5	0	1200000	0.000137338	0.00015312	1123.53
0	0.0101045	999800	0	0	0	0	0	0	0	0	0.01	1	0.01	1000000	0	0.00010453	200.021
0	0.0108622	997209	0	0	0	0	0	0	0	0	0.01	2	0.01	1000000	0	0.000862208	2790.96
0	0.0103311	1.00041e+06	0	0	0	0	0	0	0	0	0.01	3	0.01	1000000	0	0.000331105	409.191
0	0.0106567	997155	0	0	0	0	0	0	0	0	0.01	4	0.01	1000000	0	0.000656735	2844.68
0	0.0104764	999119	0	0	0	0	0	0	0	0	0.01	5	0.01	1000000	0	0.000476425	881.251
0.0980983	0.0106696	1.09924e+06	0.1	0	0	0	0	0	0	0	0.01	1	0.01	1100000	0.00190167	0.000669603	759.795
0.0969038	0.011475	1.09236e+06	0.1	0	0	0	0	0	0	0	0.01	2	0.01	1100000	0.00309616	0.00147503	7643.48
0.0996649	0.0108111	1.09905e+06	0.1	0	0	0	0	0	0	0	0.01	3	0.01	1100000	0.000335094	0.000811087	945.086
0.0957412	0.0108154	1.09753e+06	0.1	0	0	0	0	0	0	0	0.01	4	0.01	1100000	0.00425884	0.000815431	2471.09
0.0993178	0.0105932	1.09912e+06	0.1	0	0	0	0	0	0	0	0.01	5	0.01	1100000	0.000682238	0.000593175	884.388
0.198582	0.0109013	1.19552e+06	0.2	0	0	0	0	0	0	0	0.01	1	0.01	1200000	0.00141788	0.0009013	4480.75
0.197875	0.0109306	1.19573e+06	0.2	0	0	0	0	0	0	0	0.01	2	0.01	1200000	0.00212507	0.000930647	4269.79
0.198421	0.0113831	1.19298e+06	0.2	0	0	0	0	0	0	0	0.01	3	0.01	1200000	0.00157928	0.00138306	7022.51
0.195845	0.0118615	1.19033e+06	0.2	0	0	0	0	0	0	0	0.01	4	0.01	1200000	0.00415479	0.00186155	9672.62
0.198237	0.0114318	1.19603e+06	0.2	0	0	0	0	0	0	0	0.01	5	0.01	1200000	0.00176309	0.00143181	3967.43
0	0.0215739	993129	0	0	0	0	0	0	0	0	0.02	1	0.02	1000000	0	0.00157392	6871.45
0	0.020628	995601	0	0	0	0	0	0	0	0	0.02	2	0.02	1000000	0	0.00062801	4398.65
0	0.0211385	993954	0	0	0	0	0	0	0	0	0.02	3	0.02	1000000	0	0.0011385	6045.56
0	0.0213655	993655	0	0	0	0	0	0	0	0	0.02	4	0.02	1000000	0	0.00136549	6344.52
0	0.0210226	995774	0	0	0	0	0	0	0	0	0.02	5	0.02	1000000	0	0.00102257	4226.21
0.0928543	0.0216904	1.09437e+06	0.1	0	0	0	0	0	0	0	0.02	1	0.02	1100000	0.00714569	0.00169042	5627.92
0.0944488	0.0210427	1.09512e+06	0.1	0	0	0	0	0	0	0	0.02	2	0.02	1100000	0.0055512	0.00104271	4879.67
0.0893976	0.022146	1.09052e+06	0.1	0	0	0	0	0	0	0	0.02	3	0.02	1100000	0.0106024	0.00214601	9482.15
0.091951	0.0217007	1.09041e+06	0.1	0	0	0	0	0	0	0	0.02	4	0.02	1100000	0.00804897	0.00170068	9594.08
0.0861971	0.0220236	1.09284e+06	0.1	0	0	0	0	0	0	0	0.02	5	0.02	1100000	0.0138029	0.00202365	7157.66
0.192462	0.0214582	1.19292e+06	0.2	0	0	0	0	0	0	0	0.02	1	0.02	1200000	0.00753776	0.00145824	7076.01
0.193184	0.0215559	1.19141e+06	0.2	0	0	0	0	0	0	0	0.02	2	0.02	1200000	0.00681628	0.00155586	8589.52
0.188499	0.0219647	1.18913e+06	0.2	0	0	0	0	0	0	0	0.02	3	0.02	1200000	0.0115008	0.00196471	10871.6
0.191795	0.0217789	1.19061e+06	0.2	0	0	0	0	0	0	0	0.02	4	0.02	1200000	0.00820516	0.00177893	9385.26
0.19174	0.0213908	1.19143e+06	0.2	0	0	0	0	0	0	0	0.02	5	0.02	1200000	0.00825967	0.00139083	8574.86
0	0.0102827	999437	0	0	0	0	0	0	0.01	0	0	1	0.01	1000000	0	0.000282706	562.785
0	0.0109178	997473	0	0	0	0	0	0	0.01	0	0	2	0.01	1000000	0	0.000917783	2527.24
0	0.0105276	999240	0	0	0	0	0	0	0.01	0	0	3	0.01	1000000	0	0.000527622	759.769
0	0.0103608	998545	0	0	0	0	0	0	0.01	0	0	4	0.01	1000000	0	0.000360784	1454.92
0	0.0109859	998515	0	0	0	0	0	0	0	0.01	0	5	0.01	1000000	0	0.00098592	1485.14
0.098925	0.0103937	1.09964e+06	0.1	0	0	0	0	0	0.01	0	0	1	0.01	1100000	0.00107497	0.00039369	359.722
0.0966133	0.0108136	1.09601e+06	0.1	0	0	0	0	0	0.01	0	0	2	0.01	1100000	0.00338669	0.000813641	3989.28
0.0973525	0.0111111	1.09526e+06	0.1	0	0	0	0	0	0.01	0	0	3	0.01	1100000	0.00264745	0.00111112	4742.24
0.0994898	0.010635	1.09768e+06	0.1	0	0	0	0	0	0.01	0	0	4	0.01	1100000	0.000510226	0.000634997	2324.62
0.0964847	0.0102061	1.09929e+06	0.1	0	0	0	0	0	0	0.01	0	5	0.01	1100000	0.0035153	0.000206065	706.201
0.196534	0.0113835	1.19332e+06	0.2	0	0	0	0	0	0.01	0	0	1	0.01	1200000	0.00346577	0.00138351	6682.69
0.198102	0.0111472	1.19442e+06	0.2	0	0	0	0	0	0.01	0	0	2	0.01	1200000	0.00189822	0.00114724	5577.13
0.196868	0.0111622	1.19581e+06	0.2	0	0	0	0	0	0.01	0	0	3	0.01	1200000	0.00313223	0.00116222	4194.04
0.184811	0.0111058	1.19235e+06	0.2	0	0	0	0	0	0.01	0	0	4	0.01	1200000	0.0151893	0.00110584	7652.55
0.197938	0.0103242	1.19811e+06	0.2	0	0	0	0	0	0	0.01	0	5	0.01	1200000	0.00206231	0.000324231	1894.08
0	0.0210496	994613	0	0	0	0	0	0	0.01	0	0.01	1	0.02	1000000	0	0.00104956	5387.1
0	0.0212892	994225	0	0	0	0	0	0	0.01	0	0.01	2	0.02	1000000	0	0.00128916	5774.93
0	0.0209751	997387	0	0	0	0	0	0	0.01	0	0.01	3	0.02	1000000	0	0.000975113	2612.55
0	0.0209728	997039	0	0	0	0	0	0	0.01	0	0.01	4	0.02	1000000	0	0.000972838	2961.37
0	0.0219562	991011	0	0	0	0	0	0	0	0.01	0.01	5	0.02	1000000	0	0.0019562	8988.75
0.0909982	0.0220374	1.09341e+06	0.1	0	0	0	0	0	0.01	0	0.01	1	0.02	1100000	0.00900179	0.00203743	6591.74
0.0918424	0.0215289	1.09443e+06	0.1	0	0	0	0	0	0.01	0	0.01	2	0.02	1100000	0.00815764	0.00152894	5573.28
0.0932749	0.0217458	1.09419e+06	0.1	0	0	0	0	0	0.01	0	0.01	3	0.02	1100000	0.0067251	0.00174578	5813.47
0.0904581	0.0211532	1.09772e+06	0.1	0	0	0	0	0	0.01	0	0.01	4	0.02	1100000	0.00954189	0.00115316	2282.04
0.0777249	0.0222271	1.09252e+06	0.1	0	0	0	0	0	0	0.01	0.01	5	0.02	1100000	0.0222751	0.00222705	7482.8
0.189542	0.0222038	1.18949e+06	0.2	0	0	0	0	0	0.01	0	0.01	1	0.02	1200000	0.0104581	0.00220383	10510.2
0.191717	0.021883	1.19023e+06	0.2	0	0	0	0	0	0.01	0	0.01	2	0.02	1200000	0.00828253	0.00188304	9774.27
0.194518	0.0225861	1.18714e+06	0.2	0	0	0	0	0	0.01	0	0.01	3	0.02	1200000	0.00548246	0.00258607	12862.9
0.188373	0.0219277	1.1898e+06	0.2	0	0	0	0	0	0.01	0	0.01	4	0.02	1200000	0.0116265	0.00192773	10201.8
0.179098	0.0210941	1.19106e+06	0.2	0	0	0	0	0	0	0.01	0.01	5	0.02	1200000	0.0209022	0.00109411	8939.2
0	0.0310577	994548	0	0	0	0	0	0	0.01	0	0.02	1	0.03	1000000	0	0.00105774	5451.94
0	0.0313794	997479	0	0	0	0	0	0	0.01	0	0.02	2	0.03	1000000	0	0.00137937	2521.42
0	0.0313056	994773	0	0	0	0	0	0	0.01	0	0.02	3	0.03	1000000	0	0.00130561	5226.66
0	0.0315163	993045	0	0	0	0	0	0	0.01	0	0.02	4	0.03	1000000	0	0.00151629	6955.4
0	0.0316448	992103	0	0	0	0	0	0	0	0.01	0.02	5	0.03	1000000	0	0.00164484	7897.44
0.0919569	0.0315969	1.09563e+06	0.1	0	0	0	0	0	0.01	0	0.02	1	0.03	1100000	0.00804309	0.00159686	4373.57
0.0927704	0.0322667	1.09304e+06	0.1	0	0	0	0	0	0.01	0	0.02	2	0.03	1100000	0.00722964	0.00226667	6956.78
0.0903155	0.0313167	1.09606e+06	0.1	0	0	0	0	0	0.01	0	0.02	3	0.03	1100000	0.00968452	0.00131672	3942.59
0.0884372	0.0319694	1.09216e+06	0.1	0	0	0	0	0	0.01	0	0.02	4	0.03	1100000	0.0115628	0.00196936	7835.47
0.0784027	0.0317012	1.09311e+06	0.1	0	0	0	0	0	0	0.01	0.02	5	0.03	1100000	0.0215973	0.00170119	6889.11
0.190979	0.0317339	1.19123e+06	0.2	0	0	0	0	0	0.01	0	0.02	1	0.03	1200000	0.00902125	0.00173389	8765.83
0.186086	0.0319678	1.19217e+06	0.2	0	0	0	0	0	0.01	0	0.02	2	0.03	1200000	0.0139139	0.00196776	7829.58
0.188452	0.0316551	1.19065e+06	0.2	0	0	0	0	0	0.01	0	0.02	3	0.03	1200000	0.0115475	0.00165514	9351.06
0.183839	0.0322089	1.19086e+06	0.2	0	0	0	0	0	0.01	0	0.02	4	0.03	1200000	0.016161	0.00220893	9135.41
0.173317	0.0321235	1.19112e+06	0.2	0	0	0	0	0	0	0.01	0.02	5	0.03	1200000	0.0266833	0.00212346	8881
0	0.0201079	998496	0	0	0	0	0	0	0.02	0	0	1	0.02	1000000	0	0.000107892	1504.05
0.00395198	0.0199172	1.00024e+06	0	0	0	0	0	0	0.02	0	0	2	0.02	1000000	0.00395198	8.27652e-05	239.239
0	0.0206556	997324	0	0	0	0	0	0	0.02	0	0	3	0.02	1000000	0	0.000655647	2675.88
0	0.0209201	995616	0	0	0	0	0	0	0.02	0	0	4	0.02	1000000	0	0.000920117	4383.65
0	0.0204062	996905	0	0	0	0	0	0	0	0.02	0	5	0.02	1000000	0	0.000406232	3094.93
0.0968031	0.0214925	1.09504e+06	0.1	0	0	0	0	0	0.02	0	0	1	0.02	1100000	0.00319686	0.00149246	4957.72
0.0901379	0.0212226	1.09348e+06	0.1	0	0	0	0	0	0.02	0	0	2	0.02	1100000	0.00986209	0.00122261	6519.47
0.0908907	0.0224307	1.09195e+06	0.1	0	0	0	0	0	0.02	0	0	3	0.02	1100000	0.00910932	0.00243072	8051.68
0.0883511	0.0218197	1.09163e+06	0.1	0	0	0	0	0	0.02	0	0	4	0.02	1100000	0.0116489	0.00181973	8372.42
0.0649933	0.021401	1.09231e+06	0.1	0	0	0	0	0	0	0.02	0	5	0.02	1100000	0.0350067	0.00140098	7687.92
0.191587	0.0215776	1.18965e+06	0.2	0	0	0	0	0	0.02	0	0	1	0.02	1200000	0.00841314	0.00157755	10350.2
0.180513	0.0213733	1.1938e+06	0.2	0	0	0	0	0	0.02	0	0	2	0.02	1200000	0.0194869	0.00137334	6204.79
0.191505	0.0229181	1.18594e+06	0.2	0	0	0	0	0	0.02	0	0	3	0.02	1200000	0.00849488	0.00291812	14062.4
0.190467	0.0217797	1.18985e+06	0.2	0	0	0	0	0	0.02	0	0	4	0.02	1200000	0.00953338	0.00177975	10150
0.174529	0.0207611	1.19518e+06	0.2	0	0	0	0	0	0	0.02	0	5	0.02	1200000	0.0254707	0.000761141	4815.7
0	0.0311893	996411	0	0	0	0	0	0	0.02	0	0.01	1	0.03	1000000	0	0.0011893	3588.97
0	0.0312072	992501	0	0	0	0	0	0	0.02	0	0.01	2	0.03	1000000	0	0.00120725	7498.97
0	0.0313749	995165	0	0	0	0	0	0	0.02	0	0.01	3	0.03	1000000	0	0.00137488	4835.28
0	0.0308158	996683	0	0	0	0	0	0	0.02	0	0.01	4	0.03	1000000	0	0.000815793	3317.31
0	0.030923	995515	0	0	0	0	0	0	0	0.02	0.01	5	0.03	1000000	0	0.000922973	4485.35
0.0872591	0.0320647	1.09243e+06	0.1	0	0	0	0	0	0.02	0	0.01	1	0.03	1100000	0.0127409	0.00206465	7574.25
0.0847352	0.0321485	1.09308e+06	0.1	0	0	0	0	0	0.02	0	0.01	2	0.03	1100000	0.0152648	0.00214847	6918.74
0.0789959	0.0323176	1.08904e+06	0.1	0	0	0	0	0	0.02	0	0.01	3	0.03	1100000	0.0210041	0.00231762	10960.9
0.0898463	0.031613	1.09232e+06	0.1	0	0	0	0	0	0.02	0	0.01	4	0.03	1100000	0.0101537	0.00161302	7682.57
0.0613613	0.0316526	1.09075e+06	0.1	0	0	0	0	0	0	0.02	0.01	5	0.03	1100000	0.0386387	0.00165262	9251.99
0.187186	0.0320292	1.19039e+06	0.2	0	0	0	0	0	0.02	0	0.01	1	0.03	1200000	0.0128139	0.00202916	9606.38
0.18536	0.0320756	1.18878e+06	0.2	0	0	0	0	0	0.02	0	0.01	2	0.03	1200000	0.0146398	0.00207559	11219.9
0.190802	0.0319171	1.19199e+06	0.2	0	0	0	0	0	0.02	0	0.01	3	0.03	1200000	0.0091976	0.00191709	8012.94
0.189205	0.0322816	1.19187e+06	0.2	0	0	0	0	0	0.02	0	0.01	4	0.03	1200000	0.0107952	0.00228162	8125.83
0.151921	0.0310098	1.18889e+06	0.2	0	0	0	0	0	0	0.02	0.01	5	0.03	1200000	0.0480788	0.00100979	11109.7
0	0.0403236	995438	0	0	0	0	0	0	0.02	0	0.02	1	0.04	1000000	0	0.000323556	4561.75
0	0.0411292	994854	0	0	0	0	0	0	0.02	0	0.02	2	0.04	1000000	0	0.00112917	5145.63
0	0.0406833	997458	0	0	0	0	0	0	0.02	0	0.02	3	0.04	1000000	0	0.000683292	2541.55
0	0.0412359	995339	0	0	0	0	0	0	0.02	0	0.02	4	0.04	1000000	0	0.00123586	4660.56
0	0.041345	996642	0	0	0	0	0	0	0	0.02	0.02	5	0.04	1000000	0	0.00134504	3357.79
0.0911055	0.0422445	1.09471e+06	0.1	0	0	0	0	0	0.02	0	0.02	1	0.04	1100000	0.0088945	0.00224454	5285.1
0.0937138	0.0421376	1.09442e+06	0.1	0	0	0	0	0	0.02	0	0.02	2	0.04	1100000	0.00628623	0.00213757	5576.04
0.0918975	0.0417095	1.09235e+06	0.1	0	0	0	0	0	0.02	0	0.02	3	0.04	1100000	0.0081025	0.00170953	7653.58
0.0913308	0.0424747	1.09366e+06	0.1	0	0	0	0	0	0.02	0	0.02	4	0.04	1100000	0.00866919	0.00247465	6336.16
0.0694966	0.0419526	1.09163e+06	0.1	0	0	0	0	0	0	0.02	0.02	5	0.04	1100000	0.0305034	0.00195258	8373.78
0.193569	0.0408923	1.19308e+06	0.2	0	0	0	0	0	0.02	0	0.02	1	0.04	1200000	0.00643108	0.000892346	6917.25
0.189113	0.0409078	1.19307e+06	0.2	0	0	0	0	0	0.02	0	0.02	2	0.04	1200000	0.0108873	0.000907766	6926.15
0.182697	0.0424195	1.19311e+06	0.2	0	0	0	0	0	0.02	0	0.02	3	0.04	1200000	0.0173029	0.0024195	6892.35
0.189693	0.041709	1.19274e+06	0.2	0	0	0	0	0	0.02	0	0.02	4	0.04	1200000	0.0103068	0.001709	7260.48
0.173861	0.0415013	1.19355e+06	0.2	0	0	0	0	0	0	0.02	0.02	5	0.04	1200000	0.0261388	0.00150132	6445.36
0	0.0100216	1.00028e+06	0	0	0	0.01	0	0	0	0	0	1	0.01	1000000	0	2.15645e-05	283.559
0.00347711	0.0102189	1.00225e+06	0	0	0	0	0.01	0	0	0	0	2	0.01	1000000	0.00347711	0.000218869	2248.11
0	0.0102554	999051	0	0	0	0.01	0	0	0	0	0	3	0.01	1000000	0	0.000255439	948.575
0	0.0103349	1.00023e+06	0	0	0	0	0	0.01	0	0	0	4	0.01	1000000	0	0.000334921	234.856
0	0.0100811	1.00101e+06	0	0	0	0	0	0.01	0	0	0	5	0.01	1000000	0	8.10716e-05	1009.77
0.0953588	0.01065	1.09756e+06	0.1	0	0	0.01	0	0	0	0	0	1	0.01	1100000	0.00464115	0.000650009	2444.68
0.0980358	0.0102355	1.09987e+06	0.1	0	0	0	0.01	0	0	0	0	2	0.01	1100000	0.00196422	0.00023548	125.05
0.0958979	0.0106013	1.09778e+06	0.1	0	0	0.01	0	0	0	0	0	3	0.01	1100000	0.00410214	0.000601343	2220.55
0.099099	0.010223	1.10116e+06	0.1	0	0	0	0	0.01	0	0	0	4	0.01	1100000	0.000901005	0.000223038	1165
0.0998952	0.0100962	1.10029e+06	0.1	0	0	0	0	0.01	0	0	0	5	0.01	1100000	0.00010476	9.61653e-05	293.772
0.195508	0.0105077	1.19691e+06	0.2	0	0	0.01	0	0	0	0	0	1	0.01	1200000	0.00449249	0.000507705	3088.67
0.200265	0.0100084	1.20393e+06	0.2	0	0	0	0.01	0	0	0	0	2	0.01	1200000	0.000264875	8.4366e-06	3925.28
0.195153	0.0107015	1.19481e+06	0.2	0	0	0.01	0	0	0	0	0	3	0.01	1200000	0.00484651	0.000701466	5189.83
0.19614	0.0102224	1.19951e+06	0.2	0	0	0	0	0.01	0	0	0	4	0.01	1200000	0.00385988	0.00022241	491.599
0.200647	0.0100942	1.20078e+06	0.2	0	0	0	0	0.01	0	0	0	5	0.01	1200000	0.00064656	9.41644e-05	777.659
0	0.021195	996163	0	0	0	0.01	0	0	0	0	0.01	1	0.02	1000000	0	0.00119503	3837.02
0	0.0203119	999267	0	0	0	0	0.01	0	0	0	0.01	2	0.02	1000000	0	0.00031192	733.11
0	0.0213356	994371	0	0	0	0.01	0	0	0	0	0.01	3	0.02	1000000	0	0.00133558	5628.62
0	0.0207797	996371	0	0	0	0	0	0.01	0	0	0.01	4	0.02	1000000	0	0.000779728	3629.19
0	0.020167	1.0003e+06	0	0	0	0	0	0.01	0	0	0.01	5	0.02	1000000	0	0.000167003	300.376
0.0946018	0.0217031	1.09137e+06	0.1	0	0	0.01	0	0	0	0	0.01	1	0.02	1100000	0.0053982	0.00170313	8630.98
0.0853739	0.0211096	1.09513e+06	0.1	0	0	0	0.01	0	0	0	0.01	2	0.02	1100000	0.0146261	0.00110963	4867.91
0.0952776	0.0214872	1.09442e+06	0.1	0	0	0.01	0	0	0	0	0.01	3	0.02	1100000	0.00472238	0.00148724	5580.99
0.0885485	0.0209116	1.09484e+06	0.1	0	0	0	0	0.01	0	0	0.01	4	0.02	1100000	0.0114515	0.000911605	5162.02
0.0794356	0.0207503	1.09573e+06	0.1	0	0	0	0	0.01	0	0	0.01	5	0.02	1100000	0.0205644	0.000750347	4273.14
0.192414	0.021978	1.1918e+06	0.2	0	0	0.01	0	0	0	0	0.01	1	0.02	1200000	0.00758565	0.00197804	8201.39
0.188122	0.021388	1.1925e+06	0.2	0	0	0	0.01	0	0	0	0.01	2	0.02	1200000	0.0118782	0.00138801	7502.66
0.192148	0.0216988	1.18851e+06	0.2	0	0	0.01	0	0	0	0	0.01	3	0.02	1200000	0.00785242	0.00169884	11490.5
0.187728	0.0219861	1.18858e+06	0.2	0	0	0	0	0.01	0	0	0.01	4	0.02	1200000	0.0122721	0.00198611	11417.1
0.18491	0.0216571	1.19111e+06	0.2	0	0	0	0	0.01	0	0	0.01	5	0.02	1200000	0.01509	0.00165711	8886.5
0	0.0315469	993577	0	0	0	0.01	0	0	0	0	0.02	1	0.03	1000000	0	0.00154692	6422.68
0	0.0310049	995679	0	0	0	0	0.01	0	0	0	0.02	2	0.03	1000000	0	0.00100488	4320.93
0	0.0309988	993748	0	0	0	0.01	0	0	0	0	0.02	3	0.03	1000000	0	0.000998789	6252.36
0	0.031039	995176	0	0	0	0	0	0.01	0	0	0.02	4	0.03	1000000	0	0.00103904	4824.35
0	0.0307819	997379	0	0	0	0	0	0.01	0	0	0.02	5	0.03	1000000	0	0.000781947	2621.26
0.0919915	0.0322114	1.09122e+06	0.1	0	0	0.01	0	0	0	0	0.02	1	0.03	1100000	0.00800853	0.00221141	8782.32
0.0894012	0.0299606	1.09605e+06	0.1	0	0	0	0.01	0	0	0	0.02	2	0.03	1100000	0.0105988	3.93922e-05	3950.12
0.0887468	0.0316842	1.09231e+06	0.1	0	0	0.01	0	0	0	0	0.02	3	0.03	1100000	0.0112532	0.00168422	7691.62
0.0955098	0.0297415	1.0941e+06	0.1	0	0	0	0	0.01	0	0	0.02	4	0.03	1100000	0.00449017	0.000258548	5901.28
0.0847768	0.0304471	1.09612e+06	0.1	0	0	0	0	0.01	0	0	0.02	5	0.03	1100000	0.0152232	0.000447099	3881.61
0.18447	0.0322492	1.18517e+06	0.2	0	0	0.01	0	0	0	0	0.02	1	0.03	1200000	0.0155299	0.00224925	14833.6
0.18245	0.0316628	1.19395e+06	0.2	0	0	0	0.01	0	0	0	0.02	2	0.03	1200000	0.0175501	0.00166275	6051.71
0.195338	0.0323861	1.1897e+06	0.2	0	0	0.01	0	0	0	0	0.02	3	0.03	1200000	0.0046625	0.00238605	10300.2
0.128127	0.0324272	1.18741e+06	0.2	0	0	0	0	0.01	0	0	0.02	4	0.03	1200000	0.0718733	0.00242721	12588.4
0.128629	0.0325819	1.19092e+06	0.2	0	0	0	0	0.01	0	0	0.02	5	0.03	1200000	0.0713711	0.00258186	9081.32
0	0.0205733	997560	0	0	0	0.01	0	0	0.01	0	0	1	0.02	1000000	0	0.000573329	2439.67
0	0.0207061	999349	0	0	0	0	0.01	0	0.01	0	0	2	0.02	1000000	0	0.000706055	650.698
0	0.021363	992599	0	0	0	0.01	0	0	0.01	0	0	3	0.02	1000000	0	0.00136304	7401.04
0	0.020193	1.00196e+06	0	0	0	0	0	0.01	0.01	0	0	4	0.02	1000000	0	0.000192984	1961.59
0	0.0203068	1.00114e+06	0	0	0	0	0	0.01	0	0.01	0	5	0.02	1000000	0	0.000306827	1140.73
0.0822943	0.0219069	1.09186e+06	0.1	0	0	0.01	0	0	0.01	0	0	1	0.02	1100000	0.0177057	0.00190687	8136.59
0.0997762	0.0203018	1.10097e+06	0.1	0	0	0	0.01	0	0.01	0	0	2	0.02	1100000	0.000223784	0.000301784	970.912
0.0850742	0.0213874	1.09167e+06	0.1	0	0	0.01	0	0	0.01	0	0	3	0.02	1100000	0.0149258	0.00138739	8328.48
0.0952855	0.0205519	1.09719e+06	0.1	0	0	0	0	0.01	0.01	0	0	4	0.02	1100000	0.00471449	0.000551862	2809.91
0.0815939	0.0213498	1.0959e+06	0.1	0	0	0	0	0.01	0	0.01	0	5	0.02	1100000	0.0184061	0.00134982	4103.97
0.189347	0.0216009	1.19159e+06	0.2	0	0	0.01	0	0	0.01	0	0	1	0.02	1200000	0.0106533	0.0016009	8407.26
0.194671	0.0215941	1.19282e+06	0.2	0	0	0	0.01	0	0.01	0	0	2	0.02	1200000	0.00532932	0.0015941	7176.36
0.188477	0.0217385	1.19226e+06	0.2	0	0	0.01	0	0	0.01	0	0	3	0.02	1200000	0.0115231	0.00173847	7736.95
0.195546	0.0213651	1.19403e+06	0.2	0	0	0	0	0.01	0.01	0	0	4	0.02	1200000	0.00445419	0.00136512	5966.82
0.19065	0.0203257	1.19739e+06	0.2	0	0	0	0	0.01	0	0.01	0	5	0.02	1200000	0.00934951	0.000325746	2613.43
0	0.0304708	995963	0	0	0	0.01	0	0	0.01	0	0.01	1	0.03	1000000	0	0.000470838	4037.41
0	0.0301348	998895	0	0	0	0	0.01	0	0.01	0	0.01	2	0.03	1000000	0	0.000134795	1104.54
0	0.0315352	995970	0	0	0	0.01	0	0	0.01	0	0.01	3	0.03	1000000	0	0.00153517	4029.72
0	0.0303566	1.00214e+06	0	0	0	0	0	0.01	0.01	0	0.01	4	0.03	1000000	0	0.000356563	2136.7
0	0.0303103	997641	0	0	0	0	0	0.01	0	0.01	0.01	5	0.03	1000000	0	0.000310261	2358.69
0.0916906	0.0316761	1.09332e+06	0.1	0	0	0.01	0	0	0.01	0	0.01	1	0.03	1100000	0.00830936	0.00167614	6684.95
0.0926167	0.0297553	1.0973e+06	0.1	0	0	0	0.01	0	0.01	0	0.01	2	0.03	1100000	0.00738333	0.00024473	2701.53
0.0939347	0.0314509	1.09509e+06	0.1	0	0	0.01	0	0	0.01	0	0.01	3	0.03	1100000	0.00606532	0.00145092	4908.01
0.0856873	0.0308072	1.09605e+06	0.1	0	0	0	0	0.01	0.01	0	0.01	4	0.03	1100000	0.0143127	0.000807166	3953.68
0.0824388	0.0301053	1.09519e+06	0.1	0	0	0	0	0.01	0	0.01	0.01	5	0.03	1100000	0.0175612	0.000105296	4808.13
0.192312	0.0323736	1.18948e+06	0.2	0	0	0.01	0	0	0.01	0	0.01	1	0.03	1200000	0.00768788	0.00237363	10522.1
0.177714	0.0314041	1.19331e+06	0.2	0	0	0	0.01	0	0.01	0	0.01	2	0.03	1200000	0.0222856	0.00140413	6687.57
0.192149	0.0316755	1.19338e+06	0.2	0	0	0.01	0	0	0.01	0	0.01	3	0.03	1200000	0.00785087	0.00167546	6620.59
0.182854	0.0320432	1.19223e+06	0.2	0	0	0	0	0.01	0.01	0	0.01	4	0.03	1200000	0.017146	0.00204324	7765.59
0.169421	0.031186	1.19108e+06	0.2	0	0	0	0	0.01	0	0.01	0.01	5	0.03	1200000	0.0305789	0.00118603	8916.58
0	0.0415643	993449	0	0	0	0.01	0	0	0.01	0	0.02	1	0.04	1000000	0	0.00156431	6551.17
0	0.0414771	995867	0	0	0	0	0.01	0	0.01	0	0.02	2	0.04	1000000	0	0.00147709	4132.69
0	0.0414456	994840	0	0	0	0.01	0	0	0.01	0	0.02	3	0.04	1000000	0	0.00144562	5160.19
0	0.0412733	997052	0	0	0	0	0	0.01	0.01	0	0.02	4	0.04	1000000	0	0.00127327	2948.45
0	0.0407744	999942	0	0	0	0	0	0.01	0	0.01	0.02	5	0.04	1000000	0	0.000774389	58.3009
0.0894927	0.0423553	1.09154e+06	0.1	0	0	0.01	0	0	0.01	0	0.02	1	0.04	1100000	0.0105073	0.00235533	8463.1
0.0826675	0.0413897	1.09328e+06	0.1	0	0	0	0.01	0	0.01	0	0.02	2	0.04	1100000	0.0173325	0.00138968	6717.88
0.0881449	0.0414372	1.09218e+06	0.1	0	0	0.01	0	0	0.01	0	0.02	3	0.04	1100000	0.0118551	0.00143717	7820.08
0.0874928	0.0409428	1.09811e+06	0.1	0	0	0	0	0.01	0.01	0	0.02	4	0.04	1100000	0.0125072	0.0009428	1887.35
0.0725883	0.0410175	1.09354e+06	0.1	0	0	0	0	0.01	0	0.01	0.02	5	0.04	1100000	0.0274117	0.0010175	6464.87
0.190482	0.0421858	1.19081e+06	0.2	0	0	0.01	0	0	0.01	0	0.02	1	0.04	1200000	0.00951808	0.00218581	9186.51
0.187407	0.0415145	1.19235e+06	0.2	0	0	0	0.01	0	0.01	0	0.02	2	0.04	1200000	0.012593	0.00151453	7651.19
0.186935	0.0417244	1.19121e+06	0.2	0	0	0.01	0	0	0.01	0	0.02	3	0.04	1200000	0.0130655	0.00172444	8785.54
0.176313	0.0423782	1.18767e+06	0.2	0	0	0	0	0.01	0.01	0	0.02	4	0.04	1200000	0.0236867	0.00237823	12327.6
0.178454	0.0417969	1.19113e+06	0.2	0	0	0	0	0.01	0	0.01	0.02	5	0.04	1200000	0.0215463	0.00179695	8867.83
0	0.0310634	996695	0	0	0	0.01	0	0	0.02	0	0	1	0.03	1000000	0	0.00106342	3304.77
0	0.0305143	997137	0	0	0	0	0.01	0	0.02	0	0	2	0.03	1000000	0	0.000514288	2862.62
0	0.0310871	995135	0	0	0	0.01	0	0	0.02	0	0	3	0.03	1000000	0	0.00108714	4864.79
0.00169295	0.0304108	997741	0	0	0	0	0	0.01	0.02	0	0	4	0.03	1000000	0.00169295	0.000410781	2258.85
0	0.0309429	996154	0	0	0	0	0	0.01	0	0.02	0	5	0.03	1000000	0	0.000942861	3845.63
0.0909415	0.0300771	1.09499e+06	0.1	0	0	0.01	0	0	0.02	0	0	1	0.03	1100000	0.0090585	7.71128e-05	5013.89
0.0995604	0.0295248	1.09922e+06	0.1	0	0	0	0.01	0	0.02	0	0	2	0.03	1100000	0.000439591	0.0004752	783.304
0.0900146	0.0322859	1.09303e+06	0.1	0	0	0.01	0	0	0.02	0	0	3	0.03	1100000	0.00998536	0.00228593	6967.93
0.0539786	0.0308772	1.0917e+06	0.1	0	0	0	0	0.01	0.02	0	0	4	0.03	1100000	0.0460214	0.000877169	8296.65
0.0693179	0.0311184	1.09371e+06	0.1	0	0	0	0	0.01	0	0.02	0	5	0.03	1100000	0.0306821	0.00111841	6285.09
0.183888	0.0323126	1.19073e+06	0.2	0	0	0.01	0	0	0.02	0	0	1	0.03	1200000	0.0161115	0.00231264	9273.49
0.15634	0.0316253	1.1891e+06	0.2	0	0	0	0.01	0	0.02	0	0	2	0.03	1200000	0.0436602	0.00162531	10904.9
0.186381	0.0321013	1.18929e+06	0.2	0	0	0.01	0	0	0.02	0	0	3	0.03	1200000	0.0136193	0.00210129	10709.8
0.14994	0.0325271	1.18843e+06	0.2	0	0	0	0	0.01	0.02	0	0	4	0.03	1200000	0.0500605	0.00252714	11568.2
0.150509	0.03148	1.19025e+06	0.2	0	0	0	0	0.01	0	0.02	0	5	0.03	1200000	0.0494909	0.00147998	9751.93
0	0.0411153	992604	0	0	0	0.01	0	0	0.02	0	0.01	1	0.04	1000000	0	0.0011153	7395.81
0	0.0408499	995007	0	0	0	0	0.01	0	0.02	0	0.01	2	0.04	1000000	0	0.000849882	4993.47
0	0.0403721	996231	0	0	0	0.01	0	0	0.02	0	0.01	3	0.04	1000000	0	0.000372121	3769.25
0	0.0404134	995473	0	0	0	0	0	0.01	0.02	0	0.01	4	0.04	1000000	0	0.000413387	4527.41
0	0.0404314	995227	0	0	0	0	0	0.01	0	0.02	0.01	5	0.04	1000000	0	0.000431437	4773.12
0.0887508	0.0415928	1.09229e+06	0.1	0	0	0.01	0	0	0.02	0	0.01	1	0.04	1100000	0.0112492	0.00159275	7714.51
0.0586389	0.0415601	1.09453e+06	0.1	0	0	0	0.01	0	0.02	0	0.01	2	0.04	1100000	0.0413611	0.00156008	5469.08
0.0928914	0.040996	1.097e+06	0.1	0	0	0.01	0	0	0.02	0	0.01	3	0.04	1100000	0.00710864	0.000996006	2996.48
0.0856823	0.040983	1.09641e+06	0.1	0	0	0	0	0.01	0.02	0	0.01	4	0.04	1100000	0.0143177	0.000982959	3587.67
0.0350906	0.042884	1.08973e+06	0.1	0	0	0	0	0.01	0	0.02	0.01	5	0.04	1100000	0.0649094	0.00288403	10274
0.191814	0.0415982	1.19237e+06	0.2	0	0	0.01	0	0	0.02	0	0.01	1	0.04	1200000	0.00818565	0.0015982	7626.42
0.181061	0.0413566	1.19484e+06	0.2	0	0	0	0.01	0	0.02	0	0.01	2	0.04	1200000	0.0189392	0.0013566	5164.99
0.182536	0.0429607	1.18195e+06	0.2	0	0	0.01	0	0	0.02	0	0.01	3	0.04	1200000	0.0174645	0.00296073	18049
0.186111	0.0421436	1.1928e+06	0.2	0	0	0	0	0.01	0.02	0	0.01	4	0.04	1200000	0.0138889	0.00214356	7195.54
0.161956	0.0410039	1.19218e+06	0.2	0	0	0	0	0.01	0	0.02	0.01	5	0.04	1200000	0.0380445	0.00100388	7818.16
0	0.0508917	997535	0	0	0	0.01	0	0	0.02	0	0.02	1	0.05	1000000	0	0.00089175	2464.51
0	0.0506998	998710	0	0	0	0	0.01	0	0.02	0	0.02	2	0.05	1000000	0	0.000699754	1289.54
0	0.0501466	997547	0	0	0	0.01	0	0	0.02	0	0.02	3	0.05	1000000	0	0.000146557	2453.22
0	0.0516124	994498	0	0	0	0	0	0.01	0.02	0	0.02	4	0.05	1000000	0	0.00161236	5501.61
0.00651446	0.0506932	995449	0	0	0	0	0	0.01	0	0.02	0.02	5	0.05	1000000	0.00651446	0.000693173	4551.46
0.0947276	0.0512887	1.09791e+06	0.1	0	0	0.01	0	0	0.02	0	0.02	1	0.05	1100000	0.00527239	0.00128866	2088.97
0.084285	0.0512135	1.0966e+06	0.1	0	0	0	0.01	0	0.02	0	0.02	2	0.05	1100000	0.015715	0.00121349	3395.02
0.0952725	0.0514055	1.09517e+06	0.1	0	0	0.01	0	0	0.02	0	0.02	3	0.05	1100000	0.00472748	0.00140549	4826.99
0.0793807	0.0517448	1.09313e+06	0.1	0	0	0	0	0.01	0.02	0	0.02	4	0.05	1100000	0.0206193	0.00174479	6871.16
0.0622547	0.0524303	1.09603e+06	0.1	0	0	0	0	0.01	0	0.02	0.02	5	0.05	1100000	0.0377453	0.00243031	3966.63
0.190895	0.050502	1.19762e+06	0.2	0	0	0.01	0	0	0.02	0	0.02	1	0.05	1200000	0.00910545	0.000501979	2378.15
0.184761	0.0518737	1.19306e+06	0.2	0	0	0	0.01	0	0.02	0	0.02	2	0.05	1200000	0.0152391	0.00187365	6940.94
0.187253	0.0511143	1.19584e+06	0.2	0	0	0.01	0	0	0.02	0	0.02	3	0.05	1200000	0.0127466	0.00111431	4161.53
0.189308	0.0517152	1.19307e+06	0.2	0	0	0	0	0.01	0.02	0	0.02	4	0.05	1200000	0.0106922	0.0017152	6933.76
0.184868	0.0504906	1.19861e+06	0.2	0	0	0	0	0.01	0	0.02	0.02	5	0.05	1200000	0.0151324	0.000490558	1392.67
0	0.020167	999845	0	0	0	0.02	0	0	0	0	0	1	0.02	1000000	0	0.000166955	155.292
0	0.0201803	1e+06	0	0	0	0	0.02	0	0	0	0	2	0.02	1000000	0	0.000180338	2.72017
0	0.0204178	998870	0	0	0	0.02	0	0	0	0	0	3	0.02	1000000	0	0.000417832	1130.49
0.000476861	0.0204306	1.00094e+06	0	0	0	0	0	0.02	0	0	0	4	0.02	1000000	0.000476861	0.000430612	940.168
0.000768686	0.0202442	1.00035e+06	0	0	0	0	0	0.02	0	0	0	5	0.02	1000000	0.000768686	0.000244224	351.708
0.0861815	0.0210354	1.09338e+06	0.1	0	0	0.02	0	0	0	0	0	1	0.02	1100000	0.0138185	0.0010354	6616.6
0.0980472	0.0199644	1.09966e+06	0.1	0	0	0	0.02	0	0	0	0	2	0.02	1100000	0.00195283	3.56068e-05	336.636
0.0861026	0.0211695	1.09385e+06	0.1	0	0	0.02	0	0	0	0	0	3	0.02	1100000	0.0138974	0.0011695	6152.83
0.0921626	0.0201104	1.09973e+06	0.1	0	0	0	0	0.02	0	0	0	4	0.02	1100000	0.00783742	0.000110385	269.716
0.0978916	0.0202272	1.10053e+06	0.1	0	0	0	0	0.02	0	0	0	5	0.02	1100000	0.00210845	0.000227185	529.106
0.190473	0.0209571	1.19404e+06	0.2	0	0	0.02	0	0	0	0	0	1	0.02	1200000	0.00952704	0.000957053	5957.97
0.198296	0.0203133	1.20079e+06	0.2	0	0	0	0.02	0	0	0	0	2	0.02	1200000	0.00170378	0.000313301	787.773
0.190383	0.0210358	1.19253e+06	0.2	0	0	0.02	0	0	0	0	0	3	0.02	1200000	0.00961677	0.0010358	7473.8
0.19307	0.0200087	1.20191e+06	0.2	0	0	0	0	0.02	0	0	0	4	0.02	1200000	0.00692982	8.72189e-06	1905.22
0.197785	0.0203298	1.20068e+06	0.2	0	0	0	0	0.02	0	0	0	5	0.02	1200000	0.002215	0.000329767	677.368
0	0.0309467	995099	0	0	0	0.02	0	0	0	0	0.01	1	0.03	1000000	0	0.000946679	4901.37
0.00134867	0.0302118	1.00014e+06	0	0	0	0	0.02	0	0	0	0.01	2	0.03	1000000	0.00134867	0.000211817	144.958
0	0.0309625	994388	0	0	0	0.02	0	0	0	0	0.01	3	0.03	1000000	0	0.000962472	5612.39
0.000508859	0.0300143	998476	0	0	0	0	0	0.02	0	0	0.01	4	0.03	1000000	0.000508859	1.43015e-05	1524.3
0	0.031037	997423	0	0	0	0	0	0.02	0	0	0.01	5	0.03	1000000	0	0.00103698	2577.26
0.0919985	0.0314246	1.09237e+06	0.1	0	0	0.02	0	0	0	0	0.01	1	0.03	1100000	0.00800152	0.00142458	7630.4
0.0817719	0.0304306	1.097e+06	0.1	0	0	0	0.02	0	0	0	0.01	2	0.03	1100000	0.0182281	0.000430569	2999.86
0.0897323	0.031276	1.0928e+06	0.1	0	0	0.02	0	0	0	0	0.01	3	0.03	1100000	0.0102677	0.00127601	7203.56
0.0892216	0.0316342	1.09428e+06	0.1	0	0	0	0	0.02	0	0	0.01	4	0.03	1100000	0.0107784	0.00163423	5717.71
0.0764828	0.0309092	1.0954e+06	0.1	0	0	0	0	0.02	0	0	0.01	5	0.03	1100000	0.0235172	0.000909216	4604.1
0.190641	0.0312678	1.19e+06	0.2	0	0	0.02	0	0	0	0	0.01	1	0.03	1200000	0.00935929	0.00126776	10001.7
0.165598	0.0317358	1.18782e+06	0.2	0	0	0	0.02	0	0	0	0.01	2	0.03	1200000	0.0344015	0.0017358	12177.4
0.194452	0.0309958	1.19334e+06	0.2	0	0	0.02	0	0	0	0	0.01	3	0.03	1200000	0.00554799	0.000995802	6661.41
0.173382	0.0314086	1.18934e+06	0.2	0	0	0	0	0.02	0	0	0.01	4	0.03	1200000	0.0266181	0.00140856	10661.1
0.17157	0.0322607	1.1877e+06	0.2	0	0	0	0	0.02	0	0	0.01	5	0.03	1200000	0.0284297	0.00226071	12295.6
2.82563e-05	0.0406791	998126	0	0	0	0.02	0	0	0	0	0.02	1	0.04	1000000	2.82563e-05	0.000679109	1873.66
0	0.0411168	997213	0	0	0	0	0.02	0	0	0	0.02	2	0.04	1000000	0	0.00111682	2786.85
0	0.0414959	993796	0	0	0	0.02	0	0	0	0	0.02	3	0.04	1000000	0	0.00149589	6203.94
0	0.0403786	1.00333e+06	0	0	0	0	0	0.02	0	0	0.02	4	0.04	1000000	0	0.000378635	3332.3
0	0.0398107	999251	0	0	0	0	0	0.02	0	0	0.02	5	0.04	1000000	0	0.000189332	748.875
0.0943181	0.0420497	1.09388e+06	0.1	0	0	0.02	0	0	0	0	0.02	1	0.04	1100000	0.00568186	0.00204969	6116.44
0.0827933	0.0415321	1.09269e+06	0.1	0	0	0	0.02	0	0	0	0.02	2	0.04	1100000	0.0172067	0.00153205	7314.93
0.0918459	0.0412791	1.09366e+06	0.1	0	0	0.02	0	0	0	0	0.02	3	0.04	1100000	0.00815407	0.00127906	6338.68
0.0845809	0.0410909	1.0958e+06	0.1	0	0	0	0	0.02	0	0	0.02	4	0.04	1100000	0.0154191	0.00109095	4202.98
0.0794936	0.0412857	1.09438e+06	0.1	0	0	0	0	0.02	0	0	0.02	5	0.04	1100000	0.0205064	0.00128575	5618.39
0.193705	0.042139	1.18929e+06	0.2	0	0	0.02	0	0	0	0	0.02	1	0.04	1200000	0.006295	0.00213899	10711.4
0.177685	0.0415227	1.18923e+06	0.2	0	0	0	0.02	0	0	0	0.02	2	0.04	1200000	0.0223152	0.00152273	10765.7
0.187073	0.0412965	1.19274e+06	0.2	0	0	0.02	0	0	0	0	0.02	3	0.04	1200000	0.0129268	0.00129654	7264.69
0.180544	0.0414355	1.19129e+06	0.2	0	0	0	0	0.02	0	0	0.02	4	0.04	1200000	0.0194562	0.00143547	8706.4
0.189887	0.0407597	1.19717e+06	0.2	0	0	0	0	0.02	0	0	0.02	5	0.04	1200000	0.0101126	0.000759706	2831.89
0	0.0314002	995402	0	0	0	0.02	0	0	0.01	0	0	1	0.03	1000000	0	0.00140018	4598.23
0	0.0302435	999333	0	0	0	0	0.02	0	0.01	0	0	2	0.03	1000000	0	0.000243536	667.48
0	0.0303351	997436	0	0	0	0.02	0	0	0.01	0	0	3	0.03	1000000	0	0.000335058	2564.45
0	0.0300934	999875	0	0	0	0	0	0.02	0.01	0	0	4	0.03	1000000	0	9.34252e-05	124.821
0	0.0306424	999021	0	0	0	0	0	0.02	0	0.01	0	5	0.03	1000000	0	0.000642387	978.778
0.0891322	0.0307629	1.09432e+06	0.1	0	0	0.02	0	0	0.01	0	0	1	0.03	1100000	0.0108678	0.000762866	5682.99
0.084114	0.0309091	1.09427e+06	0.1	0	0	0	0.02	0	0.01	0	0	2	0.03	1100000	0.015886	0.000909146	5731.98
0.0902387	0.0306267	1.09216e+06	0.1	0	0	0.02	0	0	0.01	0	0	3	0.03	1100000	0.00976126	0.000626673	7837.18
0.0930161	0.0311441	1.09717e+06	0.1	0	0	0	0	0.02	0.01	0	0	4	0.03	1100000	0.00698388	0.00114414	2825.87
0.0711068	0.0315254	1.09174e+06	0.1	0	0	0	0	0.02	0	0.01	0	5	0.03	1100000	0.0288932	0.00152539	8260
0.182734	0.0322836	1.18565e+06	0.2	0	0	0.02	0	0	0.01	0	0	1	0.03	1200000	0.0172664	0.00228365	14349.3
0.18796	0.0304823	1.19445e+06	0.2	0	0	0	0.02	0	0.01	0	0	2	0.03	1200000	0.0120396	0.000482319	5554.36
0.190662	0.0307692	1.19295e+06	0.2	0	0	0.02	0	0	0.01	0	0	3	0.03	1200000	0.00933763	0.000769236	7046.29
0.194859	0.0317597	1.19491e+06	0.2	0	0	0	0	0.02	0.01	0	0	4	0.03	1200000	0.00514095	0.00175973	5092.24
0.151541	0.0317975	1.18734e+06	0.2	0	0	0	0	0.02	0	0.01	0	5	0.03	1200000	0.0484589	0.00179752	12659.4
0	0.0405127	995633	0	0	0	0.02	0	0	0.01	0	0.01	1	0.04	1000000	0	0.000512662	4367.09
0	0.0400592	995213	0	0	0	0	0.02	0	0.01	0	0.01	2	0.04	1000000	0	5.92202e-05	4787.13
0	0.0402302	995040	0	0	0	0.02	0	0	0.01	0	0.01	3	0.04	1000000	0	0.000230163	4959.6
0	0.0412276	996396	0	0	0	0	0	0.02	0.01	0	0.01	4	0.04	1000000	0	0.00122762	3604.01
0	0.040533	1.00087e+06	0	0	0	0	0	0.02	0	0.01	0.01	5	0.04	1000000	0	0.00053298	872.809
0.090451	0.041091	1.09515e+06	0.1	0	0	0.02	0	0	0.01	0	0.01	1	0.04	1100000	0.00954896	0.00109103	4853.5
0.0844341	0.0398607	1.09577e+06	0.1	0	0	0	0.02	0	0.01	0	0.01	2	0.04	1100000	0.0155659	0.000139275	4233.57
0.094212	0.0408172	1.09489e+06	0.1	0	0	0.02	0	0	0.01	0	0.01	3	0.04	1100000	0.00578797	0.00081717	5107.76
0.0882821	0.0407708	1.09592e+06	0.1	0	0	0	0	0.02	0.01	0	0.01	4	0.04	1100000	0.0117179	0.000770832	4084.83
0.0441527	0.0418134	1.09238e+06	0.1	0	0	0	0	0.02	0	0.01	0.01	5	0.04	1100000	0.0558473	0.00181336	7624.39
0.187544	0.041589	1.19012e+06	0.2	0	0	0.02	0	0	0.01	0	0.01	1	0.04	1200000	0.0124561	0.00158904	9883.91
0.185547	0.0417235	1.1937e+06	0.2	0	0	0	0.02	0	0.01	0	0.01	2	0.04	1200000	0.0144534	0.00172349	6302.75
0.190804	0.0413135	1.19281e+06	0.2	0	0	0.02	0	0	0.01	0	0.01	3	0.04	1200000	0.00919576	0.00131349	7191.36
0.181545	0.0414886	1.19086e+06	0.2	0	0	0	0	0.02	0.01	0	0.01	4	0.04	1200000	0.0184546	0.00148855	9143.83
0.170806	0.0416015	1.19199e+06	0.2	0	0	0	0	0.02	0	0.01	0.01	5	0.04	1200000	0.029194	0.00160152	8011
0	0.0508501	996473	0	0	0	0.02	0	0	0.01	0	0.02	1	0.05	1000000	0	0.000850128	3527.27
0	0.050747	994990	0	0	0	0	0.02	0	0.01	0	0.02	2	0.05	1000000	0	0.000746993	5009.68
0	0.0513551	996666	0	0	0	0.02	0	0	0.01	0	0.02	3	0.05	1000000	0	0.0013551	3334.28
0	0.0502998	997785	0	0	0	0	0	0.02	0.01	0	0.02	4	0.05	1000000	0	0.00029976	2214.69
0	0.0506386	998263	0	0	0	0	0	0.02	0	0.01	0.02	5	0.05	1000000	0	0.000638578	1737.04
0.0952311	0.0515855	1.0951e+06	0.1	0	0	0.02	0	0	0.01	0	0.02	1	0.05	1100000	0.00476886	0.00158552	4900.14
0.0863369	0.0521151	1.095e+06	0.1	0	0	0	0.02	0	0.01	0	0.02	2	0.05	1100000	0.0136631	0.00211509	4995.91
0.08781	0.0511385	1.09341e+06	0.1	0	0	0.02	0	0	0.01	0	0.02	3	0.05	1100000	0.01219	0.00113848	6594.62
0.075924	0.0513575	1.09683e+06	0.1	0	0	0	0	0.02	0.01	0	0.02	4	0.05	1100000	0.024076	0.00135751	3174.52
0.0836151	0.0512495	1.09519e+06	0.1	0	0	0	0	0.02	0	0.01	0.02	5	0.05	1100000	0.0163849	0.00124949	4805.86
0.189582	0.0513567	1.19421e+06	0.2	0	0	0.02	0	0	0.01	0	0.02	1	0.05	1200000	0.0104178	0.00135666	5790.18
0.17983	0.0514232	1.19316e+06	0.2	0	0	0	0.02	0	0.01	0	0.02	2	0.05	1200000	0.02017	0.00142316	6835.5
0.183662	0.0523783	1.18631e+06	0.2	0	0	0.02	0	0	0.01	0	0.02	3	0.05	1200000	0.0163377	0.00237832	13688.1
0.182163	0.0516515	1.19269e+06	0.2	0	0	0	0	0.02	0.01	0	0.02	4	0.05	1200000	0.017837	0.00165154	7307.2
0.17455	0.0509482	1.19379e+06	0.2	0	0	0	0	0.02	0	0.01	0.02	5	0.05	1200000	0.0254504	0.000948208	6207.24
0	0.0413422	994579	0	0	0	0.02	0	0	0.02	0	0	1	0.04	1000000	0	0.00134217	5421.2
0	0.040224	997282	0	0	0	0	0.02	0	0.02	0	0	2	0.04	1000000	0	0.000224018	2717.61
0	0.0408827	995011	0	0	0	0.02	0	0	0.02	0	0	3	0.04	1000000	0	0.000882652	4989.25
0.00169354	0.0400503	996105	0	0	0	0	0	0.02	0.02	0	0	4	0.04	1000000	0.00169354	5.02852e-05	3894.99
0	0.0406667	998964	0	0	0	0	0	0.02	0	0.02	0	5	0.04	1000000	0	0.000666747	1035.66
0.0907375	0.0409071	1.09499e+06	0.1	0	0	0.02	0	0	0.02	0	0	1	0.04	1100000	0.00926248	0.000907081	5010.95
0.099163	0.0401463	1.10084e+06	0.1	0	0	0	0.02	0	0.02	0	0	2	0.04	1100000	0.000837014	0.000146315	839.922
0.0920926	0.0409087	1.094e+06	0.1	0	0	0.02	0	0	0.02	0	0	3	0.04	1100000	0.00790742	0.000908671	6004.15
0.0918772	0.0398795	1.09953e+06	0.1	0	0	0	0	0.02	0.02	0	0	4	0.04	1100000	0.0081228	0.000120478	468.315
0.0696054	0.0410143	1.09346e+06	0.1	0	0	0	0	0.02	0	0.02	0	5	0.04	1100000	0.0303946	0.00101428	6543.59
0.188358	0.0413543	1.19356e+06	0.2	0	0	0.02	0	0	0.02	0	0	1	0.04	1200000	0.0116419	0.00135429	6435.8
0.193357	0.0401243	1.19989e+06	0.2	0	0	0	0.02	0	0.02	0	0	2	0.04	1200000	0.00664279	0.000124325	106.587
0.187453	0.0418628	1.19334e+06	0.2	0	0	0.02	0	0	0.02	0	0	3	0.04	1200000	0.0125473	0.0018628	6659.96
0.192904	0.0405032	1.19949e+06	0.2	0	0	0	0	0.02	0.02	0	0	4	0.04	1200000	0.00709552	0.000503163	513.566
0.162397	0.0418183	1.19408e+06	0.2	0	0	0	0	0.02	0	0.02	0	5	0.04	1200000	0.0376034	0.00181834	5915.27
9.3795e-05	0.0511549	997173	0	0	0	0.02	0	0	0.02	0	0.01	1	0.05	1000000	9.3795e-05	0.00115491	2827.21
0	0.0506001	999586	0	0	0	0	0.02	0	0.02	0	0.01	2	0.05	1000000	0	0.000600146	413.704
0	0.0509252	994377	0	0	0	0.02	0	0	0.02	0	0.01	3	0.05	1000000	0	0.000925212	5622.76
0.00644057	0.0505773	999235	0	0	0	0	0	0.02	0.02	0	0.01	4	0.05	1000000	0.00644057	0.000577314	765.224
0.00318605	0.050375	998409	0	0	0	0	0	0.02	0	0.02	0.01	5	0.05	1000000	0.00318605	0.000375047	1590.63
0.0909475	0.0513006	1.09251e+06	0.1	0	0	0.02	0	0	0.02	0	0.01	1	0.05	1100000	0.00905247	0.00130056	7486.18
0.0847376	0.051839	1.09325e+06	0.1	0	0	0	0.02	0	0.02	0	0.01	2	0.05	1100000	0.0152624	0.00183899	6746.87
0.0902189	0.0505813	1.09461e+06	0.1	0	0	0.02	0	0	0.02	0	0.01	3	0.05	1100000	0.00978113	0.000581279	5387.74
0.0744656	0.0516825	1.09227e+06	0.1	0	0	0	0	0.02	0.02	0	0.01	4	0.05	1100000	0.0255344	0.00168248	7733.45
0.0747383	0.0506286	1.09731e+06	0.1	0	0	0	0	0.02	0	0.02	0.01	5	0.05	1100000	0.0252617	0.000628591	2692.9
0.201344	0.0513742	1.19438e+06	0.2	0	0	0.02	0	0	0.02	0	0.01	1	0.05	1200000	0.00134448	0.00137423	5621.26
0.184249	0.0510302	1.19413e+06	0.2	0	0	0	0.02	0	0.02	0	0.01	2	0.05	1200000	0.0157512	0.00103017	5870.87
0.188355	0.0512802	1.19129e+06	0.2	0	0	0.02	0	0	0.02	0	0.01	3	0.05	1200000	0.0116452	0.00128019	8709.03
0.187449	0.0523125	1.19042e+06	0.2	0	0	0	0	0.02	0.02	0	0.01	4	0.05	1200000	0.0125514	0.00231248	9578.24
0.165631	0.0518866	1.19704e+06	0.2	0	0	0	0	0.02	0	0.02	0.01	5	0.05	1200000	0.0343694	0.00188664	2957.51
0	0.0601315	999455	0	0	0	0.02	0	0	0.02	0	0.02	1	0.06	1000000	0	0.000131495	544.675
0	0.060695	998194	0	0	0	0	0.02	0	0.02	0	0.02	2	0.06	1000000	0	0.000694956	1806.31
0	0.0605968	998251	0	0	0	0.02	0	0	0.02	0	0.02	3	0.06	1000000	0	0.000596773	1749.04
0	0.0612286	997832	0	0	0	0	0	0.02	0.02	0	0.02	4	0.06	1000000	0	0.00122863	2168.3
0	0.0606211	998985	0	0	0	0	0	0.02	0	0.02	0.02	5	0.06	1000000	0	0.000621132	1015.27
0.0910389	0.0614519	1.09543e+06	0.1	0	0	0.02	0	0	0.02	0	0.02	1	0.06	1100000	0.00896113	0.00145185	4566
0.0792804	0.0613448	1.0976e+06	0.1	0	0	0	0.02	0	0.02	0	0.02	2	0.06	1100000	0.0207196	0.00134476	2395.02
0.0909989	0.0608121	1.09609e+06	0.1	0	0	0.02	0	0	0.02	0	0.02	3	0.06	1100000	0.00900112	0.000812068	3911.03
0.0968031	0.0607752	1.1004e+06	0.1	0	0	0	0	0.02	0.02	0	0.02	4	0.06	1100000	0.00319688	0.000775225	395.015
0.0756815	0.0620242	1.09657e+06	0.1	0	0	0	0	0.02	0	0.02	0.02	5	0.06	1100000	0.0243185	0.00202424	3434.73
0.190015	0.0604841	1.19789e+06	0.2	0	0	0.02	0	0	0.02	0	0.02	1	0.06	1200000	0.00998516	0.000484125	2107.28
0.191269	0.0621119	1.19501e+06	0.2	0	0	0	0.02	0	0.02	0	0.02	2	0.06	1200000	0.00873079	0.00211195	4989.76
0.1852	0.061591	1.19423e+06	0.2	0	0	0.02	0	0	0.02	0	0.02	3	0.06	1200000	0.0148	0.00159102	5772.89
0.189772	0.0614861	1.19556e+06	0.2	0	0	0	0	0.02	0.02	0	0.02	4	0.06	1200000	0.0102281	0.00148609	4440.95
0.18306	0.0609265	1.1987e+06	0.2	0	0	0	0	0.02	0	0.02	0.02	5	0.06	1200000	0.0169396	0.000926499	1295.66
0	0.00990242	999837	0	0.01	0	0	0	0	0	0	0	1	0.01	1000000	0	9.75797e-05	163.311
0.000142605	0.009506	1.00252e+06	0	0.01	0	0	0	0	0	0	0	2	0.01	1000000	0.000142605	0.000494004	2515.68
0	0.00983063	1.00085e+06	0	0	0.01	0	0	0	0	0	0	3	0.01	1000000	0	0.000169366	848.679
0	0.010223	1.00022e+06	0	0	0.01	0	0	0	0	0	0	4	0.01	1000000	0	0.000222991	215.014
0.000408703	0.00989228	1.00112e+06	0	0	0.01	0	0	0	0	0	0	5	0.01	1000000	0.000408703	0.000107715	1122.53
0.0992926	0.0101676	1.09976e+06	0.1	0.01	0	0	0	0	0	0	0	1	0.01	1100000	0.00070736	0.000167622	235.914
0.100543	0.0108564	1.0971e+06	0.1	0.01	0	0	0	0	0	0	0	2	0.01	1100000	0.000543218	0.000856427	2900.42
0.0987727	0.0100822	1.0999e+06	0.1	0	0.01	0	0	0	0	0	0	3	0.01	1100000	0.00122734	8.22499e-05	96.5905
0.0985275	0.00991874	1.09986e+06	0.1	0	0.01	0	0	0	0	0	0	4	0.01	1100000	0.00147254	8.12604e-05	144.649
0.0985135	0.00993956	1.10004e+06	0.1	0	0.01	0	0	0	0	0	0	5	0.01	1100000	0.00148654	6.04418e-05	39.8524
0.198591	0.00951342	1.20398e+06	0.2	0.01	0	0	0	0	0	0	0	1	0.01	1200000	0.00140895	0.00048658	3984.91
0.200463	0.0102627	1.20067e+06	0.2	0.01	0	0	0	0	0	0	0	2	0.01	1200000	0.000463006	0.000262672	666.225
0.199056	0.00990818	1.19917e+06	0.2	0	0.01	0	0	0	0	0	0	3	0.01	1200000	0.000944295	9.18209e-05	828.471
0.199088	0.00995573	1.20118e+06	0.2	0	0.01	0	0	0	0	0	0	4	0.01	1200000	0.00091244	4.4266e-05	1183.9
0.198407	0.0100255	1.2022e+06	0.2	0	0.01	0	0	0	0	0	0	5	0.01	1200000	0.00159334	2.54978e-05	2204.06
0	0.0210834	994762	0	0.01	0	0	0	0	0	0	0.01	1	0.02	1000000	0	0.00108339	5237.84
0	0.0224495	990630	0	0.01	0	0	0	0	0	0	0.01	2	0.02	1000000	0	0.00244949	9370.07
0	0.0203503	998733	0	0	0.01	0	0	0	0	0	0.01	3	0.02	1000000	0	0.000350313	1267.15
0	0.0201849	998869	0	0	0.01	0	0	0	0	0	0.01	4	0.02	1000000	0	0.000184932	1131.34
0	0.0201691	1.00053e+06	0	0	0.01	0	0	0	0	0	0.01	5	0.02	1000000	0	0.000169097	531.347
0.0931553	0.0217496	1.09443e+06	0.1	0.01	0	0	0	0	0	0	0.01	1	0.02	1100000	0.00684467	0.0017496	5574.65
0.0923811	0.021824	1.08937e+06	0.1	0.01	0	0	0	0	0	0	0.01	2	0.02	1100000	0.00761889	0.00182403	10626.3
0.0949999	0.0201318	1.09844e+06	0.1	0	0.01	0	0	0	0	0	0.01	3	0.02	1100000	0.00500007	0.00013176	1559.91
0.0946722	0.0202017	1.09761e+06	0.1	0	0.01	0	0	0	0	0	0.01	4	0.02	1100000	0.00532784	0.000201715	2389.97
0.0943357	0.0203439	1.09958e+06	0.1	0	0.01	0	0	0	0	0	0.01	5	0.02	1100000	0.00566429	0.000343926	418.551
0.188469	0.0223804	1.18583e+06	0.2	0.01	0	0	0	0	0	0	0.01	1	0.02	1200000	0.0115315	0.00238041	14171.4
0.192245	0.0219834	1.18788e+06	0.2	0.01	0	0	0	0	0	0	0.01	2	0.02	1200000	0.00775478	0.00198341	12116.2
0.192855	0.0200429	1.19453e+06	0.2	0	0.01	0	0	0	0	0	0.01	3	0.02	1200000	0.00714474	4.29305e-05	5466.71
0.196267	0.0201597	1.19789e+06	0.2	0	0.01	0	0	0	0	0	0.01	4	0.02	1200000	0.00373308	0.00015965	2114.91
0.193484	0.0201091	1.19705e+06	0.2	0	0.01	0	0	0	0	0	0.01	5	0.02	1200000	0.00651567	0.000109066	2954.59
0	0.0311254	995052	0	0.01	0	0	0	0	0	0	0.02	1	0.03	1000000	0	0.00112536	4947.51
0	0.0311953	995146	0	0.01	0	0	0	0	0	0	0.02	2	0.03	1000000	0	0.00119531	4854.17
0	0.0302156	998681	0	0	0.01	0	0	0	0	0	0.02	3	0.03	1000000	0	0.000215609	1318.88
0	0.0296023	996844	0	0	0.01	0	0	0	0	0	0.02	4	0.03	1000000	0	0.000397732	3155.54
0	0.0298661	998155	0	0	0.01	0	0	0	0	0	0.02	5	0.03	1000000	0	0.000133928	1844.77
0.0889515	0.0315097	1.09251e+06	0.1	0.01	0	0	0	0	0	0	0.02	1	0.03	1100000	0.0110485	0.00150971	7494.03
0.0828921	0.032467	1.08957e+06	0.1	0.01	0	0	0	0	0	0	0.02	2	0.03	1100000	0.0171079	0.002467	10431.2
0.0870936	0.0303881	1.0948e+06	0.1	0	0.01	0	0	0	0	0	0.02	3	0.03	1100000	0.0129064	0.000388076	5195.25
0.0860652	0.030342	1.09134e+06	0.1	0	0.01	0	0	0	0	0	0.02	4	0.03	1100000	0.0139348	0.000341966	8655.72
0.0917923	0.0303065	1.09447e+06	0.1	0	0.01	0	0	0	0	0	0.02	5	0.03	1100000	0.00820775	0.000306518	5526.54
0.187227	0.0342124	1.18231e+06	0.2	0.01	0	0	0	0	0	0	0.02	1	0.03	1200000	0.0127731	0.0042124	17688.4
0.187494	0.0328018	1.18707e+06	0.2	0.01	0	0	0	0	0	0	0.02	2	0.03	1200000	0.0125058	0.00280179	12929
0.184996	0.0308899	1.18987e+06	0.2	0	0.01	0	0	0	0	0	0.02	3	0.03	1200000	0.0150038	0.000889894	10132.5
0.182481	0.0306176	1.18897e+06	0.2	0	0.01	0	0	0	0	0	0.02	4	0.03	1200000	0.017519	0.000617624	11028.7
0.180365	0.030847	1.19028e+06	0.2	0	0.01	0	0	0	0	0	0.02	5	0.03	1200000	0.0196353	0.000846958	9722.96
0	0.0212512	991890	0	0.01	0	0	0	0	0.01	0	0	1	0.02	1000000	0	0.00125118	8110.38
0	0.0211251	994035	0	0.01	0	0	0	0	0.01	0	0	2	0.02	1000000	0	0.0011251	5965.24
0	0.0200409	1.00037e+06	0	0	0.01	0	0	0	0.01	0	0	3	0.02	1000000	0	4.0874e-05	365.408
0	0.020041	998382	0	0	0.01	0	0	0	0.01	0	0	4	0.02	1000000	0	4.10485e-05	1617.54
0	0.020162	998908	0	0	0.01	0	0	0	0	0.01	0	5	0.02	1000000	0	0.000162049	1092.23
0.0946373	0.0226245	1.08919e+06	0.1	0.01	0	0	0	0	0.01	0	0	1	0.02	1100000	0.00536268	0.00262446	10806.4
0.0959122	0.0217985	1.09308e+06	0.1	0.01	0	0	0	0	0.01	0	0	2	0.02	1100000	0.00408776	0.0017985	6919.36
0.098406	0.0201247	1.09948e+06	0.1	0	0.01	0	0	0	0.01	0	0	3	0.02	1100000	0.001594	0.000124668	520.788
0.0983814	0.0200062	1.09957e+06	0.1	0	0.01	0	0	0	0.01	0	0	4	0.02	1100000	0.00161855	6.2305e-06	433.009
0.0924246	0.019943	1.10049e+06	0.1	0	0.01	0	0	0	0	0.01	0	5	0.02	1100000	0.00757539	5.69992e-05	491.065
0.19682	0.0215958	1.18981e+06	0.2	0.01	0	0	0	0	0.01	0	0	1	0.02	1200000	0.00318005	0.0015958	10194
0.198376	0.0213351	1.19362e+06	0.2	0.01	0	0	0	0	0.01	0	0	2	0.02	1200000	0.00162372	0.00133512	6380.01
0.198314	0.0200008	1.19824e+06	0.2	0	0.01	0	0	0	0.01	0	0	3	0.02	1200000	0.0016859	7.65073e-07	1762.97
0.196957	0.0201747	1.19751e+06	0.2	0	0.01	0	0	0	0.01	0	0	4	0.02	1200000	0.0030432	0.000174664	2491.01
0.188155	0.0201703	1.19627e+06	0.2	0	0.01	0	0	0	0	0.01	0	5	0.02	1200000	0.0118451	0.000170327	3730.02
0	0.0314914	994800	0	0.01	0	0	0	0	0.01	0	0.01	1	0.03	1000000	0	0.00149143	5200.02
0	0.0315125	993606	0	0.01	0	0	0	0	0.01	0	0.01	2	0.03	1000000	0	0.00151246	6394.44
0.000780412	0.0299141	1.00274e+06	0	0	0.01	0	0	0	0.01	0	0.01	3	0.03	1000000	0.000780412	8.59252e-05	2744.62
0	0.0300879	1.00063e+06	0	0	0.01	0	0	0	0.01	0	0.01	4	0.03	1000000	0	8.79176e-05	627.826
0	0.029819	994630	0	0	0.01	0	0	0	0	0.01	0.01	5	0.03	1000000	0	0.000180996	5369.81
0.0900471	0.0321297	1.09119e+06	0.1	0.01	0	0	0	0	0.01	0	0.01	1	0.03	1100000	0.00995288	0.00212971	8812.66
0.0886075	0.0324777	1.08991e+06	0.1	0.01	0	0	0	0	0.01	0	0.01	2	0.03	1100000	0.0113925	0.00247772	10091.4
0.0949165	0.0307537	1.09702e+06	0.1	0	0.01	0	0	0	0.01	0	0.01	3	0.03	1100000	0.00508348	0.000753716	2977.47
0.0881923	0.0303264	1.09649e+06	0.1	0	0.01	0	0	0	0.01	0	0.01	4	0.03	1100000	0.0118077	0.000326396	3509.7
0.0804289	0.0310197	1.09451e+06	0.1	0	0.01	0	0	0	0	0.01	0.01	5	0.03	1100000	0.0195711	0.00101969	5493.97
0.185865	0.0327596	1.18674e+06	0.2	0.01	0	0	0	0	0.01	0	0.01	1	0.03	1200000	0.0141352	0.00275965	13263.2
0.190786	0.0328776	1.18898e+06	0.2	0.01	0	0	0	0	0.01	0	0.01	2	0.03	1200000	0.00921438	0.00287755	11020.5
0.183998	0.0307349	1.19173e+06	0.2	0	0.01	0	0	0	0.01	0	0.01	3	0.03	1200000	0.0160016	0.000734936	8273.77
0.182453	0.0304613	1.18631e+06	0.2	0	0.01	0	0	0	0.01	0	0.01	4	0.03	1200000	0.0175474	0.000461272	13689.5
0.162865	0.0313519	1.18884e+06	0.2	0	0.01	0	0	0	0	0.01	0.01	5	0.03	1200000	0.0371352	0.0013519	11159.5
0	0.0415195	994652	0	0.01	0	0	0	0	0.01	0	0.02	1	0.04	1000000	0	0.00151946	5348.39
0	0.0415348	997170	0	0.01	0	0	0	0	0.01	0	0.02	2	0.04	1000000	0	0.00153485	2829.91
0	0.0412942	992484	0	0	0.01	0	0	0	0.01	0	0.02	3	0.04	1000000	0	0.00129422	7515.56
0	0.0408102	994769	0	0	0.01	0	0	0	0.01	0	0.02	4	0.04	1000000	0	0.000810244	5231.15
0	0.0403413	997340	0	0	0.01	0	0	0	0	0.01	0.02	5	0.04	1000000	0	0.000341347	2659.78
0.091764	0.041559	1.0958e+06	0.1	0.01	0	0	0	0	0.01	0	0.02	1	0.04	1100000	0.00823605	0.00155896	4198.2
0.0908558	0.0422652	1.0943e+06	0.1	0.01	0	0	0	0	0.01	0	0.02	2	0.04	1100000	0.00914424	0.00226517	5697.76
0.0843025	0.0406643	1.09673e+06	0.1	0	0.01	0	0	0	0.01	0	0.02	3	0.04	1100000	0.0156975	0.000664327	3271.54
0.080042	0.041606	1.09294e+06	0.1	0	0.01	0	0	0	0.01	0	0.02	4	0.04	1100000	0.019958	0.00160598	7060.99
0.0741973	0.0411428	1.09317e+06	0.1	0	0.01	0	0	0	0	0.01	0.02	5	0.04	1100000	0.0258027	0.00114282	6831.83
0.184334	0.0426319	1.18489e+06	0.2	0.01	0	0	0	0	0.01	0	0.02	1	0.04	1200000	0.0156656	0.00263192	15109.1
0.186527	0.0421682	1.19067e+06	0.2	0.01	0	0	0	0	0.01	0	0.02	2	0.04	1200000	0.0134731	0.00216818	9327.99
0.17605	0.0412683	1.19134e+06	0.2	0	0.01	0	0	0	0.01	0	0.02	3	0.04	1200000	0.0239495	0.00126833	8662.7
0.179201	0.0413452	1.19244e+06	0.2	0	0.01	0	0	0	0.01	0	0.02	4	0.04	1200000	0.0207992	0.00134524	7559
0.172023	0.0407756	1.19304e+06	0.2	0	0.01	0	0	0	0	0.01	0.02	5	0.04	1200000	0.0279774	0.00077555	6961.41
0	0.0317984	993686	0	0.01	0	0	0	0	0.02	0	0	1	0.03	1000000	0	0.00179839	6314.22
0	0.0308476	990542	0	0.01	0	0	0	0	0.02	0	0	2	0.03	1000000	0	0.000847632	9457.57
0	0.0300256	996398	0	0	0.01	0	0	0	0.02	0	0	3	0.03	1000000	0	2.56467e-05	3602.4
0	0.0298397	998110	0	0	0.01	0	0	0	0.02	0	0	4	0.03	1000000	0	0.000160341	1889.71
0	0.0306261	1.00176e+06	0	0	0.01	0	0	0	0	0.02	0	5	0.03	1000000	0	0.000626103	1761.61
0.0807679	0.0327157	1.08798e+06	0.1	0.01	0	0	0	0	0.02	0	0	1	0.03	1100000	0.0192321	0.00271566	12017
0.0866533	0.0324188	1.08922e+06	0.1	0.01	0	0	0	0	0.02	0	0	2	0.03	1100000	0.0133467	0.00241881	10779.4
0.0955821	0.029864	1.09732e+06	0.1	0	0.01	0	0	0	0.02	0	0	3	0.03	1100000	0.00441788	0.000135954	2684.66
0.0882481	0.0304098	1.09407e+06	0.1	0	0.01	0	0	0	0.02	0	0	4	0.03	1100000	0.0117519	0.000409831	5929.19
0.0776028	0.0306434	1.09511e+06	0.1	0	0.01	0	0	0	0	0.02	0	5	0.03	1100000	0.0223972	0.000643446	4890.55
0.184533	0.0325969	1.18734e+06	0.2	0.01	0	0	0	0	0.02	0	0	1	0.03	1200000	0.0154671	0.00259693	12660.7
0.184866	0.032213	1.18988e+06	0.2	0.01	0	0	0	0	0.02	0	0	2	0.03	1200000	0.0151336	0.00221297	10120.1
0.192707	0.0300602	1.18875e+06	0.2	0	0.01	0	0	0	0.02	0	0	3	0.03	1200000	0.00729336	6.01933e-05	11254.7
0.184113	0.0306714	1.19237e+06	0.2	0	0.01	0	0	0	0.02	0	0	4	0.03	1200000	0.0158867	0.000671368	7626.16
0.168836	0.0306952	1.19147e+06	0.2	0	0.01	0	0	0	0	0.02	0	5	0.03	1200000	0.0311642	0.000695202	8529.06
0	0.0410876	996517	0	0.01	0	0	0	0	0.02	0	0.01	1	0.04	1000000	0	0.00108759	3482.69
0	0.0412763	996962	0	0.01	0	0	0	0	0.02	0	0.01	2	0.04	1000000	0	0.00127626	3038.34
0	0.0405031	998280	0	0	0.01	0	0	0	0.02	0	0.01	3	0.04	1000000	0	0.00050312	1720.15
0	0.0399913	995330	0	0	0.01	0	0	0	0.02	0	0.01	4	0.04	1000000	0	8.72555e-06	4670.47
0	0.0398622	998190	0	0	0.01	0	0	0	0	0.02	0.01	5	0.04	1000000	0	0.000137778	1810.22
0.0871301	0.0425439	1.08885e+06	0.1	0.01	0	0	0	0	0.02	0	0.01	1	0.04	1100000	0.0128699	0.00254393	11153.6
0.0866401	0.0409828	1.09294e+06	0.1	0.01	0	0	0	0	0.02	0	0.01	2	0.04	1100000	0.0133599	0.000982784	7059.27
0.0822198	0.0408844	1.09256e+06	0.1	0	0.01	0	0	0	0.02	0	0.01	3	0.04	1100000	0.0177802	0.000884372	7440.48
0.0802444	0.0408203	1.09319e+06	0.1	0	0.01	0	0	0	0.02	0	0.01	4	0.04	1100000	0.0197556	0.00082032	6811.76
0.069553	0.041439	1.09344e+06	0.1	0	0.01	0	0	0	0	0.02	0.01	5	0.04	1100000	0.030447	0.00143896	6555.39
0.186512	0.0422034	1.18785e+06	0.2	0.01	0	0	0	0	0.02	0	0.01	1	0.04	1200000	0.0134879	0.00220343	12152.6
0.185117	0.0426596	1.19015e+06	0.2	0.01	0	0	0	0	0.02	0	0.01	2	0.04	1200000	0.0148826	0.00265964	9850.42
0.178122	0.0414878	1.18919e+06	0.2	0	0.01	0	0	0	0.02	0	0.01	3	0.04	1200000	0.0218777	0.00148781	10814.7
0.186764	0.0411632	1.19414e+06	0.2	0	0.01	0	0	0	0.02	0	0.01	4	0.04	1200000	0.013236	0.00116316	5862.11
0.153467	0.0412473	1.18981e+06	0.2	0	0.01	0	0	0	0	0.02	0.01	5	0.04	1200000	0.0465329	0.00124727	10194
0	0.0518868	993730	0	0.01	0	0	0	0	0.02	0	0.02	1	0.05	1000000	0	0.00188677	6270.13
0	0.0512327	996625	0	0.01	0	0	0	0	0.02	0	0.02	2	0.05	1000000	0	0.00123273	3375.49
1.35177e-05	0.0512141	1.00009e+06	0	0	0.01	0	0	0	0.02	0	0.02	3	0.05	1000000	1.35177e-05	0.0012141	93.6469
0	0.0511741	995691	0	0	0.01	0	0	0	0.02	0	0.02	4	0.05	1000000	0	0.00117411	4309.01
0	0.0509648	995608	0	0	0.01	0	0	0	0	0.02	0.02	5	0.05	1000000	0	0.00096482	4391.65
0.0904831	0.0519259	1.09319e+06	0.1	0.01	0	0	0	0	0.02	0	0.02	1	0.05	1100000	0.00951685	0.00192588	6805.99
0.088919	0.0519866	1.09363e+06	0.1	0.01	0	0	0	0	0.02	0	0.02	2	0.05	1100000	0.011081	0.00198665	6366.73
0.0898276	0.0521197	1.09487e+06	0.1	0	0.01	0	0	0	0.02	0	0.02	3	0.05	1100000	0.0101724	0.00211969	5134.28
0.0863659	0.0513625	1.09891e+06	0.1	0	0.01	0	0	0	0.02	0	0.02	4	0.05	1100000	0.0136341	0.00136249	1090.1
0.0792973	0.0508474	1.0959e+06	0.1	0	0.01	0	0	0	0	0.02	0.02	5	0.05	1100000	0.0207027	0.000847432	4103.24
0.187296	0.0519882	1.19332e+06	0.2	0.01	0	0	0	0	0.02	0	0.02	1	0.05	1200000	0.012704	0.00198816	6677.35
0.188558	0.0522139	1.19175e+06	0.2	0.01	0	0	0	0	0.02	0	0.02	2	0.05	1200000	0.0114422	0.00221387	8254.02
0.172563	0.0512273	1.18731e+06	0.2	0	0.01	0	0	0	0.02	0	0.02	3	0.05	1200000	0.0274369	0.00122727	12689.2
0.188417	0.0511408	1.19447e+06	0.2	0	0.01	0	0	0	0.02	0	0.02	4	0.05	1200000	0.0115832	0.00114085	5534.63
0.167982	0.0504334	1.19116e+06	0.2	0	0.01	0	0	0	0	0.02	0.02	5	0.05	1200000	0.0320178	0.000433353	8838.46
0	0.0203551	997589	0	0.01	0	0.01	0	0	0	0	0	1	0.02	1000000	0	0.000355111	2410.56
0	0.0203149	999299	0	0.01	0	0	0.01	0	0	0	0	2	0.02	1000000	0	0.000314922	700.894
0	0.0198576	1.00045e+06	0	0	0.01	0.01	0	0	0	0	0	3	0.02	1000000	0	0.000142375	446.332
0	0.019998	1.00149e+06	0	0	0.01	0	0	0.01	0	0	0	4	0.02	1000000	0	1.97029e-06	1488.04
0	0.0201743	1.00027e+06	0	0	0.01	0	0	0.01	0	0	0	5	0.02	1000000	0	0.000174296	265.992
0.0894075	0.0209946	1.09444e+06	0.1	0.01	0	0.01	0	0	0	0	0	1	0.02	1100000	0.0105925	0.000994569	5558.75
0.0968964	0.0200337	1.10199e+06	0.1	0.01	0	0	0.01	0	0	0	0	2	0.02	1100000	0.00310362	3.37088e-05	1991.5
0.0974951	0.0198787	1.10139e+06	0.1	0	0.01	0.01	0	0	0	0	0	3	0.02	1100000	0.00250489	0.000121303	1392.26
0.0977777	0.0203209	1.10134e+06	0.1	0	0.01	0	0	0.01	0	0	0	4	0.02	1100000	0.00222226	0.000320909	1337.23
0.101819	0.020096	1.10215e+06	0.1	0	0.01	0	0	0.01	0	0	0	5	0.02	1100000	0.00181897	9.59555e-05	2145.53
0.191409	0.0212507	1.19191e+06	0.2	0.01	0	0.01	0	0	0	0	0	1	0.02	1200000	0.00859101	0.00125071	8089.19
0.19599	0.0204497	1.19915e+06	0.2	0.01	0	0	0.01	0	0	0	0	2	0.02	1200000	0.00400971	0.000449709	852.09
0.200317	0.0199842	1.20318e+06	0.2	0	0.01	0.01	0	0	0	0	0	3	0.02	1200000	0.000316784	1.57865e-05	3180.06
0.201428	0.0201313	1.20316e+06	0.2	0	0.01	0	0	0.01	0	0	0	4	0.02	1200000	0.001428	0.000131275	3164.14
0.197972	0.0200081	1.19977e+06	0.2	0	0.01	0	0	0.01	0	0	0	5	0.02	1200000	0.00202785	8.0929e-06	234.335
0	0.0319589	994087	0	0.01	0	0.01	0	0	0	0	0.01	1	0.03	1000000	0	0.00195894	5912.82
0	0.0313065	996240	0	0.01	0	0	0.01	0	0	0	0.01	2	0.03	1000000	0	0.00130653	3759.52
0	0.0305893	998963	0	0	0.01	0.01	0	0	0	0	0.01	3	0.03	1000000	0	0.000589335	1037.46
0	0.0300289	1.00229e+06	0	0	0.01	0	0	0.01	0	0	0.01	4	0.03	1000000	0	2.88546e-05	2291.9
0	0.0320417	1.00411e+06	0	0	0.01	0	0	0.01	0	0	0.01	5	0.03	1000000	0	0.00204173	4110.19
0.0935934	0.0319506	1.09281e+06	0.1	0.01	0	0.01	0	0	0	0	0.01	1	0.03	1100000	0.00640665	0.00195058	7186.66
0.0806952	0.0314794	1.09139e+06	0.1	0.01	0	0	0.01	0	0	0	0.01	2	0.03	1100000	0.0193048	0.00147941	8608.49
0.0883617	0.0304463	1.09649e+06	0.1	0	0.01	0.01	0	0	0	0	0.01	3	0.03	1100000	0.0116383	0.000446298	3507.08
0.0874641	0.0302385	1.09512e+06	0.1	0	0.01	0	0	0.01	0	0	0.01	4	0.03	1100000	0.0125359	0.000238537	4875.21
0.0999242	0.0300171	1.09727e+06	0.1	0	0.01	0	0	0.01	0	0	0.01	5	0.03	1100000	7.5766e-05	1.71153e-05	2729.28
0.194209	0.0313834	1.19172e+06	0.2	0.01	0	0.01	0	0	0	0	0.01	1	0.03	1200000	0.005791	0.00138345	8284.87
0.17115	0.0325293	1.18583e+06	0.2	0.01	0	0	0.01	0	0	0	0.01	2	0.03	1200000	0.02885	0.00252933	14172
0.186646	0.0306997	1.19194e+06	0.2	0	0.01	0.01	0	0	0	0	0.01	3	0.03	1200000	0.0133541	0.000699651	8062.48
0.18122	0.0304942	1.19441e+06	0.2	0	0.01	0	0	0.01	0	0	0.01	4	0.03	1200000	0.0187798	0.000494224	5585.2
0.183006	0.0308596	1.19651e+06	0.2	0	0.01	0	0	0.01	0	0	0.01	5	0.03	1200000	0.0169941	0.000859645	3490.62
0	0.0417027	992853	0	0.01	0	0.01	0	0	0	0	0.02	1	0.04	1000000	0	0.0017027	7147.18
0	0.0413748	993450	0	0.01	0	0	0.01	0	0	0	0.02	2	0.04	1000000	0	0.00137479	6550.02
0	0.0405786	997628	0	0	0.01	0.01	0	0	0	0	0.02	3	0.04	1000000	0	0.000578621	2372.24
0	0.0403339	996401	0	0	0.01	0	0	0.01	0	0	0.02	4	0.04	1000000	0	0.000333889	3599.46
0	0.0400038	999330	0	0	0.01	0	0	0.01	0	0	0.02	5	0.04	1000000	0	3.79535e-06	670.349
0.0899315	0.0416881	1.09096e+06	0.1	0.01	0	0.01	0	0	0	0	0.02	1	0.04	1100000	0.0100685	0.00168806	9035.64
0.0433337	0.0426077	1.0903e+06	0.1	0.01	0	0	0.01	0	0	0	0.02	2	0.04	1100000	0.0566663	0.00260772	9697.39
0.0780841	0.0411525	1.09522e+06	0.1	0	0.01	0.01	0	0	0	0	0.02	3	0.04	1100000	0.0219159	0.00115251	4777.7
0.0492051	0.0415998	1.09093e+06	0.1	0	0.01	0	0	0.01	0	0	0.02	4	0.04	1100000	0.0507949	0.00159981	9074.53
0.0576641	0.041055	1.09357e+06	0.1	0	0.01	0	0	0.01	0	0	0.02	5	0.04	1100000	0.0423359	0.00105501	6431.85
0.187851	0.0421186	1.18864e+06	0.2	0.01	0	0.01	0	0	0	0	0.02	1	0.04	1200000	0.0121493	0.00211863	11364.5
0.178966	0.0413506	1.19034e+06	0.2	0.01	0	0	0.01	0	0	0	0.02	2	0.04	1200000	0.0210339	0.00135059	9664.56
0.169908	0.0413137	1.18965e+06	0.2	0	0.01	0.01	0	0	0	0	0.02	3	0.04	1200000	0.0300924	0.0013137	10347.5
0.127127	0.0425684	1.18698e+06	0.2	0	0.01	0	0	0.01	0	0	0.02	4	0.04	1200000	0.072873	0.00256842	13023.7
0.175063	0.0414833	1.1924e+06	0.2	0	0.01	0	0	0.01	0	0	0.02	5	0.04	1200000	0.0249371	0.00148326	7598.07
0	0.0314793	992057	0	0.01	0	0.01	0	0	0.01	0	0	1	0.03	1000000	0	0.0014793	7942.75
0	0.0303752	1.00274e+06	0	0.01	0	0	0.01	0	0.01	0	0	2	0.03	1000000	0	0.00037519	2735.28
0	0.0302568	997146	0	0	0.01	0.01	0	0	0.01	0	0	3	0.03	1000000	0	0.000256817	2854.45
0	0.0359352	972950	0	0	0.01	0	0	0.01	0.01	0	0	4	0.03	1000000	0	0.00593521	27050.1
0	0.0301733	997453	0	0	0.01	0	0	0.01	0	0.01	0	5	0.03	1000000	0	0.000173329	2546.55
0.0852846	0.0318449	1.09159e+06	0.1	0.01	0	0.01	0	0	0.01	0	0	1	0.03	1100000	0.0147154	0.00184486	8405.54
0.0928134	0.0316776	1.09389e+06	0.1	0.01	0	0	0.01	0	0.01	0	0	2	0.03	1100000	0.00718663	0.00167756	6105.76
0.0935494	0.0299675	1.09545e+06	0.1	0	0.01	0.01	0	0	0.01	0	0	3	0.03	1100000	0.00645059	3.24668e-05	4549.9
0.0979475	0.0300422	1.09656e+06	0.1	0	0.01	0	0	0.01	0.01	0	0	4	0.03	1100000	0.00205255	4.2234e-05	3439.8
0.0772587	0.030487	1.09373e+06	0.1	0	0.01	0	0	0.01	0	0.01	0	5	0.03	1100000	0.0227413	0.000487032	6265.03
0.188505	0.0313645	1.18871e+06	0.2	0.01	0	0.01	0	0	0.01	0	0	1	0.03	1200000	0.0114947	0.00136447	11286.5
0.190746	0.0329304	1.1857e+06	0.2	0.01	0	0	0.01	0	0.01	0	0	2	0.03	1200000	0.00925356	0.00293044	14298.2
0.193386	0.0300737	1.19518e+06	0.2	0	0.01	0.01	0	0	0.01	0	0	3	0.03	1200000	0.00661445	7.36742e-05	4824.31
0.191356	0.0298028	1.1933e+06	0.2	0	0.01	0	0	0.01	0.01	0	0	4	0.03	1200000	0.00864403	0.000197154	6699.95
0.161661	0.0309488	1.18884e+06	0.2	0	0.01	0	0	0.01	0	0.01	0	5	0.03	1200000	0.0383387	0.000948845	11161.8
0	0.0410862	994669	0	0.01	0	0.01	0	0	0.01	0	0.01	1	0.04	1000000	0	0.0010862	5331.23
0	0.0410018	999443	0	0.01	0	0	0.01	0	0.01	0	0.01	2	0.04	1000000	0	0.00100182	556.538
0	0.039987	996669	0	0	0.01	0.01	0	0	0.01	0	0.01	3	0.04	1000000	0	1.29666e-05	3331.03
0	0.0401604	994702	0	0	0.01	0	0	0.01	0.01	0	0.01	4	0.04	1000000	0	0.000160436	5298.27
0	0.0403093	1.00421e+06	0	0	0.01	0	0	0.01	0	0.01	0.01	5	0.04	1000000	0	0.00030928	4214.5
0.0960469	0.0408102	1.09703e+06	0.1	0.01	0	0.01	0	0	0.01	0	0.01	1	0.04	1100000	0.0039531	0.000810154	2965.57
0.0843744	0.0413731	1.09535e+06	0.1	0.01	0	0	0.01	0	0.01	0	0.01	2	0.04	1100000	0.0156256	0.00137315	4653.73
0.082828	0.0407388	1.09067e+06	0.1	0	0.01	0.01	0	0	0.01	0	0.01	3	0.04	1100000	0.017172	0.000738798	9330.71
0.0886296	0.0395147	1.0927e+06	0.1	0	0.01	0	0	0.01	0.01	0	0.01	4	0.04	1100000	0.0113704	0.000485275	7298.2
0.0691504	0.0412254	1.09369e+06	0.1	0	0.01	0	0	0.01	0	0.01	0.01	5	0.04	1100000	0.0308496	0.0012254	6308.36
0.188052	0.0419373	1.19074e+06	0.2	0.01	0	0.01	0	0	0.01	0	0.01	1	0.04	1200000	0.0119476	0.00193727	9257.39
0.175184	0.042311	1.1897e+06	0.2	0.01	0	0	0.01	0	0.01	0	0.01	2	0.04	1200000	0.0248161	0.00231097	10297
0.181188	0.0411913	1.19242e+06	0.2	0	0.01	0.01	0	0	0.01	0	0.01	3	0.04	1200000	0.0188124	0.00119133	7578.32
0.197934	0.0390546	1.19496e+06	0.2	0	0.01	0	0	0.01	0.01	0	0.01	4	0.04	1200000	0.00206596	0.000945373	5043.71
0.161209	0.0411073	1.18903e+06	0.2	0	0.01	0	0	0.01	0	0.01	0.01	5	0.04	1200000	0.0387906	0.00110735	10971.4
0	0.0506892	998269	0	0.01	0	0.01	0	0	0.01	0	0.02	1	0.05	1000000	0	0.000689157	1730.76
0	0.0513592	997148	0	0.01	0	0	0.01	0	0.01	0	0.02	2	0.05	1000000	0	0.00135919	2851.96
0	0.0506268	998083	0	0	0.01	0.01	0	0	0.01	0	0.02	3	0.05	1000000	0	0.000626773	1917.3
0	0.0491953	998901	0	0	0.01	0	0	0.01	0.01	0	0.02	4	0.05	1000000	0	0.000804677	1098.98
0.00318237	0.0500349	996348	0	0	0.01	0	0	0.01	0	0.01	0.02	5	0.05	1000000	0.00318237	3.49415e-05	3651.91
0.0909797	0.0511639	1.09503e+06	0.1	0.01	0	0.01	0	0	0.01	0	0.02	1	0.05	1100000	0.00902028	0.00116392	4973.79
0.0949335	0.0509548	1.09723e+06	0.1	0.01	0	0	0.01	0	0.01	0	0.02	2	0.05	1100000	0.00506653	0.000954795	2774.42
0.0889426	0.0515637	1.09862e+06	0.1	0	0.01	0.01	0	0	0.01	0	0.02	3	0.05	1100000	0.0110574	0.00156372	1380.25
0.0873603	0.0508457	1.09598e+06	0.1	0	0.01	0	0	0.01	0.01	0	0.02	4	0.05	1100000	0.0126397	0.000845697	4020.04
0.0796099	0.0512957	1.09364e+06	0.1	0	0.01	0	0	0.01	0	0.01	0.02	5	0.05	1100000	0.0203901	0.00129571	6361.34
0.190345	0.0516381	1.19416e+06	0.2	0.01	0	0.01	0	0	0.01	0	0.02	1	0.05	1200000	0.00965453	0.00163808	5842.04
0.191471	0.0514956	1.19618e+06	0.2	0.01	0	0	0.01	0	0.01	0	0.02	2	0.05	1200000	0.00852948	0.00149558	3822.13
0.193725	0.0502982	1.19744e+06	0.2	0	0.01	0.01	0	0	0.01	0	0.02	3	0.05	1200000	0.00627459	0.000298212	2562.15
0.176443	0.0525225	1.19179e+06	0.2	0	0.01	0	0	0.01	0.01	0	0.02	4	0.05	1200000	0.0235573	0.0025225	8207.02
0.176453	0.0511075	1.18976e+06	0.2	0	0.01	0	0	0.01	0	0.01	0.02	5	0.05	1200000	0.0235465	0.00110748	10239.2
0	0.0414344	993881	0	0.01	0	0.01	0	0	0.02	0	0	1	0.04	1000000	0	0.00143443	6119.27
0	0.0392796	1.005e+06	0	0.01	0	0	0.01	0	0.02	0	0	2	0.04	1000000	0	0.000720448	4995.32
0	0.040092	996922	0	0	0.01	0.01	0	0	0.02	0	0	3	0.04	1000000	0	9.19923e-05	3078.2
0	0.0400353	1.00003e+06	0	0	0.01	0	0	0.01	0.02	0	0	4	0.04	1000000	0	3.52947e-05	33.9458
0	0.0401661	996762	0	0	0.01	0	0	0.01	0	0.02	0	5	0.04	1000000	0	0.000166051	3238.19
0.0882914	0.0422049	1.0912e+06	0.1	0.01	0	0.01	0	0	0.02	0	0	1	0.04	1100000	0.0117086	0.00220492	8802.36
0.0534217	0.0390258	1.10547e+06	0.1	0.01	0	0	0.01	0	0.02	0	0	2	0.04	1100000	0.0465783	0.000974162	5469.4
0.0929445	0.0405692	1.09375e+06	0.1	0	0.01	0.01	0	0	0.02	0	0	3	0.04	1100000	0.00705551	0.000569174	6254.88
0.104468	0.0387495	1.09693e+06	0.1	0	0.01	0	0	0.01	0.02	0	0	4	0.04	1100000	0.00446776	0.0012505	3072.06
0.0773498	0.0406684	1.09662e+06	0.1	0	0.01	0	0	0.01	0	0.02	0	5	0.04	1100000	0.0226502	0.000668416	3377.74
0.18426	0.041911	1.19097e+06	0.2	0.01	0	0.01	0	0	0.02	0	0	1	0.04	1200000	0.0157399	0.00191097	9029.07
0.163668	0.0400018	1.19949e+06	0.2	0.01	0	0	0.01	0	0.02	0	0	2	0.04	1200000	0.0363317	1.7827e-06	514.123
0.184228	0.0400527	1.19055e+06	0.2	0	0.01	0.01	0	0	0.02	0	0	3	0.04	1200000	0.0157721	5.27062e-05	9451.63
0.21022	0.0381713	1.19247e+06	0.2	0	0.01	0	0	0.01	0.02	0	0	4	0.04	1200000	0.0102196	0.00182872	7532.34
0.147868	0.0408018	1.18849e+06	0.2	0	0.01	0	0	0.01	0	0.02	0	5	0.04	1200000	0.0521319	0.000801775	11512.2
0.000277787	0.0510251	997763	0	0.01	0	0.01	0	0	0.02	0	0.01	1	0.05	1000000	0.000277787	0.00102508	2236.73
0	0.0513064	997528	0	0.01	0	0	0.01	0	0.02	0	0.01	2	0.05	1000000	0	0.00130638	2471.89
0	0.0509631	995383	0	0	0.01	0.01	0	0	0.02	0	0.01	3	0.05	1000000	0	0.000963148	4616.7
0	0.0499966	999459	0	0	0.01	0	0	0.01	0.02	0	0.01	4	0.05	1000000	0	3.4287e-06	540.876
0	0.0498866	997805	0	0	0.01	0	0	0.01	0	0.02	0.01	5	0.05	1000000	0	0.000113441	2194.64
0.0933307	0.051288	1.09475e+06	0.1	0.01	0	0.01	0	0	0.02	0	0.01	1	0.05	1100000	0.00666929	0.00128802	5253.19
0.08946	0.051798	1.09365e+06	0.1	0.01	0	0	0.01	0	0.02	0	0.01	2	0.05	1100000	0.01054	0.00179804	6349.33
0.086634	0.0517122	1.09634e+06	0.1	0	0.01	0.01	0	0	0.02	0	0.01	3	0.05	1100000	0.013366	0.00171222	3661.85
0.0930763	0.0509588	1.09675e+06	0.1	0	0.01	0	0	0.01	0.02	0	0.01	4	0.05	1100000	0.00692369	0.00095883	3253.71
0.0826013	0.0503711	1.09734e+06	0.1	0	0.01	0	0	0.01	0	0.02	0.01	5	0.05	1100000	0.0173987	0.000371132	2664.27
0.189006	0.0515412	1.1911e+06	0.2	0.01	0	0.01	0	0	0.02	0	0.01	1	0.05	1200000	0.0109942	0.00154124	8898.27
0.183861	0.0520117	1.19353e+06	0.2	0.01	0	0	0.01	0	0.02	0	0.01	2	0.05	1200000	0.0161386	0.00201173	6474.87
0.17605	0.0520379	1.19303e+06	0.2	0	0.01	0.01	0	0	0.02	0	0.01	3	0.05	1200000	0.0239497	0.00203795	6972.75
0.185138	0.0515363	1.19344e+06	0.2	0	0.01	0	0	0.01	0.02	0	0.01	4	0.05	1200000	0.0148624	0.00153627	6562.54
0.168743	0.0511599	1.19369e+06	0.2	0	0.01	0	0	0.01	0	0.02	0.01	5	0.05	1200000	0.0312568	0.00115993	6314.02
0	0.061417	996885	0	0.01	0	0.01	0	0	0.02	0	0.02	1	0.06	1000000	0	0.00141696	3115.42
0	0.0607551	996757	0	0.01	0	0	0.01	0	0.02	0	0.02	2	0.06	1000000	0	0.000755129	3242.98
0	0.0611082	998938	0	0	0.01	0.01	0	0	0.02	0	0.02	3	0.06	1000000	0	0.0011082	1062.09
0	0.0612804	996021	0	0	0.01	0	0	0.01	0.02	0	0.02	4	0.06	1000000	0	0.00128038	3978.66
0	0.0597947	998366	0	0	0.01	0	0	0.01	0	0.02	0.02	5	0.06	1000000	0	0.000205255	1634.13
0.0961536	0.0609562	1.09611e+06	0.1	0.01	0	0.01	0	0	0.02	0	0.02	1	0.06	1100000	0.00384636	0.000956203	3892.91
0.0866504	0.0617084	1.09186e+06	0.1	0.01	0	0	0.01	0	0.02	0	0.02	2	0.06	1100000	0.0133496	0.00170839	8143.38
0.0913039	0.061248	1.09437e+06	0.1	0	0.01	0.01	0	0	0.02	0	0.02	3	0.06	1100000	0.00869615	0.00124801	5625.43
0.0797388	0.0617826	1.0889e+06	0.1	0	0.01	0	0	0.01	0.02	0	0.02	4	0.06	1100000	0.0202612	0.00178257	11099.1
0.0790322	0.0605143	1.09639e+06	0.1	0	0.01	0	0	0.01	0	0.02	0.02	5	0.06	1100000	0.0209678	0.000514268	3608.43
0.187153	0.0608544	1.19068e+06	0.2	0.01	0	0.01	0	0	0.02	0	0.02	1	0.06	1200000	0.0128466	0.000854446	9322.26
0.17471	0.0616281	1.19315e+06	0.2	0.01	0	0	0.01	0	0.02	0	0.02	2	0.06	1200000	0.0252904	0.00162807	6853.25
0.174318	0.0609227	1.19586e+06	0.2	0	0.01	0.01	0	0	0.02	0	0.02	3	0.06	1200000	0.0256817	0.000922685	4142.5
0.184521	0.0608145	1.19556e+06	0.2	0	0.01	0	0	0.01	0.02	0	0.02	4	0.06	1200000	0.0154795	0.000814497	4440.52
0.179435	0.0603712	1.19789e+06	0.2	0	0.01	0	0	0.01	0	0.02	0.02	5	0.06	1200000	0.0205654	0.000371232	2109.27
0	0.031592	992841	0	0.01	0	0.02	0	0	0	0	0	1	0.03	1000000	0	0.00159199	7159.22
0	0.0312618	996251	0	0.01	0	0	0.02	0	0	0	0	2	0.03	1000000	0	0.00126183	3748.99
0	0.0300958	999975	0	0	0.01	0.02	0	0	0	0	0	3	0.03	1000000	0	9.57553e-05	25.4861
0	0.0308933	998819	0	0	0.01	0	0	0.02	0	0	0	4	0.03	1000000	0	0.000893265	1181.28
0	0.030107	1.00022e+06	0	0	0.01	0	0	0.02	0	0	0	5	0.03	1000000	0	0.000107005	219.268
0.0877758	0.0305749	1.09413e+06	0.1	0.01	0	0.02	0	0	0	0	0	1	0.03	1100000	0.0122242	0.000574879	5866.12
0.0947712	0.0298409	1.10064e+06	0.1	0.01	0	0	0.02	0	0	0	0	2	0.03	1100000	0.00522879	0.000159072	638.412
0.0924673	0.0302958	1.09806e+06	0.1	0	0.01	0.02	0	0	0	0	0	3	0.03	1100000	0.00753269	0.000295816	1937.6
0.101446	0.0305554	1.10238e+06	0.1	0	0.01	0	0	0.02	0	0	0	4	0.03	1100000	0.00144602	0.000555373	2383.55
0.0945651	0.0298917	1.09941e+06	0.1	0	0.01	0	0	0.02	0	0	0	5	0.03	1100000	0.00543485	0.000108299	590.062
0.188352	0.0310684	1.19101e+06	0.2	0.01	0	0.02	0	0	0	0	0	1	0.03	1200000	0.0116479	0.00106842	8986.49
0.194253	0.0299277	1.20073e+06	0.2	0.01	0	0	0.02	0	0	0	0	2	0.03	1200000	0.0057475	7.22788e-05	725.036
0.190943	0.0299684	1.19716e+06	0.2	0	0.01	0.02	0	0	0	0	0	3	0.03	1200000	0.00905697	3.16403e-05	2835.29
0.19413	0.030138	1.19944e+06	0.2	0	0.01	0	0	0.02	0	0	0	4	0.03	1200000	0.00586999	0.000138027	559.522
0.192746	0.0301416	1.20043e+06	0.2	0	0.01	0	0	0.02	0	0	0	5	0.03	1200000	0.00725371	0.000141581	427.514
0	0.0415555	993124	0	0.01	0	0.02	0	0	0	0	0.01	1	0.04	1000000	0	0.00155551	6875.64
0	0.0407533	999760	0	0.01	0	0	0.02	0	0	0	0.01	2	0.04	1000000	0	0.000753273	240.063
0	0.0403629	996544	0	0	0.01	0.02	0	0	0	0	0.01	3	0.04	1000000	0	0.00036288	3455.93
0	0.0403771	1.00089e+06	0	0	0.01	0	0	0.02	0	0	0.01	4	0.04	1000000	0	0.000377055	892.76
0	0.0396164	1.0001e+06	0	0	0.01	0	0	0.02	0	0	0.01	5	0.04	1000000	0	0.000383587	103.751
0.0937482	0.0414324	1.08996e+06	0.1	0.01	0	0.02	0	0	0	0	0.01	1	0.04	1100000	0.00625185	0.0014324	10044.5
0.0467789	0.0426487	1.09173e+06	0.1	0.01	0	0	0.02	0	0	0	0.01	2	0.04	1100000	0.0532211	0.00264868	8271.31
0.0906049	0.0404828	1.09498e+06	0.1	0	0.01	0.02	0	0	0	0	0.01	3	0.04	1100000	0.00939514	0.000482833	5019.59
0.0649724	0.0408097	1.0949e+06	0.1	0	0.01	0	0	0.02	0	0	0.01	4	0.04	1100000	0.0350276	0.000809746	5103.85
0.095689	0.0401746	1.09718e+06	0.1	0	0.01	0	0	0.02	0	0	0.01	5	0.04	1100000	0.00431097	0.00017464	2816.79
0.190482	0.0413499	1.19079e+06	0.2	0.01	0	0.02	0	0	0	0	0.01	1	0.04	1200000	0.00951772	0.00134987	9205.24
0.178617	0.0417506	1.1899e+06	0.2	0.01	0	0	0.02	0	0	0	0.01	2	0.04	1200000	0.0213833	0.00175057	10101.2
0.179539	0.0410635	1.19345e+06	0.2	0	0.01	0.02	0	0	0	0	0.01	3	0.04	1200000	0.0204608	0.00106347	6547.09
0.166296	0.0408155	1.19395e+06	0.2	0	0.01	0	0	0.02	0	0	0.01	4	0.04	1200000	0.0337038	0.000815537	6053.24
0.152613	0.0413875	1.18734e+06	0.2	0	0.01	0	0	0.02	0	0	0.01	5	0.04	1200000	0.0473874	0.00138752	12659.5
0	0.0506326	998889	0	0.01	0	0.02	0	0	0	0	0.02	1	0.05	1000000	0	0.000632593	1111.08
0	0.0444301	1.00429e+06	0	0.01	0	0	0.02	0	0	0	0.02	2	0.05	1000000	0	0.00556986	4290.76
0	0.0502028	997178	0	0	0.01	0.02	0	0	0	0	0.02	3	0.05	1000000	0	0.000202822	2822.12
0.00329692	0.0504653	1.001e+06	0	0	0.01	0	0	0.02	0	0	0.02	4	0.05	1000000	0.00329692	0.000465293	997.819
0	0.0504553	1.00297e+06	0	0	0.01	0	0	0.02	0	0	0.02	5	0.05	1000000	0	0.000455284	2970.39
0.0866918	0.0504371	1.09267e+06	0.1	0.01	0	0.02	0	0	0	0	0.02	1	0.05	1100000	0.0133082	0.000437064	7333.21
0.0887231	0.0518254	1.09636e+06	0.1	0.01	0	0	0.02	0	0	0	0.02	2	0.05	1100000	0.0112769	0.00182539	3636.08
0.0903543	0.0528029	1.09316e+06	0.1	0	0.01	0.02	0	0	0	0	0.02	3	0.05	1100000	0.00964568	0.00280287	6842.22
0.088255	0.0493962	1.0938e+06	0.1	0	0.01	0	0	0.02	0	0	0.02	4	0.05	1100000	0.011745	0.000603845	6199.34
0.0781933	0.0512248	1.09418e+06	0.1	0	0.01	0	0	0.02	0	0	0.02	5	0.05	1100000	0.0218067	0.00122475	5818.82
0.192361	0.0515703	1.19365e+06	0.2	0.01	0	0.02	0	0	0	0	0.02	1	0.05	1200000	0.00763901	0.00157031	6347.03
0.185818	0.0522467	1.19515e+06	0.2	0.01	0	0	0.02	0	0	0	0.02	2	0.05	1200000	0.0141816	0.00224667	4846.48
0.17885	0.0531922	1.19134e+06	0.2	0	0.01	0.02	0	0	0	0	0.02	3	0.05	1200000	0.0211501	0.00319224	8655.81
0.187432	0.0513436	1.19512e+06	0.2	0	0.01	0	0	0.02	0	0	0.02	4	0.05	1200000	0.0125684	0.00134363	4883.76
0.18118	0.0505072	1.19417e+06	0.2	0	0.01	0	0	0.02	0	0	0.02	5	0.05	1200000	0.01882	0.000507165	5833.69
0	0.041717	992152	0	0.01	0	0.02	0	0	0.01	0	0	1	0.04	1000000	0	0.00171702	7848.1
0	0.040053	998713	0	0.01	0	0	0.02	0	0.01	0	0	2	0.04	1000000	0	5.30361e-05	1287.11
0	0.0403281	995178	0	0	0.01	0.02	0	0	0.01	0	0	3	0.04	1000000	0	0.000328114	4822.25
0.0032062	0.0398212	998040	0	0	0.01	0	0	0.02	0.01	0	0	4	0.04	1000000	0.0032062	0.000178841	1960
0	0.0399541	1.00052e+06	0	0	0.01	0	0	0.02	0	0.01	0	5	0.04	1000000	0	4.58643e-05	519.944
0.0872323	0.0410321	1.09062e+06	0.1	0.01	0	0.02	0	0	0.01	0	0	1	0.04	1100000	0.0127677	0.00103208	9381.73
0.0796151	0.0413558	1.09497e+06	0.1	0.01	0	0	0.02	0	0.01	0	0	2	0.04	1100000	0.0203849	0.00135584	5029.7
0.0887852	0.0400058	1.09256e+06	0.1	0	0.01	0.02	0	0	0.01	0	0	3	0.04	1100000	0.0112148	5.8085e-06	7436.08
0.0911017	0.0397922	1.09391e+06	0.1	0	0.01	0	0	0.02	0.01	0	0	4	0.04	1100000	0.0088983	0.000207817	6087.59
0.0803546	0.0412619	1.0949e+06	0.1	0	0.01	0	0	0.02	0	0.01	0	5	0.04	1100000	0.0196454	0.00126186	5102.86
0.184611	0.0412824	1.19245e+06	0.2	0.01	0	0.02	0	0	0.01	0	0	1	0.04	1200000	0.0153887	0.00128245	7550.18
0.180591	0.0409231	1.19259e+06	0.2	0.01	0	0	0.02	0	0.01	0	0	2	0.04	1200000	0.0194088	0.000923086	7408.77
0.190507	0.0403273	1.19271e+06	0.2	0	0.01	0.02	0	0	0.01	0	0	3	0.04	1200000	0.00949332	0.000327285	7290.74
0.189194	0.0402299	1.19468e+06	0.2	0	0.01	0	0	0.02	0.01	0	0	4	0.04	1200000	0.0108061	0.000229886	5321.29
0.163577	0.0414973	1.18736e+06	0.2	0	0.01	0	0	0.02	0	0.01	0	5	0.04	1200000	0.0364233	0.00149735	12635.8
0	0.0508963	992911	0	0.01	0	0.02	0	0	0.01	0	0.01	1	0.05	1000000	0	0.000896319	7088.73
0.0328102	0.043729	1.00756e+06	0	0.01	0	0	0.02	0	0.01	0	0.01	2	0.05	1000000	0.0328102	0.00627098	7563.82
0	0.0503224	997861	0	0	0.01	0.02	0	0	0.01	0	0.01	3	0.05	1000000	0	0.000322402	2138.83
0	0.0494938	1.00082e+06	0	0	0.01	0	0	0.02	0.01	0	0.01	4	0.05	1000000	0	0.000506209	823.594
0.000411133	0.0503715	1.00071e+06	0	0	0.01	0	0	0.02	0	0.01	0.01	5	0.05	1000000	0.000411133	0.000371515	705.887
0.0916427	0.0518285	1.09221e+06	0.1	0.01	0	0.02	0	0	0.01	0	0.01	1	0.05	1100000	0.00835725	0.00182853	7793.78
0.0679986	0.0520611	1.09296e+06	0.1	0.01	0	0	0.02	0	0.01	0	0.01	2	0.05	1100000	0.0320014	0.00206107	7039.76
0.0867056	0.0516417	1.09413e+06	0.1	0	0.01	0.02	0	0	0.01	0	0.01	3	0.05	1100000	0.0132944	0.00164174	5874.32
0.101558	0.0498544	1.09579e+06	0.1	0	0.01	0	0	0.02	0.01	0	0.01	4	0.05	1100000	0.00155757	0.000145605	4212.91
0.078225	0.0513503	1.09324e+06	0.1	0	0.01	0	0	0.02	0	0.01	0.01	5	0.05	1100000	0.021775	0.00135029	6756.15
0.19152	0.0510311	1.19186e+06	0.2	0.01	0	0.02	0	0	0.01	0	0.01	1	0.05	1200000	0.00848046	0.00103112	8142.04
0.176612	0.0529342	1.18916e+06	0.2	0.01	0	0	0.02	0	0.01	0	0.01	2	0.05	1200000	0.0233879	0.00293418	10838.1
0.167903	0.0519036	1.19518e+06	0.2	0	0.01	0.02	0	0	0.01	0	0.01	3	0.05	1200000	0.0320972	0.00190364	4819.25
0.17935	0.0510189	1.18962e+06	0.2	0	0.01	0	0	0.02	0.01	0	0.01	4	0.05	1200000	0.0206497	0.00101892	10382
0.172227	0.0507672	1.19172e+06	0.2	0	0.01	0	0	0.02	0	0.01	0.01	5	0.05	1200000	0.0277734	0.000767228	8279.12
0	0.0610759	993973	0	0.01	0	0.02	0	0	0.01	0	0.02	1	0.06	1000000	0	0.00107585	6027.49
0	0.0614924	997934	0	0.01	0	0	0.02	0	0.01	0	0.02	2	0.06	1000000	0	0.00149243	2066.17
0	0.0598036	996381	0	0	0.01	0.02	0	0	0.01	0	0.02	3	0.06	1000000	0	0.000196395	3619.17
0.0648986	0.0625788	992342	0	0	0.01	0	0	0.02	0.01	0	0.02	4	0.06	1000000	0.0648986	0.00257876	7658
0	0.0597661	999795	0	0	0.01	0	0	0.02	0	0.01	0.02	5	0.06	1000000	0	0.000233881	205.432
0.100084	0.0623875	1.09417e+06	0.1	0.01	0	0.02	0	0	0.01	0	0.02	1	0.06	1100000	8.41514e-05	0.00238752	5825.48
0.0870977	0.06125	1.09685e+06	0.1	0.01	0	0	0.02	0	0.01	0	0.02	2	0.06	1100000	0.0129023	0.00124995	3147.32
0.0901431	0.0612364	1.09988e+06	0.1	0	0.01	0.02	0	0	0.01	0	0.02	3	0.06	1100000	0.00985685	0.00123642	120.667
0.0715939	0.0625433	1.09374e+06	0.1	0	0.01	0	0	0.02	0.01	0	0.02	4	0.06	1100000	0.0284061	0.00254331	6257.42
0.0772976	0.061685	1.0941e+06	0.1	0	0.01	0	0	0.02	0	0.01	0.02	5	0.06	1100000	0.0227024	0.00168497	5903.87
0.192503	0.0618744	1.19409e+06	0.2	0.01	0	0.02	0	0	0.01	0	0.02	1	0.06	1200000	0.00749697	0.00187439	5908.35
0.184234	0.0611742	1.19769e+06	0.2	0.01	0	0	0.02	0	0.01	0	0.02	2	0.06	1200000	0.0157659	0.00117415	2310.42
0.185385	0.0617748	1.19763e+06	0.2	0	0.01	0.02	0	0	0.01	0	0.02	3	0.06	1200000	0.0146154	0.00177478	2372.45
0.189362	0.0606546	1.20012e+06	0.2	0	0.01	0	0	0.02	0.01	0	0.02	4	0.06	1200000	0.0106376	0.000654625	122.735
0.18557	0.0604206	1.1949e+06	0.2	0	0.01	0	0	0.02	0	0.01	0.02	5	0.06	1200000	0.0144302	0.000420618	5101.48
0	0.0509576	997317	0	0.01	0	0.02	0	0	0.02	0	0	1	0.05	1000000	0	0.0009576	2682.64
0	0.0513358	996948	0	0.01	0	0	0.02	0	0.02	0	0	2	0.05	1000000	0	0.00133581	3052.4
0	0.050142	999446	0	0	0.01	0.02	0	0	0.02	0	0	3	0.05	1000000	0	0.000142034	554.012
0	0.0497362	994608	0	0	0.01	0	0	0.02	0.02	0	0	4	0.05	1000000	0	0.000263776	5391.52
0.00101655	0.049692	997760	0	0	0.01	0	0	0.02	0	0.02	0	5	0.05	1000000	0.00101655	0.000308005	2240.29
0.087694	0.0517802	1.09276e+06	0.1	0.01	0	0.02	0	0	0.02	0	0	1	0.05	1100000	0.012306	0.00178023	7236.05
0.0296829	0.0509193	1.09986e+06	0.1	0.01	0	0	0.02	0	0.02	0	0	2	0.05	1100000	0.0703171	0.000919308	137.301
0.104967	0.0487506	1.09553e+06	0.1	0	0.01	0.02	0	0	0.02	0	0	3	0.05	1100000	0.00496672	0.00124936	4465.08
0.104104	0.0483723	1.09599e+06	0.1	0	0.01	0	0	0.02	0.02	0	0	4	0.05	1100000	0.00410396	0.00162766	4007.48
0.0678197	0.0509106	1.09388e+06	0.1	0	0.01	0	0	0.02	0	0.02	0	5	0.05	1100000	0.0321803	0.000910581	6121.52
0.183825	0.0517934	1.18665e+06	0.2	0.01	0	0.02	0	0	0.02	0	0	1	0.05	1200000	0.0161747	0.00179338	13351
0.16807	0.0510604	1.19393e+06	0.2	0.01	0	0	0.02	0	0.02	0	0	2	0.05	1200000	0.03193	0.0010604	6074.98
0.197433	0.0502883	1.19525e+06	0.2	0	0.01	0.02	0	0	0.02	0	0	3	0.05	1200000	0.0025674	0.000288297	4746.57
0.214799	0.0537853	1.1909e+06	0.2	0	0.01	0	0	0.02	0.02	0	0	4	0.05	1200000	0.0147991	0.0037853	9100.97
0.177213	0.0505408	1.19483e+06	0.2	0	0.01	0	0	0.02	0	0.02	0	5	0.05	1200000	0.0227868	0.000540793	5174.7
0	0.0610233	996040	0	0.01	0	0.02	0	0	0.02	0	0.01	1	0.06	1000000	0	0.00102333	3959.71
0.072844	0.0538744	998784	0	0.01	0	0	0.02	0	0.02	0	0.01	2	0.06	1000000	0.072844	0.00612565	1215.88
0	0.0610295	993240	0	0	0.01	0.02	0	0	0.02	0	0.01	3	0.06	1000000	0	0.00102948	6760.12
0.0124287	0.0593792	996368	0	0	0.01	0	0	0.02	0.02	0	0.01	4	0.06	1000000	0.0124287	0.000620828	3631.62
0.00922797	0.0598816	996055	0	0	0.01	0	0	0.02	0	0.02	0.01	5	0.06	1000000	0.00922797	0.00011844	3944.8
0.096007	0.0607872	1.09989e+06	0.1	0.01	0	0.02	0	0	0.02	0	0.01	1	0.06	1100000	0.00399298	0.000787154	110.977
0.0841647	0.0611415	1.09277e+06	0.1	0.01	0	0	0.02	0	0.02	0	0.01	2	0.06	1100000	0.0158353	0.00114146	7227.53
0.0842261	0.0609341	1.09411e+06	0.1	0	0.01	0.02	0	0	0.02	0	0.01	3	0.06	1100000	0.0157739	0.000934107	5893.85
0.0863914	0.0610782	1.09645e+06	0.1	0	0.01	0	0	0.02	0.02	0	0.01	4	0.06	1100000	0.0136086	0.00107821	3553.51
0.0826858	0.0610127	1.09646e+06	0.1	0	0.01	0	0	0.02	0	0.02	0.01	5	0.06	1100000	0.0173142	0.00101269	3542.62
0.191997	0.0610988	1.19487e+06	0.2	0.01	0	0.02	0	0	0.02	0	0.01	1	0.06	1200000	0.00800321	0.00109882	5131.17
0.188707	0.0616583	1.19497e+06	0.2	0.01	0	0	0.02	0	0.02	0	0.01	2	0.06	1200000	0.0112931	0.00165834	5029.63
0.199137	0.0622662	1.19815e+06	0.2	0	0.01	0.02	0	0	0.02	0	0.01	3	0.06	1200000	0.000863145	0.00226617	1845.91
0.186569	0.0612193	1.18939e+06	0.2	0	0.01	0	0	0.02	0.02	0	0.01	4	0.06	1200000	0.0134312	0.00121932	10614.4
0.174004	0.0610326	1.19434e+06	0.2	0	0.01	0	0	0.02	0	0.02	0.01	5	0.06	1200000	0.0259964	0.00103256	5655.76
0	0.0698578	999357	0	0.01	0	0.02	0	0	0.02	0	0.02	1	0.07	1000000	0	0.00014225	643.281
0	0.0703524	997641	0	0.01	0	0	0.02	0	0.02	0	0.02	2	0.07	1000000	0	0.000352414	2359.27
3.58115e-05	0.0713251	993509	0	0	0.01	0.02	0	0	0.02	0	0.02	3	0.07	1000000	3.58115e-05	0.00132512	6490.84
0	0.0702855	997989	0	0	0.01	0	0	0.02	0.02	0	0.02	4	0.07	1000000	0	0.000285478	2011.01
0.00238187	0.0707302	998994	0	0	0.01	0	0	0.02	0	0.02	0.02	5	0.07	1000000	0.00238187	0.000730224	1006.42
0.089152	0.0723376	1.09548e+06	0.1	0.01	0	0.02	0	0	0.02	0	0.02	1	0.07	1100000	0.010848	0.00233761	4519.72
0.0933574	0.0712431	1.0964e+06	0.1	0.01	0	0	0.02	0	0.02	0	0.02	2	0.07	1100000	0.00664255	0.00124305	3601.49
0.0847359	0.0716368	1.09516e+06	0.1	0	0.01	0.02	0	0	0.02	0	0.02	3	0.07	1100000	0.0152641	0.00163682	4840.17
0.0916739	0.0713506	1.09769e+06	0.1	0	0.01	0	0	0.02	0.02	0	0.02	4	0.07	1100000	0.00832606	0.00135062	2307.82
0.0847784	0.0700063	1.09975e+06	0.1	0	0.01	0	0	0.02	0	0.02	0.02	5	0.07	1100000	0.0152216	6.30516e-06	248.782
0.1913	0.0713818	1.19593e+06	0.2	0.01	0	0.02	0	0	0.02	0	0.02	1	0.07	1200000	0.00870046	0.00138178	4068.11
0.188175	0.0717933	1.19397e+06	0.2	0.01	0	0	0.02	0	0.02	0	0.02	2	0.07	1200000	0.0118245	0.00179331	6028.17
0.19417	0.0702879	1.2006e+06	0.2	0	0.01	0.02	0	0	0.02	0	0.02	3	0.07	1200000	0.00583045	0.00028794	603.754
0.188475	0.0719085	1.19607e+06	0.2	0	0.01	0	0	0.02	0.02	0	0.02	4	0.07	1200000	0.0115253	0.00190846	3928.24
0.174311	0.0703964	1.19488e+06	0.2	0	0.01	0	0	0.02	0	0.02	0.02	5	0.07	1200000	0.0256886	0.000396444	5119.84
0	0.0203395	999652	0	0.02	0	0	0	0	0	0	0	1	0.02	1000000	0	0.00033946	348.025
0	0.0200273	999476	0	0.02	0	0	0	0	0	0	0	2	0.02	1000000	0	2.73155e-05	523.693
0	0.0203084	999721	0	0	0.02	0	0	0	0	0	0	3	0.02	1000000	0	0.000308363	279.088
0	0.00838283	1.0045e+06	0	0	0.02	0	0	0	0	0	0	4	0.02	1000000	0	0.0116172	4502.58
0.000167699	0.0199475	1.00135e+06	0	0	0.02	0	0	0	0	0	0	5	0.02	1000000	0.000167699	5.24796e-05	1352.02
0.0941427	0.0203418	1.09926e+06	0.1	0.02	0	0	0	0	0	0	0	1	0.02	1100000	0.00585729	0.00034179	738.438
0.0965592	0.0205986	1.09656e+06	0.1	0.02	0	0	0	0	0	0	0	2	0.02	1100000	0.00344085	0.000598616	3437.23
0.0966536	0.0197735	1.09985e+06	0.1	0	0.02	0	0	0	0	0	0	3	0.02	1100000	0.00334644	0.000226474	147.489
0.100165	0.0197019	1.10229e+06	0.1	0	0.02	0	0	0	0	0	0	4	0.02	1100000	0.000165225	0.000298108	2294.87
0.097377	0.0200745	1.10062e+06	0.1	0	0.02	0	0	0	0	0	0	5	0.02	1100000	0.00262305	7.4543e-05	616.006
0.191881	0.0207428	1.19662e+06	0.2	0.02	0	0	0	0	0	0	0	1	0.02	1200000	0.00811902	0.000742802	3376.16
0.200154	0.0188814	1.20649e+06	0.2	0.02	0	0	0	0	0	0	0	2	0.02	1200000	0.000154176	0.00111856	6487.69
0.198222	0.0203323	1.19934e+06	0.2	0	0.02	0	0	0	0	0	0	3	0.02	1200000	0.00177785	0.000332337	663.556
0.198387	0.0200806	1.20001e+06	0.2	0	0.02	0	0	0	0	0	0	4	0.02	1200000	0.00161312	8.06089e-05	12.8986
0.195934	0.0199377	1.20041e+06	0.2	0	0.02	0	0	0	0	0	0	5	0.02	1200000	0.00406616	6.22519e-05	407.008
0	0.0315377	995404	0	0.02	0	0	0	0	0	0	0.01	1	0.03	1000000	0	0.0015377	4595.99
0	0.0320922	992656	0	0.02	0	0	0	0	0	0	0.01	2	0.03	1000000	0	0.00209216	7344.03
0	0.030128	998927	0	0	0.02	0	0	0	0	0	0.01	3	0.03	1000000	0	0.000128023	1073.47
0	0.0301103	998228	0	0	0.02	0	0	0	0	0	0.01	4	0.03	1000000	0	0.000110255	1772.37
0	0.0299865	999901	0	0	0.02	0	0	0	0	0	0.01	5	0.03	1000000	0	1.35075e-05	98.6372
0.101559	0.032475	1.09118e+06	0.1	0.02	0	0	0	0	0	0	0.01	1	0.03	1100000	0.00155868	0.00247502	8821.75
0.0944388	0.0323138	1.09101e+06	0.1	0.02	0	0	0	0	0	0	0.01	2	0.03	1100000	0.00556116	0.00231385	8988.12
0.0899915	0.0303318	1.09596e+06	0.1	0	0.02	0	0	0	0	0	0.01	3	0.03	1100000	0.0100085	0.000331828	4037.14
0.0886363	0.0299777	1.09608e+06	0.1	0	0.02	0	0	0	0	0	0.01	4	0.03	1100000	0.0113637	2.23283e-05	3923.88
0.0884959	0.0300269	1.09529e+06	0.1	0	0.02	0	0	0	0	0	0.01	5	0.03	1100000	0.0115041	2.68937e-05	4711.18
0.195807	0.0326997	1.18784e+06	0.2	0.02	0	0	0	0	0	0	0.01	1	0.03	1200000	0.00419265	0.00269965	12158.8
0.19812	0.0330294	1.18392e+06	0.2	0.02	0	0	0	0	0	0	0.01	2	0.03	1200000	0.00188023	0.00302935	16077.9
0.181989	0.0302399	1.19316e+06	0.2	0	0.02	0	0	0	0	0	0.01	3	0.03	1200000	0.0180108	0.000239941	6842.06
0.187174	0.0309422	1.19721e+06	0.2	0	0.02	0	0	0	0	0	0.01	4	0.03	1200000	0.0128257	0.000942192	2790.59
0.184724	0.0303272	1.19188e+06	0.2	0	0.02	0	0	0	0	0	0.01	5	0.03	1200000	0.0152761	0.000327239	8124.95
0	0.0411933	996444	0	0.02	0	0	0	0	0	0	0.02	1	0.04	1000000	0	0.00119328	3555.85
0	0.0421535	993283	0	0.02	0	0	0	0	0	0	0.02	2	0.04	1000000	0	0.00215349	6716.99
0.00152279	0.0404048	1.00255e+06	0	0	0.02	0	0	0	0	0	0.02	3	0.04	1000000	0.00152279	0.000404795	2549.07
0	0.04017	995435	0	0	0.02	0	0	0	0	0	0.02	4	0.04	1000000	0	0.000170003	4565.26
0	0.0400878	993477	0	0	0.02	0	0	0	0	0	0.02	5	0.04	1000000	0	8.77849e-05	6522.63
0.083981	0.0433584	1.08703e+06	0.1	0.02	0	0	0	0	0	0	0.02	1	0.04	1100000	0.016019	0.00335836	12969.2
0.0928917	0.0424263	1.09182e+06	0.1	0.02	0	0	0	0	0	0	0.02	2	0.04	1100000	0.00710826	0.00242631	8176.18
0.0850677	0.0404615	1.09443e+06	0.1	0	0.02	0	0	0	0	0	0.02	3	0.04	1100000	0.0149323	0.000461517	5572.12
0.0841857	0.0405869	1.09177e+06	0.1	0	0.02	0	0	0	0	0	0.02	4	0.04	1100000	0.0158143	0.000586851	8233.53
0.0773715	0.0400941	1.09396e+06	0.1	0	0.02	0	0	0	0	0	0.02	5	0.04	1100000	0.0226285	9.4105e-05	6040.34
0.192093	0.0426843	1.18793e+06	0.2	0.02	0	0	0	0	0	0	0.02	1	0.04	1200000	0.00790692	0.00268426	12068.6
0.191833	0.0425684	1.19123e+06	0.2	0.02	0	0	0	0	0	0	0.02	2	0.04	1200000	0.00816682	0.00256837	8773.31
0.180625	0.0416507	1.19244e+06	0.2	0	0.02	0	0	0	0	0	0.02	3	0.04	1200000	0.0193754	0.00165069	7557.3
0.175262	0.0410914	1.1892e+06	0.2	0	0.02	0	0	0	0	0	0.02	4	0.04	1200000	0.0247385	0.00109136	10799.4
0.178762	0.0414412	1.19562e+06	0.2	0	0.02	0	0	0	0	0	0.02	5	0.04	1200000	0.0212376	0.00144118	4378.06
0	0.0310055	995306	0	0.02	0	0	0	0	0.01	0	0	1	0.03	1000000	0	0.00100547	4693.88
0	0.0318334	992907	0	0.02	0	0	0	0	0.01	0	0	2	0.03	1000000	0	0.00183339	7092.86
0	0.0300441	998879	0	0	0.02	0	0	0	0.01	0	0	3	0.03	1000000	0	4.41052e-05	1121.4
0	0.0299148	998265	0	0	0.02	0	0	0	0.01	0	0	4	0.03	1000000	0	8.52161e-05	1735.11
0	0.030124	997884	0	0	0.02	0	0	0	0	0.01	0	5	0.03	1000000	0	0.000124042	2115.96
0.0970562	0.0334311	1.08669e+06	0.1	0.02	0	0	0	0	0.01	0	0	1	0.03	1100000	0.00294382	0.00343108	13313.6
0.0976596	0.0320843	1.09306e+06	0.1	0.02	0	0	0	0	0.01	0	0	2	0.03	1100000	0.00234041	0.00208425	6938.64
0.0937868	0.0301342	1.09832e+06	0.1	0	0.02	0	0	0	0.01	0	0	3	0.03	1100000	0.0062132	0.000134199	1681.85
0.0940256	0.0299736	1.09644e+06	0.1	0	0.02	0	0	0	0.01	0	0	4	0.03	1100000	0.00597442	2.64188e-05	3556.13
0.0800991	0.0304879	1.09687e+06	0.1	0	0.02	0	0	0	0	0.01	0	5	0.03	1100000	0.0199009	0.000487914	3134.51
0.19397	0.0323412	1.18901e+06	0.2	0.02	0	0	0	0	0.01	0	0	1	0.03	1200000	0.00602972	0.00234116	10989.3
0.194399	0.0319593	1.19243e+06	0.2	0.02	0	0	0	0	0.01	0	0	2	0.03	1200000	0.00560145	0.00195934	7570.65
0.194461	0.0300599	1.19644e+06	0.2	0	0.02	0	0	0	0.01	0	0	3	0.03	1200000	0.00553881	5.99035e-05	3560.48
0.193733	0.0301116	1.19477e+06	0.2	0	0.02	0	0	0	0.01	0	0	4	0.03	1200000	0.00626747	0.000111587	5231.95
0.191768	0.0299142	1.19946e+06	0.2	0	0.02	0	0	0	0	0.01	0	5	0.03	1200000	0.00823224	8.5777e-05	535.993
0	0.042014	992284	0	0.02	0	0	0	0	0.01	0	0.01	1	0.04	1000000	0	0.00201399	7716.03
0	0.0417869	995462	0	0.02	0	0	0	0	0.01	0	0.01	2	0.04	1000000	0	0.0017869	4537.8
0	0.0400167	1.00054e+06	0	0	0.02	0	0	0	0.01	0	0.01	3	0.04	1000000	0	1.66505e-05	544.491
0	0.0399827	994588	0	0	0.02	0	0	0	0.01	0	0.01	4	0.04	1000000	0	1.73215e-05	5412.26
0	0.0404025	998107	0	0	0.02	0	0	0	0	0.01	0.01	5	0.04	1000000	0	0.000402459	1893.37
0.0896377	0.0428214	1.09035e+06	0.1	0.02	0	0	0	0	0.01	0	0.01	1	0.04	1100000	0.0103623	0.00282137	9652.96
0.0949649	0.0424563	1.09353e+06	0.1	0.02	0	0	0	0	0.01	0	0.01	2	0.04	1100000	0.00503512	0.00245626	6473.63
0.0884674	0.0405922	1.0937e+06	0.1	0	0.02	0	0	0	0.01	0	0.01	3	0.04	1100000	0.0115326	0.000592224	6296.33
0.0823191	0.0407415	1.0937e+06	0.1	0	0.02	0	0	0	0.01	0	0.01	4	0.04	1100000	0.0176809	0.000741508	6295.76
0.071247	0.0407569	1.09458e+06	0.1	0	0.02	0	0	0	0	0.01	0.01	5	0.04	1100000	0.028753	0.000756925	5416.96
0.190035	0.0430627	1.18734e+06	0.2	0.02	0	0	0	0	0.01	0	0.01	1	0.04	1200000	0.00996509	0.00306272	12655.8
0.189509	0.0433966	1.18867e+06	0.2	0.02	0	0	0	0	0.01	0	0.01	2	0.04	1200000	0.0104907	0.0033966	11330.5
0.181216	0.0411682	1.19481e+06	0.2	0	0.02	0	0	0	0.01	0	0.01	3	0.04	1200000	0.0187841	0.00116817	5189.66
0.175096	0.0408037	1.19041e+06	0.2	0	0.02	0	0	0	0.01	0	0.01	4	0.04	1200000	0.024904	0.000803716	9587.84
0.152949	0.0417384	1.18954e+06	0.2	0	0.02	0	0	0	0	0.01	0.01	5	0.04	1200000	0.0470505	0.00173836	10458.5
0	0.0514515	996988	0	0.02	0	0	0	0	0.01	0	0.02	1	0.05	1000000	0	0.00145154	3011.57
0	0.05084	999908	0	0.02	0	0	0	0	0.01	0	0.02	2	0.05	1000000	0	0.000839971	92.2377
0	0.0505912	1.00008e+06	0	0	0.02	0	0	0	0.01	0	0.02	3	0.05	1000000	0	0.000591188	79.1549
0	0.0501514	997934	0	0	0.02	0	0	0	0.01	0	0.02	4	0.05	1000000	0	0.000151379	2065.66
0	0.0493787	995787	0	0	0.02	0	0	0	0	0.01	0.02	5	0.05	1000000	0	0.000621337	4213.27
0.0870846	0.0523484	1.09173e+06	0.1	0.02	0	0	0	0	0.01	0	0.02	1	0.05	1100000	0.0129154	0.00234842	8267.1
0.0929515	0.0522203	1.09525e+06	0.1	0.02	0	0	0	0	0.01	0	0.02	2	0.05	1100000	0.00704852	0.00222031	4751.1
0.0795637	0.0506559	1.09435e+06	0.1	0	0.02	0	0	0	0.01	0	0.02	3	0.05	1100000	0.0204363	0.000655909	5650.67
0.106341	0.0498357	1.09896e+06	0.1	0	0.02	0	0	0	0.01	0	0.02	4	0.05	1100000	0.00634082	0.000164253	1035.53
0.0740618	0.051183	1.09198e+06	0.1	0	0.02	0	0	0	0	0.01	0.02	5	0.05	1100000	0.0259382	0.00118298	8019.41
0.193839	0.052744	1.19088e+06	0.2	0.02	0	0	0	0	0.01	0	0.02	1	0.05	1200000	0.00616054	0.00274403	9123.09
0.188181	0.0520217	1.19302e+06	0.2	0.02	0	0	0	0	0.01	0	0.02	2	0.05	1200000	0.0118187	0.00202174	6982.16
0.163011	0.051518	1.18771e+06	0.2	0	0.02	0	0	0	0.01	0	0.02	3	0.05	1200000	0.0369892	0.00151801	12292.8
0.178453	0.0518748	1.19354e+06	0.2	0	0.02	0	0	0	0.01	0	0.02	4	0.05	1200000	0.0215471	0.00187476	6464.4
0.170787	0.0508661	1.19245e+06	0.2	0	0.02	0	0	0	0	0.01	0.02	5	0.05	1200000	0.0292132	0.000866091	7553.2
0	0.0421085	993666	0	0.02	0	0	0	0	0.02	0	0	1	0.04	1000000	0	0.00210848	6333.6
0	0.0429176	988691	0	0.02	0	0	0	0	0.02	0	0	2	0.04	1000000	0	0.00291759	11309.1
0	0.0403988	993465	0	0	0.02	0	0	0	0.02	0	0	3	0.04	1000000	0	0.000398831	6534.64
0	0.03991	994479	0	0	0.02	0	0	0	0.02	0	0	4	0.04	1000000	0	8.99707e-05	5521.35
0	0.0402081	997744	0	0	0.02	0	0	0	0	0.02	0	5	0.04	1000000	0	0.000208083	2255.89
0.0906313	0.0420646	1.09085e+06	0.1	0.02	0	0	0	0	0.02	0	0	1	0.04	1100000	0.00936865	0.00206458	9154.57
0.0909637	0.0429402	1.08955e+06	0.1	0.02	0	0	0	0	0.02	0	0	2	0.04	1100000	0.00903634	0.0029402	10453.1
0.0872047	0.0409635	1.09737e+06	0.1	0	0.02	0	0	0	0.02	0	0	3	0.04	1100000	0.0127953	0.000963453	2626.31
0.084712	0.0397543	1.09349e+06	0.1	0	0.02	0	0	0	0.02	0	0	4	0.04	1100000	0.015288	0.0002457	6510.31
0.0802547	0.0403141	1.09695e+06	0.1	0	0.02	0	0	0	0	0.02	0	5	0.04	1100000	0.0197453	0.000314138	3049.35
0.191898	0.0422252	1.18685e+06	0.2	0.02	0	0	0	0	0.02	0	0	1	0.04	1200000	0.00810202	0.00222516	13149.9
0.191045	0.0419479	1.18951e+06	0.2	0.02	0	0	0	0	0.02	0	0	2	0.04	1200000	0.00895503	0.00194786	10489.4
0.190994	0.0397922	1.19233e+06	0.2	0	0.02	0	0	0	0.02	0	0	3	0.04	1200000	0.00900586	0.00020783	7674.12
0.194768	0.0398264	1.19614e+06	0.2	0	0.02	0	0	0	0.02	0	0	4	0.04	1200000	0.00523208	0.000173585	3859.56
0.195306	0.0398453	1.19442e+06	0.2	0	0.02	0	0	0	0	0.02	0	5	0.04	1200000	0.00469385	0.000154669	5582.7
0	0.0519519	994761	0	0.02	0	0	0	0	0.02	0	0.01	1	0.05	1000000	0	0.00195187	5238.92
0	0.0522477	994045	0	0.02	0	0	0	0	0.02	0	0.01	2	0.05	1000000	0	0.00224767	5954.64
0	0.0494878	999874	0	0	0.02	0	0	0	0.02	0	0.01	3	0.05	1000000	0	0.000512222	125.902
0	0.0501991	995664	0	0	0.02	0	0	0	0.02	0	0.01	4	0.05	1000000	0	0.000199134	4335.95
0	0.0498018	997083	0	0	0.02	0	0	0	0	0.02	0.01	5	0.05	1000000	0	0.000198166	2916.76
0.0923595	0.0517106	1.094e+06	0.1	0.02	0	0	0	0	0.02	0	0.01	1	0.05	1100000	0.00764051	0.00171061	6004.57
0.0938071	0.0525754	1.09188e+06	0.1	0.02	0	0	0	0	0.02	0	0.01	2	0.05	1100000	0.00619293	0.00257537	8120.74
0.0940918	0.0510014	1.09711e+06	0.1	0	0.02	0	0	0	0.02	0	0.01	3	0.05	1100000	0.00590822	0.0010014	2893.02
0.0504314	0.0512131	1.09156e+06	0.1	0	0.02	0	0	0	0.02	0	0.01	4	0.05	1100000	0.0495686	0.00121309	8439.52
0.0674431	0.051461	1.09316e+06	0.1	0	0.02	0	0	0	0	0.02	0.01	5	0.05	1100000	0.0325569	0.00146103	6835.3
0.196164	0.052757	1.19168e+06	0.2	0.02	0	0	0	0	0.02	0	0.01	1	0.05	1200000	0.00383557	0.00275702	8324.44
0.190766	0.0520703	1.19019e+06	0.2	0.02	0	0	0	0	0.02	0	0.01	2	0.05	1200000	0.00923365	0.00207026	9806.94
0.174143	0.0511366	1.19004e+06	0.2	0	0.02	0	0	0	0.02	0	0.01	3	0.05	1200000	0.0258569	0.00113663	9957.36
0.178644	0.0510104	1.19209e+06	0.2	0	0.02	0	0	0	0.02	0	0.01	4	0.05	1200000	0.021356	0.00101043	7913.85
0.186693	0.0506418	1.19878e+06	0.2	0	0.02	0	0	0	0	0.02	0.01	5	0.05	1200000	0.0133065	0.000641807	1216.49
0	0.0615196	996527	0	0.02	0	0	0	0	0.02	0	0.02	1	0.06	1000000	0	0.00151965	3473.47
0	0.0616096	995134	0	0.02	0	0	0	0	0.02	0	0.02	2	0.06	1000000	0	0.00160956	4866.46
0	0.058704	997003	0	0	0.02	0	0	0	0.02	0	0.02	3	0.06	1000000	0	0.00129604	2996.99
0	0.06079	996803	0	0	0.02	0	0	0	0.02	0	0.02	4	0.06	1000000	0	0.000789973	3197.17
0	0.0606377	993959	0	0	0.02	0	0	0	0	0.02	0.02	5	0.06	1000000	0	0.000637748	6040.72
0.0913399	0.0622351	1.09559e+06	0.1	0.02	0	0	0	0	0.02	0	0.02	1	0.06	1100000	0.00866014	0.00223511	4408.99
0.095677	0.0610089	1.09823e+06	0.1	0.02	0	0	0	0	0.02	0	0.02	2	0.06	1100000	0.00432299	0.00100885	1767.06
0.084213	0.0615492	1.09614e+06	0.1	0	0.02	0	0	0	0.02	0	0.02	3	0.06	1100000	0.015787	0.00154921	3858.25
0.0834903	0.0615073	1.09459e+06	0.1	0	0.02	0	0	0	0.02	0	0.02	4	0.06	1100000	0.0165097	0.00150729	5408.99
0.0744823	0.0610883	1.09251e+06	0.1	0	0.02	0	0	0	0	0.02	0.02	5	0.06	1100000	0.0255177	0.00108827	7485.03
0.195342	0.0610611	1.19744e+06	0.2	0.02	0	0	0	0	0.02	0	0.02	1	0.06	1200000	0.00465847	0.00106106	2560.78
0.18955	0.0621959	1.19361e+06	0.2	0.02	0	0	0	0	0.02	0	0.02	2	0.06	1200000	0.0104504	0.00219594	6390.78
0.175576	0.0610843	1.19265e+06	0.2	0	0.02	0	0	0	0.02	0	0.02	3	0.06	1200000	0.0244237	0.00108425	7352.76
0.186914	0.0621399	1.19233e+06	0.2	0	0.02	0	0	0	0.02	0	0.02	4	0.06	1200000	0.0130862	0.0021399	7669.16
0.175969	0.0610153	1.19245e+06	0.2	0	0.02	0	0	0	0	0.02	0.02	5	0.06	1200000	0.0240312	0.00101527	7548.42
0	0.0306502	995384	0	0.02	0	0.01	0	0	0	0	0	1	0.03	1000000	0	0.000650177	4615.91
0	0.0297478	1.00231e+06	0	0.02	0	0	0.01	0	0	0	0	2	0.03	1000000	0	0.000252188	2309.88
0	0.0301465	1.00094e+06	0	0	0.02	0.01	0	0	0	0	0	3	0.03	1000000	0	0.000146517	937.064
0	0.0302459	1.00064e+06	0	0	0.02	0	0	0.01	0	0	0	4	0.03	1000000	0	0.000245854	637.39
0.000731844	0.030083	1.00236e+06	0	0	0.02	0	0	0.01	0	0	0	5	0.03	1000000	0.000731844	8.30425e-05	2362.68
0.0904861	0.031664	1.09269e+06	0.1	0.02	0	0.01	0	0	0	0	0	1	0.03	1100000	0.00951393	0.00166403	7313.13
0.0959147	0.0300919	1.10439e+06	0.1	0.02	0	0	0.01	0	0	0	0	2	0.03	1100000	0.00408535	9.19348e-05	4393.77
0.0975685	0.0302134	1.09988e+06	0.1	0	0.02	0.01	0	0	0	0	0	3	0.03	1100000	0.00243145	0.000213377	120.85
0.0942153	0.0298904	1.1004e+06	0.1	0	0.02	0	0	0.01	0	0	0	4	0.03	1100000	0.00578475	0.000109622	398.505
0.0984005	0.0301434	1.09955e+06	0.1	0	0.02	0	0	0.01	0	0	0	5	0.03	1100000	0.00159951	0.000143372	454.567
0.194261	0.030643	1.19431e+06	0.2	0.02	0	0.01	0	0	0	0	0	1	0.03	1200000	0.00573855	0.000642959	5693.46
0.195918	0.0303039	1.19746e+06	0.2	0.02	0	0	0.01	0	0	0	0	2	0.03	1200000	0.00408207	0.000303892	2543.57
0.181777	0.030112	1.19607e+06	0.2	0	0.02	0.01	0	0	0	0	0	3	0.03	1200000	0.018223	0.000111951	3931.72
0.196472	0.0297342	1.19833e+06	0.2	0	0.02	0	0	0.01	0	0	0	4	0.03	1200000	0.00352764	0.000265844	1668.55
0.194954	0.0301702	1.20403e+06	0.2	0	0.02	0	0	0.01	0	0	0	5	0.03	1200000	0.00504573	0.000170193	4034
0	0.0408167	995656	0	0.02	0	0.01	0	0	0	0	0.01	1	0.04	1000000	0	0.000816652	4344.4
0	0.0404415	1.00325e+06	0	0.02	0	0	0.01	0	0	0	0.01	2	0.04	1000000	0	0.000441501	3249.89
0	0.0398435	998047	0	0	0.02	0.01	0	0	0	0	0.01	3	0.04	1000000	0	0.000156533	1953.05
0	0.0399277	998362	0	0	0.02	0	0	0.01	0	0	0.01	4	0.04	1000000	0	7.22655e-05	1638.4
0	0.0403141	1.00144e+06	0	0	0.02	0	0	0.01	0	0	0.01	5	0.04	1000000	0	0.00031413	1444.14
0.0949627	0.0422806	1.09233e+06	0.1	0.02	0	0.01	0	0	0	0	0.01	1	0.04	1100000	0.00503729	0.00228057	7670.82
0.0465286	0.04334	1.08627e+06	0.1	0.02	0	0	0.01	0	0	0	0.01	2	0.04	1100000	0.0534714	0.00333995	13728.5
0.0889363	0.040559	1.09402e+06	0.1	0	0.02	0.01	0	0	0	0	0.01	3	0.04	1100000	0.0110637	0.000559029	5980.11
0.0971763	0.0396784	1.09543e+06	0.1	0	0.02	0	0	0.01	0	0	0.01	4	0.04	1100000	0.00282366	0.000321608	4574.58
0.0948083	0.0401138	1.09612e+06	0.1	0	0.02	0	0	0.01	0	0	0.01	5	0.04	1100000	0.00519168	0.000113808	3875.19
0.19032	0.0420872	1.18693e+06	0.2	0.02	0	0.01	0	0	0	0	0.01	1	0.04	1200000	0.00967951	0.00208722	13065.9
0.181637	0.0421761	1.19041e+06	0.2	0.02	0	0	0.01	0	0	0	0.01	2	0.04	1200000	0.0183635	0.00217613	9594.99
0.192643	0.0401551	1.19244e+06	0.2	0	0.02	0.01	0	0	0	0	0.01	3	0.04	1200000	0.00735742	0.000155116	7556.76
0.178978	0.0413277	1.19459e+06	0.2	0	0.02	0	0	0.01	0	0	0.01	4	0.04	1200000	0.0210216	0.00132768	5412.49
0.183631	0.0411549	1.19221e+06	0.2	0	0.02	0	0	0.01	0	0	0.01	5	0.04	1200000	0.0163687	0.00115488	7794.15
0	0.0512329	995735	0	0.02	0	0.01	0	0	0	0	0.02	1	0.05	1000000	0	0.00123291	4264.97
0	0.0505135	999666	0	0.02	0	0	0.01	0	0	0	0.02	2	0.05	1000000	0	0.000513497	334.435
0	0.0501105	1.00001e+06	0	0	0.02	0.01	0	0	0	0	0.02	3	0.05	1000000	0	0.00011051	12.6316
0	0.0499858	999210	0	0	0.02	0	0	0.01	0	0	0.02	4	0.05	1000000	0	1.41529e-05	789.668
0	0.0502047	996672	0	0	0.02	0	0	0.01	0	0	0.02	5	0.05	1000000	0	0.00020469	3328.12
0.0945455	0.0510325	1.09537e+06	0.1	0.02	0	0.01	0	0	0	0	0.02	1	0.05	1100000	0.00545448	0.00103254	4631.61
0.0763688	0.0509467	1.09553e+06	0.1	0.02	0	0	0.01	0	0	0	0.02	2	0.05	1100000	0.0236312	0.000946726	4474.73
0.0944782	0.0494897	1.09542e+06	0.1	0	0.02	0.01	0	0	0	0	0.02	3	0.05	1100000	0.00552179	0.000510263	4582.1
0.0811989	0.0504901	1.09719e+06	0.1	0	0.02	0	0	0.01	0	0	0.02	4	0.05	1100000	0.0188011	0.000490062	2807.65
0.0828014	0.0507371	1.09372e+06	0.1	0	0.02	0	0	0.01	0	0	0.02	5	0.05	1100000	0.0171986	0.000737113	6281.5
0.191737	0.0521062	1.19218e+06	0.2	0.02	0	0.01	0	0	0	0	0.02	1	0.05	1200000	0.00826259	0.0021062	7821.95
0.191606	0.0526745	1.19429e+06	0.2	0.02	0	0	0.01	0	0	0	0.02	2	0.05	1200000	0.00839443	0.00267452	5708.36
0.172463	0.0517569	1.19255e+06	0.2	0	0.02	0.01	0	0	0	0	0.02	3	0.05	1200000	0.027537	0.00175693	7453.85
0.1793	0.051413	1.19553e+06	0.2	0	0.02	0	0	0.01	0	0	0.02	4	0.05	1200000	0.0206999	0.00141302	4467.21
0.175766	0.0531797	1.19181e+06	0.2	0	0.02	0	0	0.01	0	0	0.02	5	0.05	1200000	0.024234	0.00317974	8186.02
0	0.0414559	994843	0	0.02	0	0.01	0	0	0.01	0	0	1	0.04	1000000	0	0.00145594	5156.81
0	0.0413067	997668	0	0.02	0	0	0.01	0	0.01	0	0	2	0.04	1000000	0	0.00130671	2331.62
0.0275596	0.0402475	1.00062e+06	0	0	0.02	0.01	0	0	0.01	0	0	3	0.04	1000000	0.0275596	0.000247465	617.027
0	0.0401861	999410	0	0	0.02	0	0	0.01	0.01	0	0	4	0.04	1000000	0	0.000186071	590.109
0	0.0396925	997866	0	0	0.02	0	0	0.01	0	0.01	0	5	0.04	1000000	0	0.000307544	2133.55
0.0890061	0.0428288	1.08868e+06	0.1	0.02	0	0.01	0	0	0.01	0	0	1	0.04	1100000	0.0109939	0.00282883	11316.4
0.0938543	0.0412277	1.09421e+06	0.1	0.02	0	0	0.01	0	0.01	0	0	2	0.04	1100000	0.00614565	0.00122773	5788.71
0.0876125	0.0400608	1.09191e+06	0.1	0	0.02	0.01	0	0	0.01	0	0	3	0.04	1100000	0.0123875	6.0752e-05	8092.79
0.0984797	0.0405391	1.0973e+06	0.1	0	0.02	0	0	0.01	0.01	0	0	4	0.04	1100000	0.00152028	0.000539062	2699.46
0.0836664	0.0411423	1.09708e+06	0.1	0	0.02	0	0	0.01	0	0.01	0	5	0.04	1100000	0.0163336	0.00114229	2918.35
0.189714	0.0422381	1.1903e+06	0.2	0.02	0	0.01	0	0	0.01	0	0	1	0.04	1200000	0.0102862	0.00223806	9704.98
0.190003	0.0417813	1.19096e+06	0.2	0.02	0	0	0.01	0	0.01	0	0	2	0.04	1200000	0.00999658	0.00178131	9036.15
0.190198	0.0401025	1.19028e+06	0.2	0	0.02	0.01	0	0	0.01	0	0	3	0.04	1200000	0.00980207	0.000102458	9723.91
0.194673	0.0399394	1.19782e+06	0.2	0	0.02	0	0	0.01	0.01	0	0	4	0.04	1200000	0.00532665	6.06339e-05	2175.2
0.17195	0.0417171	1.19163e+06	0.2	0	0.02	0	0	0.01	0	0.01	0	5	0.04	1200000	0.0280499	0.00171714	8370.98
0	0.0525856	993186	0	0.02	0	0.01	0	0	0.01	0	0.01	1	0.05	1000000	0	0.00258556	6813.6
0	0.0508033	992105	0	0.02	0	0	0.01	0	0.01	0	0.01	2	0.05	1000000	0	0.000803269	7894.59
0	0.0495237	995041	0	0	0.02	0.01	0	0	0.01	0	0.01	3	0.05	1000000	0	0.000476311	4958.87
0	0.0498089	997900	0	0	0.02	0	0	0.01	0.01	0	0.01	4	0.05	1000000	0	0.000191142	2099.9
0	0.0495005	996132	0	0	0.02	0	0	0.01	0	0.01	0.01	5	0.05	1000000	0	0.000499454	3867.63
0.0936011	0.0521554	1.09122e+06	0.1	0.02	0	0.01	0	0	0.01	0	0.01	1	0.05	1100000	0.00639886	0.00215538	8782.17
0.087419	0.0518711	1.09426e+06	0.1	0.02	0	0	0.01	0	0.01	0	0.01	2	0.05	1100000	0.012581	0.00187108	5738.96
0.0688473	0.0504539	1.09612e+06	0.1	0	0.02	0.01	0	0	0.01	0	0.01	3	0.05	1100000	0.0311527	0.000453905	3883.17
0.0937864	0.0491338	1.09429e+06	0.1	0	0.02	0	0	0.01	0.01	0	0.01	4	0.05	1100000	0.00621361	0.0008662	5708.93
0.0753705	0.0508263	1.09416e+06	0.1	0	0.02	0	0	0.01	0	0.01	0.01	5	0.05	1100000	0.0246295	0.000826294	5839.53
0.19191	0.051872	1.19149e+06	0.2	0.02	0	0.01	0	0	0.01	0	0.01	1	0.05	1200000	0.0080904	0.00187198	8507.46
0.186204	0.0519651	1.18996e+06	0.2	0.02	0	0	0.01	0	0.01	0	0.01	2	0.05	1200000	0.0137955	0.00196506	10037.2
0.182322	0.0519709	1.19455e+06	0.2	0	0.02	0.01	0	0	0.01	0	0.01	3	0.05	1200000	0.0176783	0.0019709	5452.51
0.180115	0.0508225	1.19196e+06	0.2	0	0.02	0	0	0.01	0.01	0	0.01	4	0.05	1200000	0.0198855	0.000822516	8044.55
0.16672	0.0518397	1.18977e+06	0.2	0	0.02	0	0	0.01	0	0.01	0.01	5	0.05	1200000	0.0332803	0.00183966	10226.3
0	0.0613252	995293	0	0.02	0	0.01	0	0	0.01	0	0.02	1	0.06	1000000	0	0.00132521	4706.56
0	0.06066	998698	0	0.02	0	0	0.01	0	0.01	0	0.02	2	0.06	1000000	0	0.000660012	1301.87
0	0.0601219	995910	0	0	0.02	0.01	0	0	0.01	0	0.02	3	0.06	1000000	0	0.000121885	4090.26
4.93776e-05	0.0598631	994395	0	0	0.02	0	0	0.01	0.01	0	0.02	4	0.06	1000000	4.93776e-05	0.000136875	5604.58
0	0.0600385	998684	0	0	0.02	0	0	0.01	0	0.01	0.02	5	0.06	1000000	0	3.84815e-05	1315.74
0.0881171	0.0612466	1.09484e+06	0.1	0.02	0	0.01	0	0	0.01	0	0.02	1	0.06	1100000	0.0118829	0.00124664	5161.63
0.0813549	0.0606233	1.09421e+06	0.1	0.02	0	0	0.01	0	0.01	0	0.02	2	0.06	1100000	0.0186451	0.000623339	5790.14
0.0838802	0.0616477	1.09014e+06	0.1	0	0.02	0.01	0	0	0.01	0	0.02	3	0.06	1100000	0.0161198	0.0016477	9856.7
0.0892665	0.0618815	1.0969e+06	0.1	0	0.02	0	0	0.01	0.01	0	0.02	4	0.06	1100000	0.0107335	0.00188154	3097.64
0.0774945	0.0617596	1.09383e+06	0.1	0	0.02	0	0	0.01	0	0.01	0.02	5	0.06	1100000	0.0225055	0.00175964	6168.94
0.19337	0.0622696	1.19365e+06	0.2	0.02	0	0.01	0	0	0.01	0	0.02	1	0.06	1200000	0.00663	0.00226963	6347.06
0.195536	0.0617119	1.19949e+06	0.2	0.02	0	0	0.01	0	0.01	0	0.02	2	0.06	1200000	0.00446377	0.0017119	514.398
0.171648	0.0610996	1.18806e+06	0.2	0	0.02	0.01	0	0	0.01	0	0.02	3	0.06	1200000	0.0283518	0.00109956	11937.4
0.167229	0.0614895	1.19443e+06	0.2	0	0.02	0	0	0.01	0.01	0	0.02	4	0.06	1200000	0.0327708	0.00148953	5567.49
0.18229	0.0605988	1.19443e+06	0.2	0	0.02	0	0	0.01	0	0.01	0.02	5	0.06	1200000	0.0177097	0.000598791	5565.67
0	0.0523723	992034	0	0.02	0	0.01	0	0	0.02	0	0	1	0.05	1000000	0	0.00237233	7965.83
0	0.0501952	1.00259e+06	0	0.02	0	0	0.01	0	0.02	0	0	2	0.05	1000000	0	0.000195154	2591.77
0	0.0493738	990912	0	0	0.02	0.01	0	0	0.02	0	0	3	0.05	1000000	0	0.000626211	9087.85
0.00122144	0.0506017	1.0027e+06	0	0	0.02	0	0	0.01	0.02	0	0	4	0.05	1000000	0.00122144	0.000601732	2704.42
0	0.0491764	1.00018e+06	0	0	0.02	0	0	0.01	0	0.02	0	5	0.05	1000000	0	0.000823644	178.801
0.0944632	0.0521971	1.0924e+06	0.1	0.02	0	0.01	0	0	0.02	0	0	1	0.05	1100000	0.00553677	0.00219707	7597.5
0.0340556	0.0513378	1.09732e+06	0.1	0.02	0	0	0.01	0	0.02	0	0	2	0.05	1100000	0.0659444	0.00133784	2680.25
0.0922995	0.0501253	1.09664e+06	0.1	0	0.02	0.01	0	0	0.02	0	0	3	0.05	1100000	0.00770053	0.000125288	3355.51
0.0963517	0.0497667	1.0958e+06	0.1	0	0.02	0	0	0.01	0.02	0	0	4	0.05	1100000	0.00364829	0.000233313	4199.77
0.0669514	0.0512909	1.09266e+06	0.1	0	0.02	0	0	0.01	0	0.02	0	5	0.05	1100000	0.0330486	0.00129093	7342.68
0.195709	0.0510044	1.19177e+06	0.2	0.02	0	0.01	0	0	0.02	0	0	1	0.05	1200000	0.00429066	0.0010044	8229.82
0.139705	0.0511308	1.18987e+06	0.2	0.02	0	0	0.01	0	0.02	0	0	2	0.05	1200000	0.060295	0.00113082	10130.9
0.193269	0.0498146	1.19674e+06	0.2	0	0.02	0.01	0	0	0.02	0	0	3	0.05	1200000	0.00673131	0.000185387	3264.93
0.213293	0.047034	1.19528e+06	0.2	0	0.02	0	0	0.01	0.02	0	0	4	0.05	1200000	0.0132933	0.00296595	4723.02
0.181689	0.0502102	1.19758e+06	0.2	0	0.02	0	0	0.01	0	0.02	0	5	0.05	1200000	0.0183107	0.000210239	2422.29
0	0.0604663	999823	0	0.02	0	0.01	0	0	0.02	0	0.01	1	0.06	1000000	0	0.000466328	176.902
0	0.0623895	994431	0	0.02	0	0	0.01	0	0.02	0	0.01	2	0.06	1000000	0	0.00238954	5568.51
0	0.0600362	997509	0	0	0.02	0.01	0	0	0.02	0	0.01	3	0.06	1000000	0	3.62179e-05	2491.11
0	0.0593477	996501	0	0	0.02	0	0	0.01	0.02	0	0.01	4	0.06	1000000	0	0.000652319	3499.1
0	0.0601333	997953	0	0	0.02	0	0	0.01	0	0.02	0.01	5	0.06	1000000	0	0.000133317	2046.51
0.0939858	0.0617065	1.09442e+06	0.1	0.02	0	0.01	0	0	0.02	0	0.01	1	0.06	1100000	0.00601418	0.00170648	5579.36
0.0816768	0.0621557	1.09313e+06	0.1	0.02	0	0	0.01	0	0.02	0	0.01	2	0.06	1100000	0.0183232	0.0021557	6868.11
0.0997604	0.0615015	1.09765e+06	0.1	0	0.02	0.01	0	0	0.02	0	0.01	3	0.06	1100000	0.000239572	0.00150155	2347.03
0.0916853	0.061059	1.10079e+06	0.1	0	0.02	0	0	0.01	0.02	0	0.01	4	0.06	1100000	0.00831469	0.00105898	789.075
0.0685922	0.0624262	1.0936e+06	0.1	0	0.02	0	0	0.01	0	0.02	0.01	5	0.06	1100000	0.0314078	0.00242623	6397.69
0.192246	0.0624054	1.19037e+06	0.2	0.02	0	0.01	0	0	0.02	0	0.01	1	0.06	1200000	0.00775385	0.00240537	9629.83
0.204745	0.0631158	1.19216e+06	0.2	0.02	0	0	0.01	0	0.02	0	0.01	2	0.06	1200000	0.00474508	0.0031158	7843.3
0.154773	0.061436	1.19111e+06	0.2	0	0.02	0.01	0	0	0.02	0	0.01	3	0.06	1200000	0.0452266	0.00143604	8890.9
0.176475	0.0603524	1.19618e+06	0.2	0	0.02	0	0	0.01	0.02	0	0.01	4	0.06	1200000	0.023525	0.00035239	3817.71
0.180787	0.0606738	1.19634e+06	0.2	0	0.02	0	0	0.01	0	0.02	0.01	5	0.06	1200000	0.0192135	0.000673823	3656.55
0	0.0708746	996059	0	0.02	0	0.01	0	0	0.02	0	0.02	1	0.07	1000000	0	0.000874578	3941.35
0	0.0715508	995323	0	0.02	0	0	0.01	0	0.02	0	0.02	2	0.07	1000000	0	0.00155077	4677.37
0	0.069812	997991	0	0	0.02	0.01	0	0	0.02	0	0.02	3	0.07	1000000	0	0.000188034	2008.67
0	0.0699949	997081	0	0	0.02	0	0	0.01	0.02	0	0.02	4	0.07	1000000	0	5.09312e-06	2918.66
0	0.0714782	996043	0	0	0.02	0	0	0.01	0	0.02	0.02	5	0.07	1000000	0	0.00147823	3956.76
0.0946265	0.0719567	1.0937e+06	0.1	0.02	0	0.01	0	0	0.02	0	0.02	1	0.07	1100000	0.00537352	0.0019567	6301.5
0.0887403	0.0719966	1.09316e+06	0.1	0.02	0	0	0.01	0	0.02	0	0.02	2	0.07	1100000	0.0112597	0.00199664	6835.13
0.0914935	0.0698613	1.09915e+06	0.1	0	0.02	0.01	0	0	0.02	0	0.02	3	0.07	1100000	0.0085065	0.000138744	845.637
0.0941926	0.0707479	1.09736e+06	0.1	0	0.02	0	0	0.01	0.02	0	0.02	4	0.07	1100000	0.00580738	0.000747868	2643.16
0.0924717	0.070714	1.09696e+06	0.1	0	0.02	0	0	0.01	0	0.02	0.02	5	0.07	1100000	0.00752835	0.000713987	3041.14
0.193923	0.0719561	1.19637e+06	0.2	0.02	0	0.01	0	0	0.02	0	0.02	1	0.07	1200000	0.00607669	0.00195611	3629.83
0.185223	0.0726025	1.19316e+06	0.2	0.02	0	0	0.01	0	0.02	0	0.02	2	0.07	1200000	0.0147769	0.00260255	6839.49
0.186807	0.0705508	1.19626e+06	0.2	0	0.02	0.01	0	0	0.02	0	0.02	3	0.07	1200000	0.0131927	0.000550801	3735.02
0.189902	0.070936	1.19747e+06	0.2	0	0.02	0	0	0.01	0.02	0	0.02	4	0.07	1200000	0.0100976	0.000936022	2530.35
0.18067	0.0701396	1.19994e+06	0.2	0	0.02	0	0	0.01	0	0.02	0.02	5	0.07	1200000	0.0193297	0.000139603	64.5569
0	0.0411431	993480	0	0.02	0	0.02	0	0	0	0	0	1	0.04	1000000	0	0.00114305	6520.22
0.0427267	0.0261672	1.04988e+06	0	0.02	0	0	0.02	0	0	0	0	2	0.04	1000000	0.0427267	0.0138328	49875.2
0	0.0400253	997249	0	0	0.02	0.02	0	0	0	0	0	3	0.04	1000000	0	2.53123e-05	2751.12
0	0.0401024	999150	0	0	0.02	0	0	0.02	0	0	0	4	0.04	1000000	0	0.000102447	850.056
0	0.0400132	1.00023e+06	0	0	0.02	0	0	0.02	0	0	0	5	0.04	1000000	0	1.31592e-05	232.302
0.0915354	0.041317	1.09488e+06	0.1	0.02	0	0.02	0	0	0	0	0	1	0.04	1100000	0.00846463	0.00131696	5116.72
0.0893563	0.0410732	1.09556e+06	0.1	0.02	0	0	0.02	0	0	0	0	2	0.04	1100000	0.0106437	0.00107315	4444.33
0.0822156	0.0395177	1.09742e+06	0.1	0	0.02	0.02	0	0	0	0	0	3	0.04	1100000	0.0177844	0.000482348	2579.68
0.094293	0.039785	1.10007e+06	0.1	0	0.02	0	0	0.02	0	0	0	4	0.04	1100000	0.00570696	0.000215008	71.1509
0.100354	0.0400497	1.10156e+06	0.1	0	0.02	0	0	0.02	0	0	0	5	0.04	1100000	0.00035433	4.97245e-05	1556.66
0.190734	0.0414643	1.18968e+06	0.2	0.02	0	0.02	0	0	0	0	0	1	0.04	1200000	0.00926577	0.00146433	10319.5
0.189994	0.0413478	1.19238e+06	0.2	0.02	0	0	0.02	0	0	0	0	2	0.04	1200000	0.0100064	0.00134784	7617.35
0.197585	0.0397899	1.19519e+06	0.2	0	0.02	0.02	0	0	0	0	0	3	0.04	1200000	0.00241477	0.000210094	4805.6
0.203572	0.0403727	1.20357e+06	0.2	0	0.02	0	0	0.02	0	0	0	4	0.04	1200000	0.00357156	0.000372699	3569.68
0.195783	0.0402501	1.20037e+06	0.2	0	0.02	0	0	0.02	0	0	0	5	0.04	1200000	0.00421699	0.000250125	371.763
0	0.0514579	994109	0	0.02	0	0.02	0	0	0	0	0.01	1	0.05	1000000	0	0.00145794	5891.03
0	0.0511698	997690	0	0.02	0	0	0.02	0	0	0	0.01	2	0.05	1000000	0	0.00116977	2309.99
0	0.0499278	1.00197e+06	0	0	0.02	0.02	0	0	0	0	0.01	3	0.05	1000000	0	7.2163e-05	1965.59
0	0.0498142	1.00065e+06	0	0	0.02	0	0	0.02	0	0	0.01	4	0.05	1000000	0	0.000185815	653.773
0.000622998	0.0504081	1.00039e+06	0	0	0.02	0	0	0.02	0	0	0.01	5	0.05	1000000	0.000622998	0.000408067	393.627
0.094771	0.0508384	1.0936e+06	0.1	0.02	0	0.02	0	0	0	0	0.01	1	0.05	1100000	0.00522896	0.000838425	6395.76
0.0493439	0.0513914	1.09066e+06	0.1	0.02	0	0	0.02	0	0	0	0.01	2	0.05	1100000	0.0506561	0.00139143	9338.17
0.0838493	0.0507034	1.09474e+06	0.1	0	0.02	0.02	0	0	0	0	0.01	3	0.05	1100000	0.0161507	0.000703354	5261.27
0.10202	0.0495719	1.09648e+06	0.1	0	0.02	0	0	0.02	0	0	0.01	4	0.05	1100000	0.00201994	0.0004281	3523.5
0.0878735	0.0506006	1.0954e+06	0.1	0	0.02	0	0	0.02	0	0	0.01	5	0.05	1100000	0.0121265	0.000600632	4597.69
0.190887	0.050857	1.19242e+06	0.2	0.02	0	0.02	0	0	0	0	0.01	1	0.05	1200000	0.00911284	0.000856981	7577.88
0.183476	0.0517193	1.19057e+06	0.2	0.02	0	0	0.02	0	0	0	0.01	2	0.05	1200000	0.016524	0.00171927	9434.65
0.188186	0.0503527	1.19354e+06	0.2	0	0.02	0.02	0	0	0	0	0.01	3	0.05	1200000	0.0118135	0.000352678	6461.15
0.149765	0.0509298	1.18951e+06	0.2	0	0.02	0	0	0.02	0	0	0.01	4	0.05	1200000	0.0502348	0.000929781	10491.8
0.178796	0.0512414	1.1907e+06	0.2	0	0.02	0	0	0.02	0	0	0.01	5	0.05	1200000	0.0212042	0.00124144	9296.86
0	0.0608874	995842	0	0.02	0	0.02	0	0	0	0	0.02	1	0.06	1000000	0	0.000887398	4158.04
0	0.0617009	996966	0	0.02	0	0	0.02	0	0	0	0.02	2	0.06	1000000	0	0.00170086	3034.13
0	0.0610087	994591	0	0	0.02	0.02	0	0	0	0	0.02	3	0.06	1000000	0	0.00100869	5408.98
0.00145	0.0605705	998067	0	0	0.02	0	0	0.02	0	0	0.02	4	0.06	1000000	0.00145	0.000570529	1933.25
0	0.0595764	995151	0	0	0.02	0	0	0.02	0	0	0.02	5	0.06	1000000	0	0.000423622	4849.39
0.0960414	0.0612087	1.09804e+06	0.1	0.02	0	0.02	0	0	0	0	0.02	1	0.06	1100000	0.00395859	0.0012087	1955.08
0.0841004	0.0611447	1.09587e+06	0.1	0.02	0	0	0.02	0	0	0	0.02	2	0.06	1100000	0.0158996	0.00114471	4133.98
0.0828833	0.0616582	1.09607e+06	0.1	0	0.02	0.02	0	0	0	0	0.02	3	0.06	1100000	0.0171167	0.00165818	3927.19
0.081035	0.0613439	1.09326e+06	0.1	0	0.02	0	0	0.02	0	0	0.02	4	0.06	1100000	0.018965	0.00134389	6744.93
0.0874324	0.0609446	1.0979e+06	0.1	0	0.02	0	0	0.02	0	0	0.02	5	0.06	1100000	0.0125676	0.000944582	2099.82
0.195948	0.0621764	1.19066e+06	0.2	0.02	0	0.02	0	0	0	0	0.02	1	0.06	1200000	0.00405179	0.00217645	9344.45
0.18485	0.0622267	1.19128e+06	0.2	0.02	0	0	0.02	0	0	0	0.02	2	0.06	1200000	0.0151499	0.00222673	8717.25
0.180485	0.0604828	1.19161e+06	0.2	0	0.02	0.02	0	0	0	0	0.02	3	0.06	1200000	0.0195149	0.00048276	8388.06
0.174164	0.0612915	1.18974e+06	0.2	0	0.02	0	0	0.02	0	0	0.02	4	0.06	1200000	0.025836	0.00129154	10264.5
0.186401	0.0613653	1.19612e+06	0.2	0	0.02	0	0	0.02	0	0	0.02	5	0.06	1200000	0.0135992	0.00136535	3880.76
0	0.0513664	991651	0	0.02	0	0.02	0	0	0.01	0	0	1	0.05	1000000	0	0.00136644	8348.83
0	0.0497683	1.00224e+06	0	0.02	0	0	0.02	0	0.01	0	0	2	0.05	1000000	0	0.000231742	2237.02
0	0.050321	994936	0	0	0.02	0.02	0	0	0.01	0	0	3	0.05	1000000	0	0.000320994	5063.73
0	0.0504753	998607	0	0	0.02	0	0	0.02	0.01	0	0	4	0.05	1000000	0	0.000475283	1393.11
0.00550546	0.0499313	997343	0	0	0.02	0	0	0.02	0	0.01	0	5	0.05	1000000	0.00550546	6.86799e-05	2656.92
0.0892749	0.0520584	1.09126e+06	0.1	0.02	0	0.02	0	0	0.01	0	0	1	0.05	1100000	0.0107251	0.00205842	8736.92
0.0952633	0.0508155	1.09952e+06	0.1	0.02	0	0	0.02	0	0.01	0	0	2	0.05	1100000	0.00473672	0.000815523	475.18
0.0896898	0.0495691	1.09407e+06	0.1	0	0.02	0.02	0	0	0.01	0	0	3	0.05	1100000	0.0103102	0.000430935	5925.68
0.0935819	0.0495942	1.09848e+06	0.1	0	0.02	0	0	0.02	0.01	0	0	4	0.05	1100000	0.00641813	0.000405822	1522.52
0.0891077	0.0511589	1.09754e+06	0.1	0	0.02	0	0	0.02	0	0.01	0	5	0.05	1100000	0.0108923	0.00115885	2457.35
0.191089	0.0502045	1.19373e+06	0.2	0.02	0	0.02	0	0	0.01	0	0	1	0.05	1200000	0.00891136	0.000204507	6269.83
0.187864	0.0514955	1.19357e+06	0.2	0.02	0	0	0.02	0	0.01	0	0	2	0.05	1200000	0.0121357	0.00149547	6430.48
0.189572	0.0495544	1.19078e+06	0.2	0	0.02	0.02	0	0	0.01	0	0	3	0.05	1200000	0.0104285	0.00044564	9218.47
0.197434	0.0503684	1.19971e+06	0.2	0	0.02	0	0	0.02	0.01	0	0	4	0.05	1200000	0.0025656	0.000368367	288.155
0.181293	0.0514308	1.19368e+06	0.2	0	0.02	0	0	0.02	0	0.01	0	5	0.05	1200000	0.0187067	0.0014308	6322.79
0	0.0622002	993391	0	0.02	0	0.02	0	0	0.01	0	0.01	1	0.06	1000000	0	0.00220018	6608.53
0.0827606	0.0474629	1.01321e+06	0	0.02	0	0	0.02	0	0.01	0	0.01	2	0.06	1000000	0.0827606	0.0125371	13209.3
0	0.0600108	997529	0	0	0.02	0.02	0	0	0.01	0	0.01	3	0.06	1000000	0	1.07867e-05	2471.49
0.00585325	0.060454	1.0003e+06	0	0	0.02	0	0	0.02	0.01	0	0.01	4	0.06	1000000	0.00585325	0.000454042	301.19
0	0.0601961	998749	0	0	0.02	0	0	0.02	0	0.01	0.01	5	0.06	1000000	0	0.000196093	1250.76
0.0940431	0.0612818	1.09602e+06	0.1	0.02	0	0.02	0	0	0.01	0	0.01	1	0.06	1100000	0.00595687	0.00128181	3984.37
0.0804481	0.0623899	1.09293e+06	0.1	0.02	0	0	0.02	0	0.01	0	0.01	2	0.06	1100000	0.0195519	0.00238988	7068.44
0.0858646	0.0606317	1.09443e+06	0.1	0	0.02	0.02	0	0	0.01	0	0.01	3	0.06	1100000	0.0141354	0.000631704	5568
0.097001	0.0588725	1.09417e+06	0.1	0	0.02	0	0	0.02	0.01	0	0.01	4	0.06	1100000	0.00299898	0.00112748	5825.43
0.0812707	0.0610718	1.09488e+06	0.1	0	0.02	0	0	0.02	0	0.01	0.01	5	0.06	1100000	0.0187293	0.00107178	5120.55
0.196183	0.0631868	1.19043e+06	0.2	0.02	0	0.02	0	0	0.01	0	0.01	1	0.06	1200000	0.00381749	0.00318682	9571.95
0.191759	0.0628619	1.19091e+06	0.2	0.02	0	0	0.02	0	0.01	0	0.01	2	0.06	1200000	0.00824091	0.00286192	9087.49
0.173562	0.0618176	1.19372e+06	0.2	0	0.02	0.02	0	0	0.01	0	0.01	3	0.06	1200000	0.0264377	0.00181755	6276.48
0.187782	0.0611996	1.19562e+06	0.2	0	0.02	0	0	0.02	0.01	0	0.01	4	0.06	1200000	0.012218	0.00119962	4378.89
0.185043	0.0605155	1.19325e+06	0.2	0	0.02	0	0	0.02	0	0.01	0.01	5	0.06	1200000	0.0149565	0.000515489	6752.96
0.000283015	0.0709821	997400	0	0.02	0	0.02	0	0	0.01	0	0.02	1	0.07	1000000	0.000283015	0.000982148	2600.34
0	0.0713028	997214	0	0.02	0	0	0.02	0	0.01	0	0.02	2	0.07	1000000	0	0.00130277	2785.8
0	0.0696675	998753	0	0	0.02	0.02	0	0	0.01	0	0.02	3	0.07	1000000	0	0.000332517	1247.25
0.00362608	0.0698665	996322	0	0	0.02	0	0	0.02	0.01	0	0.02	4	0.07	1000000	0.00362608	0.000133498	3677.69
0	0.0704428	1.00069e+06	0	0	0.02	0	0	0.02	0	0.01	0.02	5	0.07	1000000	0	0.000442847	685.39
0.0911969	0.0711782	1.09414e+06	0.1	0.02	0	0.02	0	0	0.01	0	0.02	1	0.07	1100000	0.00880308	0.00117824	5864.82
0.0981447	0.0707587	1.09771e+06	0.1	0.02	0	0	0.02	0	0.01	0	0.02	2	0.07	1100000	0.0018553	0.00075872	2290.77
0.0890641	0.0721536	1.09747e+06	0.1	0	0.02	0.02	0	0	0.01	0	0.02	3	0.07	1100000	0.0109359	0.00215362	2534.89
0.0893627	0.0708308	1.098e+06	0.1	0	0.02	0	0	0.02	0.01	0	0.02	4	0.07	1100000	0.0106373	0.00083077	1997.69
0.0921028	0.0714794	1.09945e+06	0.1	0	0.02	0	0	0.02	0	0.01	0.02	5	0.07	1100000	0.00789722	0.00147942	546.998
0.199002	0.0709643	1.1974e+06	0.2	0.02	0	0.02	0	0	0.01	0	0.02	1	0.07	1200000	0.000997658	0.00096434	2600.03
0.193725	0.0721479	1.1947e+06	0.2	0.02	0	0	0.02	0	0.01	0	0.02	2	0.07	1200000	0.00627515	0.00214795	5297.58
0.189997	0.0729467	1.19487e+06	0.2	0	0.02	0.02	0	0	0.01	0	0.02	3	0.07	1200000	0.0100031	0.00294674	5130.4
0.180109	0.0710634	1.19326e+06	0.2	0	0.02	0	0	0.02	0.01	0	0.02	4	0.07	1200000	0.0198908	0.00106336	6737.89
0.200377	0.0708651	1.19932e+06	0.2	0	0.02	0	0	0.02	0	0.01	0.02	5	0.07	1200000	0.000377394	0.000865111	675.895
0	0.06185	994193	0	0.02	0	0.02	0	0	0.02	0	0	1	0.06	1000000	0	0.00184998	5806.85
0	0.0611744	997233	0	0.02	0	0	0.02	0	0.02	0	0	2	0.06	1000000	0	0.0011744	2766.58
0	0.0596506	997118	0	0	0.02	0.02	0	0	0.02	0	0	3	0.06	1000000	0	0.000349378	2881.74
0	0.0598444	997389	0	0	0.02	0	0	0.02	0.02	0	0	4	0.06	1000000	0	0.00015556	2611.36
0.00705681	0.0597795	997025	0	0	0.02	0	0	0.02	0	0.02	0	5	0.06	1000000	0.00705681	0.000220533	2975.07
0.0909869	0.0613863	1.09557e+06	0.1	0.02	0	0.02	0	0	0.02	0	0	1	0.06	1100000	0.00901314	0.00138635	4426.71
0.0944338	0.0603971	1.10181e+06	0.1	0.02	0	0	0.02	0	0.02	0	0	2	0.06	1100000	0.00556624	0.000397054	1810.97
0.0837603	0.0586256	1.09685e+06	0.1	0	0.02	0.02	0	0	0.02	0	0	3	0.06	1100000	0.0162397	0.00137439	3154.55
0.104171	0.0604034	1.10188e+06	0.1	0	0.02	0	0	0.02	0.02	0	0	4	0.06	1100000	0.00417109	0.000403448	1879.7
0.0749207	0.0612067	1.09594e+06	0.1	0	0.02	0	0	0.02	0	0.02	0	5	0.06	1100000	0.0250793	0.00120667	4062.66
0.190054	0.061088	1.19409e+06	0.2	0.02	0	0.02	0	0	0.02	0	0	1	0.06	1200000	0.00994559	0.00108796	5908.11
0.171585	0.0616492	1.19363e+06	0.2	0.02	0	0	0.02	0	0.02	0	0	2	0.06	1200000	0.0284149	0.00164918	6374.46
0.191099	0.0592748	1.19619e+06	0.2	0	0.02	0.02	0	0	0.02	0	0	3	0.06	1200000	0.00890137	0.000725172	3807.32
0.22001	0.055554	1.19517e+06	0.2	0	0.02	0	0	0.02	0.02	0	0	4	0.06	1200000	0.0200102	0.00444596	4832.55
0.168928	0.0614096	1.1934e+06	0.2	0	0.02	0	0	0.02	0	0.02	0	5	0.06	1200000	0.0310719	0.00140957	6596.18
0	0.0713279	996705	0	0.02	0	0.02	0	0	0.02	0	0.01	1	0.07	1000000	0	0.0013279	3294.83
0.146872	0.0593776	998867	0	0.02	0	0	0.02	0	0.02	0	0.01	2	0.07	1000000	0.146872	0.0106224	1133.14
0	0.0717235	995819	0	0	0.02	0.02	0	0	0.02	0	0.01	3	0.07	1000000	0	0.0017235	4180.89
0	0.0697865	999091	0	0	0.02	0	0	0.02	0.02	0	0.01	4	0.07	1000000	0	0.00021345	909.389
0	0.0692779	999362	0	0	0.02	0	0	0.02	0	0.02	0.01	5	0.07	1000000	0	0.000722136	638.372
0.0958598	0.0726206	1.09514e+06	0.1	0.02	0	0.02	0	0	0.02	0	0.01	1	0.07	1100000	0.00414021	0.00262056	4858.74
0.0888912	0.0727214	1.09076e+06	0.1	0.02	0	0	0.02	0	0.02	0	0.01	2	0.07	1100000	0.0111088	0.00272137	9240.89
0.0792113	0.0706979	1.09085e+06	0.1	0	0.02	0.02	0	0	0.02	0	0.01	3	0.07	1100000	0.0207887	0.00069785	9147.97
0.0634168	0.0721465	1.09253e+06	0.1	0	0.02	0	0	0.02	0.02	0	0.01	4	0.07	1100000	0.0365832	0.00214646	7471.14
0.0810261	0.0707217	1.09548e+06	0.1	0	0.02	0	0	0.02	0	0.02	0.01	5	0.07	1100000	0.0189739	0.00072175	4518.14
0.196906	0.0714107	1.1979e+06	0.2	0.02	0	0.02	0	0	0.02	0	0.01	1	0.07	1200000	0.00309435	0.00141068	2097.36
0.192635	0.0722186	1.19498e+06	0.2	0.02	0	0	0.02	0	0.02	0	0.01	2	0.07	1200000	0.00736514	0.00221859	5022.77
0.188633	0.0726029	1.19968e+06	0.2	0	0.02	0.02	0	0	0.02	0	0.01	3	0.07	1200000	0.0113673	0.00260287	316.866
0.187031	0.0708872	1.19366e+06	0.2	0	0.02	0	0	0.02	0.02	0	0.01	4	0.07	1200000	0.0129694	0.000887182	6337.5
0.185774	0.0712028	1.19027e+06	0.2	0	0.02	0	0	0.02	0	0.02	0.01	5	0.07	1200000	0.0142257	0.00120285	9725.27
0	0.0816868	997909	0	0.02	0	0.02	0	0	0.02	0	0.02	1	0.08	1000000	0	0.00168682	2091.43
0	0.0819176	993523	0	0.02	0	0	0.02	0	0.02	0	0.02	2	0.08	1000000	0	0.00191761	6477.42
0	0.0808171	999322	0	0	0.02	0.02	0	0	0.02	0	0.02	3	0.08	1000000	0	0.000817122	678.261
0.00683761	0.0800609	998495	0	0	0.02	0	0	0.02	0.02	0	0.02	4	0.08	1000000	0.00683761	6.09297e-05	1505.37
0	0.0799773	996807	0	0	0.02	0	0	0.02	0	0.02	0.02	5	0.08	1000000	0	2.26961e-05	3193.4
0.0953299	0.0802365	1.09566e+06	0.1	0.02	0	0.02	0	0	0.02	0	0.02	1	0.08	1100000	0.00467009	0.000236461	4335.15
0.082316	0.0807233	1.09804e+06	0.1	0.02	0	0	0.02	0	0.02	0	0.02	2	0.08	1100000	0.017684	0.000723338	1955.11
0.0987034	0.0821867	1.09682e+06	0.1	0	0.02	0.02	0	0	0.02	0	0.02	3	0.08	1100000	0.00129662	0.00218669	3182.65
0.0901938	0.0814574	1.09243e+06	0.1	0	0.02	0	0	0.02	0.02	0	0.02	4	0.08	1100000	0.00980619	0.00145737	7569.44
0.0901717	0.0803556	1.09791e+06	0.1	0	0.02	0	0	0.02	0	0.02	0.02	5	0.08	1100000	0.00982834	0.000355572	2085.46
0.197252	0.0811123	1.19826e+06	0.2	0.02	0	0.02	0	0	0.02	0	0.02	1	0.08	1200000	0.00274796	0.0011123	1736.07
0.205008	0.0830135	1.19581e+06	0.2	0.02	0	0	0.02	0	0.02	0	0.02	2	0.08	1200000	0.00500805	0.00301352	4187.83
0.193028	0.0811373	1.1959e+06	0.2	0	0.02	0.02	0	0	0.02	0	0.02	3	0.08	1200000	0.00697195	0.00113725	4101.2
0.196883	0.0813842	1.19536e+06	0.2	0	0.02	0	0	0.02	0.02	0	0.02	4	0.08	1200000	0.00311737	0.00138422	4635.36
0.190498	0.0806679	1.19528e+06	0.2	0	0.02	0	0	0.02	0	0.02	0.02	5	0.08	1200000	0.00950184	0.000667946	4721.91
														Mean absolute errors:	0.0096415	0.00112737	5138.07

## Sheet: Simulated Hexaploid Results
Estimated d	Estimated nucleotide divergence	Estimated length	True d	raaaaab	raaaabb	raaabbb	raaaabc	raaabbc	raaabcc	raabbcc	raaabcd	raabbcd	raabccd	raabcdd	raabcde	rabcdde	rabcdee	rabcdef	top	True nucleotide divergence	True length	d diff	nucleotide divergence diff	length diff
7.52935e-06	1.78657e-06	999898	0	0	0	0	0	0	0	0	0	0	0	0	0	0	0	0	10	0	1000000	7.52935e-06	1.78657e-06	101.595
0.00453491	5.87845e-06	999332	0	0	0	0	0	0	0	0	0	0	0	0	0	0	0	0	11	0	1000000	0.00453491	5.87845e-06	667.597
0	3.17559e-06	998772	0	0	0	0	0	0	0	0	0	0	0	0	0	0	0	0	12	0	1000000	0	3.17559e-06	1227.79
0.0303559	6.84766e-06	1.00034e+06	0	0	0	0	0	0	0	0	0	0	0	0	0	0	0	0	13	0	1000000	0.0303559	6.84766e-06	336.982
0.000655578	4.10213e-06	999476	0	0	0	0	0	0	0	0	0	0	0	0	0	0	0	0	14	0	1000000	0.000655578	4.10213e-06	523.67
0.00104785	5.58387e-06	1.00051e+06	0	0	0	0	0	0	0	0	0	0	0	0	0	0	0	0	15	0	1000000	0.00104785	5.58387e-06	506.592
0.000812093	2.96376e-06	999660	0	0	0	0	0	0	0	0	0	0	0	0	0	0	0	0	16	0	1000000	0.000812093	2.96376e-06	339.891
0.00403663	1.71812e-05	999768	0	0	0	0	0	0	0	0	0	0	0	0	0	0	0	0	1	0	1000000	0.00403663	1.71812e-05	231.545
0.00138348	2.77396e-06	1.00025e+06	0	0	0	0	0	0	0	0	0	0	0	0	0	0	0	0	2	0	1000000	0.00138348	2.77396e-06	254.417
0	6.87198e-06	999570	0	0	0	0	0	0	0	0	0	0	0	0	0	0	0	0	3	0	1000000	0	6.87198e-06	429.651
0	1.79158e-06	999738	0	0	0	0	0	0	0	0	0	0	0	0	0	0	0	0	4	0	1000000	0	1.79158e-06	261.504
0	1.36277e-06	999750	0	0	0	0	0	0	0	0	0	0	0	0	0	0	0	0	5	0	1000000	0	1.36277e-06	249.659
0.0121047	1.02704e-05	999086	0	0	0	0	0	0	0	0	0	0	0	0	0	0	0	0	6	0	1000000	0.0121047	1.02704e-05	914.232
0.0281813	7.33577e-06	999451	0	0	0	0	0	0	0	0	0	0	0	0	0	0	0	0	7	0	1000000	0.0281813	7.33577e-06	548.702
0.00754429	1.76109e-05	998930	0	0	0	0	0	0	0	0	0	0	0	0	0	0	0	0	8	0	1000000	0.00754429	1.76109e-05	1070.03
0	4.01366e-06	999452	0	0	0	0	0	0	0	0	0	0	0	0	0	0	0	0	9	0	1000000	0	4.01366e-06	548.197
0.100469	1.10845e-05	1.09967e+06	0.1	0	0	0	0	0	0	0	0	0	0	0	0	0	0	0	10	0	1100000	0.000468954	1.10845e-05	329.285
0.0995791	0	1.10014e+06	0.1	0	0	0	0	0	0	0	0	0	0	0	0	0	0	0	11	0	1100000	0.000420867	0	137.956
0.100635	0	1.10008e+06	0.1	0	0	0	0	0	0	0	0	0	0	0	0	0	0	0	12	0	1100000	0.000635315	0	83.7365
0.100062	4.72987e-05	1.10021e+06	0.1	0	0	0	0	0	0	0	0	0	0	0	0	0	0	0	13	0	1100000	6.1929e-05	4.72987e-05	207.86
0.0993679	0	1.10062e+06	0.1	0	0	0	0	0	0	0	0	0	0	0	0	0	0	0	14	0	1100000	0.000632065	0	616.045
0.0992411	6.29075e-06	1.09967e+06	0.1	0	0	0	0	0	0	0	0	0	0	0	0	0	0	0	15	0	1100000	0.000758889	6.29075e-06	328.061
0.106161	0.0037767	1.10456e+06	0.1	0	0	0	0	0	0	0	0	0	0	0	0	0	0	0	16	0	1100000	0.00616092	0.0037767	4557.02
0.099411	0	1.09992e+06	0.1	0	0	0	0	0	0	0	0	0	0	0	0	0	0	0	1	0	1100000	0.000589043	0	80.5779
0.104551	0.00209799	1.10181e+06	0.1	0	0	0	0	0	0	0	0	0	0	0	0	0	0	0	2	0	1100000	0.0045506	0.00209799	1812.27
0.101135	0	1.09958e+06	0.1	0	0	0	0	0	0	0	0	0	0	0	0	0	0	0	3	0	1100000	0.00113471	0	422.232
0.105211	0.00255813	1.10122e+06	0.1	0	0	0	0	0	0	0	0	0	0	0	0	0	0	0	4	0	1100000	0.00521129	0.00255813	1221.84
0.0980373	0	1.09947e+06	0.1	0	0	0	0	0	0	0	0	0	0	0	0	0	0	0	5	0	1100000	0.00196271	0	525.06
0.0998142	7.27176e-05	1.09923e+06	0.1	0	0	0	0	0	0	0	0	0	0	0	0	0	0	0	6	0	1100000	0.000185814	7.27176e-05	774.425
0.098824	3.27779e-05	1.09931e+06	0.1	0	0	0	0	0	0	0	0	0	0	0	0	0	0	0	7	0	1100000	0.00117602	3.27779e-05	693.889
0.100206	0.000295111	1.09911e+06	0.1	0	0	0	0	0	0	0	0	0	0	0	0	0	0	0	8	0	1100000	0.000205952	0.000295111	893.363
0.0999826	0.000518483	1.09988e+06	0.1	0	0	0	0	0	0	0	0	0	0	0	0	0	0	0	9	0	1100000	1.73743e-05	0.000518483	123.331
0.200143	1.77894e-05	1.20076e+06	0.2	0	0	0	0	0	0	0	0	0	0	0	0	0	0	0	10	0	1200000	0.000143157	1.77894e-05	761.843
0.1992	4.61201e-05	1.20017e+06	0.2	0	0	0	0	0	0	0	0	0	0	0	0	0	0	0	11	0	1200000	0.000800249	4.61201e-05	173.916
0.200422	0.000381747	1.19955e+06	0.2	0	0	0	0	0	0	0	0	0	0	0	0	0	0	0	12	0	1200000	0.000422466	0.000381747	451.806
0.199641	5.11127e-05	1.19903e+06	0.2	0	0	0	0	0	0	0	0	0	0	0	0	0	0	0	13	0	1200000	0.000358641	5.11127e-05	969.562
0.201687	0.000487758	1.1992e+06	0.2	0	0	0	0	0	0	0	0	0	0	0	0	0	0	0	14	0	1200000	0.00168671	0.000487758	796.12
0.201003	0.000142506	1.19936e+06	0.2	0	0	0	0	0	0	0	0	0	0	0	0	0	0	0	15	0	1200000	0.00100251	0.000142506	637.532
0.199046	1.93971e-05	1.2007e+06	0.2	0	0	0	0	0	0	0	0	0	0	0	0	0	0	0	16	0	1200000	0.000954345	1.93971e-05	704.946
0.198074	1.97679e-05	1.19944e+06	0.2	0	0	0	0	0	0	0	0	0	0	0	0	0	0	0	1	0	1200000	0.00192551	1.97679e-05	558.171
0.201333	9.98525e-06	1.20042e+06	0.2	0	0	0	0	0	0	0	0	0	0	0	0	0	0	0	2	0	1200000	0.00133285	9.98525e-06	423.367
0.199433	0.000221971	1.19825e+06	0.2	0	0	0	0	0	0	0	0	0	0	0	0	0	0	0	3	0	1200000	0.000566544	0.000221971	1752.77
0.201728	0.000325775	1.20141e+06	0.2	0	0	0	0	0	0	0	0	0	0	0	0	0	0	0	4	0	1200000	0.00172791	0.000325775	1409.53
0.20204	0.000363401	1.19986e+06	0.2	0	0	0	0	0	0	0	0	0	0	0	0	0	0	0	5	0	1200000	0.00203994	0.000363401	136.251
0.200201	6.55885e-05	1.19935e+06	0.2	0	0	0	0	0	0	0	0	0	0	0	0	0	0	0	6	0	1200000	0.000200598	6.55885e-05	652.527
0.202132	0.000120589	1.19936e+06	0.2	0	0	0	0	0	0	0	0	0	0	0	0	0	0	0	7	0	1200000	0.00213207	0.000120589	638.329
0.199388	3.25786e-05	1.20107e+06	0.2	0	0	0	0	0	0	0	0	0	0	0	0	0	0	0	8	0	1200000	0.000611723	3.25786e-05	1074.81
0.200492	0	1.1996e+06	0.2	0	0	0	0	0	0	0	0	0	0	0	0	0	0	0	9	0	1200000	0.000491588	0	397.179
0	0.0100271	1.0019e+06	0	0	0	0	0	0	0	0	0	0	0	0	0	0	0	0.01	10	0.01	1000000	0	2.71256e-05	1896.98
0.00658763	0.0101744	1.00155e+06	0	0	0	0	0	0	0	0	0	0	0	0	0	0	0	0.01	11	0.01	1000000	0.00658763	0.000174411	1553
0.00359911	0.0100138	1.00218e+06	0	0	0	0	0	0	0	0	0	0	0	0	0	0	0	0.01	12	0.01	1000000	0.00359911	1.37678e-05	2182.5
0	0.00994947	1.00034e+06	0	0	0	0	0	0	0	0	0	0	0	0	0	0	0	0.01	13	0.01	1000000	0	5.05309e-05	338.027
0.000440399	0.0102113	1.0005e+06	0	0	0	0	0	0	0	0	0	0	0	0	0	0	0	0.01	14	0.01	1000000	0.000440399	0.000211271	496.065
0	0.0100582	1.00115e+06	0	0	0	0	0	0	0	0	0	0	0	0	0	0	0	0.01	15	0.01	1000000	0	5.81592e-05	1153.48
0	0.0102054	1.0018e+06	0	0	0	0	0	0	0	0	0	0	0	0	0	0	0	0.01	16	0.01	1000000	0	0.000205394	1797.78
0	0.0100488	1.00079e+06	0	0	0	0	0	0	0	0	0	0	0	0	0	0	0	0.01	1	0.01	1000000	0	4.87972e-05	788.124
0	0.0102104	1.00189e+06	0	0	0	0	0	0	0	0	0	0	0	0	0	0	0	0.01	2	0.01	1000000	0	0.000210383	1894.23
0	0.0099796	1.00152e+06	0	0	0	0	0	0	0	0	0	0	0	0	0	0	0	0.01	3	0.01	1000000	0	2.04033e-05	1520.35
0	0.0101573	1.00228e+06	0	0	0	0	0	0	0	0	0	0	0	0	0	0	0	0.01	4	0.01	1000000	0	0.000157289	2277.14
0	0.00991585	1.00104e+06	0	0	0	0	0	0	0	0	0	0	0	0	0	0	0	0.01	5	0.01	1000000	0	8.41523e-05	1039.56
0	0.0100269	1.00157e+06	0	0	0	0	0	0	0	0	0	0	0	0	0	0	0	0.01	6	0.01	1000000	0	2.68574e-05	1570.9
0	0.0101166	1.00101e+06	0	0	0	0	0	0	0	0	0	0	0	0	0	0	0	0.01	7	0.01	1000000	0	0.000116619	1012.83
0	0.00999127	1.001e+06	0	0	0	0	0	0	0	0	0	0	0	0	0	0	0	0.01	8	0.01	1000000	0	8.72806e-06	1001.58
0	0.0102657	1.00062e+06	0	0	0	0	0	0	0	0	0	0	0	0	0	0	0	0.01	9	0.01	1000000	0	0.000265674	622.844
0.0991336	0.0104605	1.10061e+06	0.1	0	0	0	0	0	0	0	0	0	0	0	0	0	0	0.01	10	0.01	1100000	0.000866423	0.000460532	610.061
0.0972323	0.00998003	1.10046e+06	0.1	0	0	0	0	0	0	0	0	0	0	0	0	0	0	0.01	11	0.01	1100000	0.00276766	1.99731e-05	462.968
0.0954247	0.0101641	1.10144e+06	0.1	0	0	0	0	0	0	0	0	0	0	0	0	0	0	0.01	12	0.01	1100000	0.00457531	0.000164145	1444.51
0.0994611	0.00994365	1.10332e+06	0.1	0	0	0	0	0	0	0	0	0	0	0	0	0	0	0.01	13	0.01	1100000	0.000538931	5.63465e-05	3318.31
0.0948074	0.0103091	1.10217e+06	0.1	0	0	0	0	0	0	0	0	0	0	0	0	0	0	0.01	14	0.01	1100000	0.00519257	0.000309062	2173.22
0.0968314	0.0101585	1.09936e+06	0.1	0	0	0	0	0	0	0	0	0	0	0	0	0	0	0.01	15	0.01	1100000	0.0031686	0.000158464	638.11
0.100694	0.0102866	1.10007e+06	0.1	0	0	0	0	0	0	0	0	0	0	0	0	0	0	0.01	16	0.01	1100000	0.000694096	0.000286561	65.0224
0.0994	0.0103824	1.10088e+06	0.1	0	0	0	0	0	0	0	0	0	0	0	0	0	0	0.01	1	0.01	1100000	0.000599999	0.000382431	878.195
0.0979075	0.0101823	1.10049e+06	0.1	0	0	0	0	0	0	0	0	0	0	0	0	0	0	0.01	2	0.01	1100000	0.00209252	0.00018231	490.344
0.0980462	0.0101934	1.10092e+06	0.1	0	0	0	0	0	0	0	0	0	0	0	0	0	0	0.01	3	0.01	1100000	0.00195385	0.000193384	923.829
0.0955	0.0102418	1.09919e+06	0.1	0	0	0	0	0	0	0	0	0	0	0	0	0	0	0.01	4	0.01	1100000	0.0045	0.000241839	809.078
0.0999891	0.0101304	1.1022e+06	0.1	0	0	0	0	0	0	0	0	0	0	0	0	0	0	0.01	5	0.01	1100000	1.09474e-05	0.00013037	2196.96
0.0980461	0.010213	1.10118e+06	0.1	0	0	0	0	0	0	0	0	0	0	0	0	0	0	0.01	6	0.01	1100000	0.00195391	0.000212976	1178.66
0.0993303	0.0102538	1.10002e+06	0.1	0	0	0	0	0	0	0	0	0	0	0	0	0	0	0.01	7	0.01	1100000	0.000669722	0.000253815	24.8591
0.100419	0.0100803	1.10298e+06	0.1	0	0	0	0	0	0	0	0	0	0	0	0	0	0	0.01	8	0.01	1100000	0.000418511	8.02742e-05	2983.95
0.100785	0.0100242	1.10218e+06	0.1	0	0	0	0	0	0	0	0	0	0	0	0	0	0	0.01	9	0.01	1100000	0.000785153	2.41665e-05	2184.89
0.196388	0.0102391	1.19998e+06	0.2	0	0	0	0	0	0	0	0	0	0	0	0	0	0	0.01	10	0.01	1200000	0.00361214	0.000239083	20.0828
0.200536	0.0101348	1.20218e+06	0.2	0	0	0	0	0	0	0	0	0	0	0	0	0	0	0.01	11	0.01	1200000	0.000536016	0.000134751	2181.76
0.195926	0.0101861	1.2003e+06	0.2	0	0	0	0	0	0	0	0	0	0	0	0	0	0	0.01	12	0.01	1200000	0.00407414	0.000186072	303.593
0.198442	0.0102206	1.19955e+06	0.2	0	0	0	0	0	0	0	0	0	0	0	0	0	0	0.01	13	0.01	1200000	0.00155826	0.000220621	445.572
0.197742	0.0102453	1.20243e+06	0.2	0	0	0	0	0	0	0	0	0	0	0	0	0	0	0.01	14	0.01	1200000	0.00225835	0.000245283	2428.92
0.196379	0.010265	1.1993e+06	0.2	0	0	0	0	0	0	0	0	0	0	0	0	0	0	0.01	15	0.01	1200000	0.00362142	0.000265039	703.718
0.199052	0.00998048	1.19969e+06	0.2	0	0	0	0	0	0	0	0	0	0	0	0	0	0	0.01	16	0.01	1200000	0.000947889	1.95241e-05	310.879
0.197797	0.0104317	1.20089e+06	0.2	0	0	0	0	0	0	0	0	0	0	0	0	0	0	0.01	1	0.01	1200000	0.0022035	0.000431696	889.42
0.196806	0.0104458	1.20152e+06	0.2	0	0	0	0	0	0	0	0	0	0	0	0	0	0	0.01	2	0.01	1200000	0.00319393	0.000445827	1524.06
0.20112	0.0105334	1.20152e+06	0.2	0	0	0	0	0	0	0	0	0	0	0	0	0	0	0.01	3	0.01	1200000	0.00111987	0.000533358	1521.97
0.192431	0.0103352	1.19808e+06	0.2	0	0	0	0	0	0	0	0	0	0	0	0	0	0	0.01	4	0.01	1200000	0.00756948	0.000335162	1922.3
0.196101	0.0102286	1.19997e+06	0.2	0	0	0	0	0	0	0	0	0	0	0	0	0	0	0.01	5	0.01	1200000	0.00389905	0.00022864	33.4852
0.198313	0.00986164	1.20166e+06	0.2	0	0	0	0	0	0	0	0	0	0	0	0	0	0	0.01	6	0.01	1200000	0.00168748	0.000138357	1660.04
0.1991	0.0102669	1.20227e+06	0.2	0	0	0	0	0	0	0	0	0	0	0	0	0	0	0.01	7	0.01	1200000	0.00089951	0.000266899	2272.8
0.192692	0.0100789	1.20238e+06	0.2	0	0	0	0	0	0	0	0	0	0	0	0	0	0	0.01	8	0.01	1200000	0.00730829	7.89163e-05	2382.63
0.196164	0.0101609	1.19944e+06	0.2	0	0	0	0	0	0	0	0	0	0	0	0	0	0	0.01	9	0.01	1200000	0.00383591	0.000160939	556.7
0	0.0201228	1.00185e+06	0	0	0	0	0	0	0	0	0	0	0	0	0	0	0	0.02	10	0.02	1000000	0	0.000122842	1851.33
7.81974e-05	0.0217678	1.00612e+06	0	0	0	0	0	0	0	0	0	0	0	0	0	0	0	0.02	11	0.02	1000000	7.81974e-05	0.00176776	6115.39
0	0.0205068	999607	0	0	0	0	0	0	0	0	0	0	0	0	0	0	0	0.02	12	0.02	1000000	0	0.000506783	392.912
0	0.0201328	1.0018e+06	0	0	0	0	0	0	0	0	0	0	0	0	0	0	0	0.02	13	0.02	1000000	0	0.000132847	1798.25
0	0.0200413	999695	0	0	0	0	0	0	0	0	0	0	0	0	0	0	0	0.02	14	0.02	1000000	0	4.13283e-05	305.05
0	0.0199477	1.0005e+06	0	0	0	0	0	0	0	0	0	0	0	0	0	0	0	0.02	15	0.02	1000000	0	5.22848e-05	503.217
0	0.0201656	1.00229e+06	0	0	0	0	0	0	0	0	0	0	0	0	0	0	0	0.02	16	0.02	1000000	0	0.000165584	2291.34
0	0.019822	1.00196e+06	0	0	0	0	0	0	0	0	0	0	0	0	0	0	0	0.02	1	0.02	1000000	0	0.000178022	1958.05
0	0.0203374	1.00053e+06	0	0	0	0	0	0	0	0	0	0	0	0	0	0	0	0.02	2	0.02	1000000	0	0.000337446	527.975
0	0.0201928	999204	0	0	0	0	0	0	0	0	0	0	0	0	0	0	0	0.02	3	0.02	1000000	0	0.000192826	796.219
0	0.0204985	1.00372e+06	0	0	0	0	0	0	0	0	0	0	0	0	0	0	0	0.02	4	0.02	1000000	0	0.000498484	3722.56
0	0.0201951	999206	0	0	0	0	0	0	0	0	0	0	0	0	0	0	0	0.02	5	0.02	1000000	0	0.000195083	794.065
0	0.020256	999715	0	0	0	0	0	0	0	0	0	0	0	0	0	0	0	0.02	6	0.02	1000000	0	0.000256035	284.516
0	0.0203923	999425	0	0	0	0	0	0	0	0	0	0	0	0	0	0	0	0.02	7	0.02	1000000	0	0.000392256	575.331
0	0.0198347	999703	0	0	0	0	0	0	0	0	0	0	0	0	0	0	0	0.02	8	0.02	1000000	0	0.0001653	297.134
0	0.0204639	999806	0	0	0	0	0	0	0	0	0	0	0	0	0	0	0	0.02	9	0.02	1000000	0	0.000463916	194.306
0.0840307	0.020643	1.0986e+06	0.1	0	0	0	0	0	0	0	0	0	0	0	0	0	0	0.02	10	0.02	1100000	0.0159693	0.000642989	1396.77
0.0912714	0.0204756	1.09955e+06	0.1	0	0	0	0	0	0	0	0	0	0	0	0	0	0	0.02	11	0.02	1100000	0.00872863	0.000475584	454.013
0.0869802	0.0206328	1.09827e+06	0.1	0	0	0	0	0	0	0	0	0	0	0	0	0	0	0.02	12	0.02	1100000	0.0130198	0.000632779	1734.63
0.0962137	0.0204367	1.09899e+06	0.1	0	0	0	0	0	0	0	0	0	0	0	0	0	0	0.02	13	0.02	1100000	0.00378634	0.000436651	1006.48
0.0903489	0.0205343	1.10055e+06	0.1	0	0	0	0	0	0	0	0	0	0	0	0	0	0	0.02	14	0.02	1100000	0.00965111	0.000534254	552.861
0.0826	0.0210142	1.09553e+06	0.1	0	0	0	0	0	0	0	0	0	0	0	0	0	0	0.02	15	0.02	1100000	0.0174	0.00101423	4473.95
0.0754286	0.021677	1.09369e+06	0.1	0	0	0	0	0	0	0	0	0	0	0	0	0	0	0.02	16	0.02	1100000	0.0245714	0.00167705	6305.25
0.087989	0.0205282	1.09848e+06	0.1	0	0	0	0	0	0	0	0	0	0	0	0	0	0	0.02	1	0.02	1100000	0.012011	0.000528199	1516.93
0.0904479	0.0202116	1.09843e+06	0.1	0	0	0	0	0	0	0	0	0	0	0	0	0	0	0.02	2	0.02	1100000	0.00955212	0.000211578	1573.68
0.0889508	0.0206071	1.09931e+06	0.1	0	0	0	0	0	0	0	0	0	0	0	0	0	0	0.02	3	0.02	1100000	0.0110492	0.000607146	693.581
0.0783098	0.0215936	1.09562e+06	0.1	0	0	0	0	0	0	0	0	0	0	0	0	0	0	0.02	4	0.02	1100000	0.0216902	0.0015936	4383.29
0.0913122	0.0201319	1.09914e+06	0.1	0	0	0	0	0	0	0	0	0	0	0	0	0	0	0.02	5	0.02	1100000	0.0086878	0.000131879	864.173
0.0852155	0.0201859	1.09908e+06	0.1	0	0	0	0	0	0	0	0	0	0	0	0	0	0	0.02	6	0.02	1100000	0.0147845	0.000185886	917.671
0.0902056	0.0205585	1.09791e+06	0.1	0	0	0	0	0	0	0	0	0	0	0	0	0	0	0.02	7	0.02	1100000	0.00979443	0.000558492	2093.39
0.0929281	0.0202469	1.09954e+06	0.1	0	0	0	0	0	0	0	0	0	0	0	0	0	0	0.02	8	0.02	1100000	0.00707185	0.000246944	460.314
0.0902652	0.0206583	1.09939e+06	0.1	0	0	0	0	0	0	0	0	0	0	0	0	0	0	0.02	9	0.02	1100000	0.00973476	0.000658316	606.894
0.178867	0.020551	1.19821e+06	0.2	0	0	0	0	0	0	0	0	0	0	0	0	0	0	0.02	10	0.02	1200000	0.0211326	0.000550998	1786.19
0.191804	0.0203586	1.19647e+06	0.2	0	0	0	0	0	0	0	0	0	0	0	0	0	0	0.02	11	0.02	1200000	0.00819595	0.00035858	3525.25
0.189737	0.0205821	1.19561e+06	0.2	0	0	0	0	0	0	0	0	0	0	0	0	0	0	0.02	12	0.02	1200000	0.0102635	0.000582091	4393.58
0.193466	0.0206057	1.20059e+06	0.2	0	0	0	0	0	0	0	0	0	0	0	0	0	0	0.02	13	0.02	1200000	0.00653356	0.000605703	587.877
0.189212	0.0202107	1.19885e+06	0.2	0	0	0	0	0	0	0	0	0	0	0	0	0	0	0.02	14	0.02	1200000	0.0107885	0.000210716	1148.68
0.191645	0.0204317	1.19584e+06	0.2	0	0	0	0	0	0	0	0	0	0	0	0	0	0	0.02	15	0.02	1200000	0.0083546	0.000431653	4155.62
0.191576	0.0206408	1.1975e+06	0.2	0	0	0	0	0	0	0	0	0	0	0	0	0	0	0.02	16	0.02	1200000	0.00842419	0.000640833	2496.44
0.185831	0.0204219	1.19687e+06	0.2	0	0	0	0	0	0	0	0	0	0	0	0	0	0	0.02	1	0.02	1200000	0.0141688	0.000421896	3131.85
0.193626	0.0203957	1.19879e+06	0.2	0	0	0	0	0	0	0	0	0	0	0	0	0	0	0.02	2	0.02	1200000	0.00637387	0.000395746	1211.95
0.190321	0.0204384	1.1976e+06	0.2	0	0	0	0	0	0	0	0	0	0	0	0	0	0	0.02	3	0.02	1200000	0.00967874	0.000438392	2400.86
0.189994	0.0206341	1.19968e+06	0.2	0	0	0	0	0	0	0	0	0	0	0	0	0	0	0.02	4	0.02	1200000	0.0100055	0.00063409	321.035
0.188089	0.0205664	1.19726e+06	0.2	0	0	0	0	0	0	0	0	0	0	0	0	0	0	0.02	5	0.02	1200000	0.0119114	0.000566395	2743.37
0.176449	0.021262	1.19272e+06	0.2	0	0	0	0	0	0	0	0	0	0	0	0	0	0	0.02	6	0.02	1200000	0.0235505	0.00126195	7280.9
0.178458	0.0214686	1.1939e+06	0.2	0	0	0	0	0	0	0	0	0	0	0	0	0	0	0.02	7	0.02	1200000	0.0215417	0.00146857	6104.14
0.168137	0.0215818	1.19279e+06	0.2	0	0	0	0	0	0	0	0	0	0	0	0	0	0	0.02	8	0.02	1200000	0.0318631	0.0015818	7213.92
0.184678	0.0204054	1.19686e+06	0.2	0	0	0	0	0	0	0	0	0	0	0	0	0	0	0.02	9	0.02	1200000	0.0153219	0.000405381	3140.68
0	0.0102422	998853	0	0	0	0	0	0	0	0	0	0	0	0	0	0	0.01	0	10	0.01	1000000	0	0.000242241	1146.81
0	0.0114965	996141	0	0	0	0	0	0	0	0	0	0	0	0	0.01	0	0	0	11	0.01	1000000	0	0.00149652	3858.61
0	0.0102193	999782	0	0	0	0	0	0	0	0	0	0	0	0	0.01	0	0	0	12	0.01	1000000	0	0.000219311	217.908
0	0.0100766	999988	0	0	0	0	0	0	0	0	0	0	0	0	0	0	0.01	0	13	0.01	1000000	0	7.65864e-05	12.2079
0	0.0106915	996797	0	0	0	0	0	0	0	0	0	0	0	0	0.01	0	0	0	14	0.01	1000000	0	0.000691453	3203.39
0	0.0101601	999775	0	0	0	0	0	0	0	0	0	0	0	0	0.01	0	0	0	15	0.01	1000000	0	0.000160134	225.038
0.00796587	0.00982799	1.00302e+06	0	0	0	0	0	0	0	0	0	0	0	0	0	0.01	0	0	16	0.01	1000000	0.00796587	0.000172006	3015.95
0	0.0103263	999090	0	0	0	0	0	0	0	0	0	0	0	0	0.01	0	0	0	1	0.01	1000000	0	0.000326295	909.636
0	0.0108603	998225	0	0	0	0	0	0	0	0	0	0	0	0	0.01	0	0	0	2	0.01	1000000	0	0.000860335	1774.58
0	0.0103817	999933	0	0	0	0	0	0	0	0	0	0	0	0	0.01	0	0	0	3	0.01	1000000	0	0.000381712	66.9045
0	0.0112969	996960	0	0	0	0	0	0	0	0	0	0	0	0	0.01	0	0	0	4	0.01	1000000	0	0.00129685	3040.14
0	0.0100087	1.00057e+06	0	0	0	0	0	0	0	0	0	0	0	0	0	0.01	0	0	5	0.01	1000000	0	8.73954e-06	574.294
0	0.0107501	998210	0	0	0	0	0	0	0	0	0	0	0	0	0.01	0	0	0	6	0.01	1000000	0	0.0007501	1789.69
0	0.0102073	999602	0	0	0	0	0	0	0	0	0	0	0	0	0.01	0	0	0	7	0.01	1000000	0	0.000207276	397.697
0	0.0105483	996881	0	0	0	0	0	0	0	0	0	0	0	0	0.01	0	0	0	8	0.01	1000000	0	0.000548265	3119.07
0	0.0112269	996248	0	0	0	0	0	0	0	0	0	0	0	0	0.01	0	0	0	9	0.01	1000000	0	0.00122686	3752.41
0.0991599	0.011231	1.09547e+06	0.1	0	0	0	0	0	0	0	0	0	0	0	0	0	0.01	0	10	0.01	1100000	0.000840084	0.00123099	4534.5
0.0965134	0.0114338	1.09574e+06	0.1	0	0	0	0	0	0	0	0	0	0	0	0.01	0	0	0	11	0.01	1100000	0.00348659	0.00143378	4256.64
0.0992195	0.0105303	1.09843e+06	0.1	0	0	0	0	0	0	0	0	0	0	0	0.01	0	0	0	12	0.01	1100000	0.000780545	0.000530282	1569.05
0.0890844	0.0115097	1.0945e+06	0.1	0	0	0	0	0	0	0	0	0	0	0	0	0	0.01	0	13	0.01	1100000	0.0109156	0.00150966	5504.53
0.0976879	0.0111023	1.09621e+06	0.1	0	0	0	0	0	0	0	0	0	0	0	0.01	0	0	0	14	0.01	1100000	0.00231213	0.00110227	3792.4
0.0929431	0.0107449	1.09644e+06	0.1	0	0	0	0	0	0	0	0	0	0	0	0.01	0	0	0	15	0.01	1100000	0.00705685	0.00074489	3564.8
0.100731	0.0100233	1.10254e+06	0.1	0	0	0	0	0	0	0	0	0	0	0	0	0.01	0	0	16	0.01	1100000	0.000731497	2.3286e-05	2537.65
0.0994555	0.0101618	1.09841e+06	0.1	0	0	0	0	0	0	0	0	0	0	0	0.01	0	0	0	1	0.01	1100000	0.000544513	0.000161762	1592.11
0.0894391	0.0111768	1.09534e+06	0.1	0	0	0	0	0	0	0	0	0	0	0	0.01	0	0	0	2	0.01	1100000	0.0105609	0.00117677	4664.79
0.0974215	0.0119105	1.09469e+06	0.1	0	0	0	0	0	0	0	0	0	0	0	0.01	0	0	0	3	0.01	1100000	0.00257852	0.00191051	5311.22
0.0985803	0.0102808	1.09908e+06	0.1	0	0	0	0	0	0	0	0	0	0	0	0.01	0	0	0	4	0.01	1100000	0.00141975	0.00028081	920.858
0.097839	0.0102539	1.10171e+06	0.1	0	0	0	0	0	0	0	0	0	0	0	0	0.01	0	0	5	0.01	1100000	0.00216099	0.000253862	1709.04
0.0962878	0.0118422	1.09438e+06	0.1	0	0	0	0	0	0	0	0	0	0	0	0.01	0	0	0	6	0.01	1100000	0.00371216	0.00184217	5624.32
0.0998838	0.0103508	1.09812e+06	0.1	0	0	0	0	0	0	0	0	0	0	0	0.01	0	0	0	7	0.01	1100000	0.000116224	0.000350827	1883.01
0.0922638	0.0107287	1.09594e+06	0.1	0	0	0	0	0	0	0	0	0	0	0	0.01	0	0	0	8	0.01	1100000	0.00773618	0.000728705	4056.51
0.0968911	0.0114701	1.09496e+06	0.1	0	0	0	0	0	0	0	0	0	0	0	0.01	0	0	0	9	0.01	1100000	0.00310892	0.00147012	5036.76
0.197721	0.012151	1.19152e+06	0.2	0	0	0	0	0	0	0	0	0	0	0	0	0	0.01	0	10	0.01	1200000	0.002279	0.00215099	8484.42
0.197215	0.0118631	1.19192e+06	0.2	0	0	0	0	0	0	0	0	0	0	0	0.01	0	0	0	11	0.01	1200000	0.00278454	0.0018631	8079.31
0.196124	0.011871	1.19481e+06	0.2	0	0	0	0	0	0	0	0	0	0	0	0.01	0	0	0	12	0.01	1200000	0.00387585	0.00187103	5193.47
0.196302	0.0114821	1.19301e+06	0.2	0	0	0	0	0	0	0	0	0	0	0	0	0	0.01	0	13	0.01	1200000	0.00369768	0.00148212	6990.66
0.197078	0.0122189	1.1914e+06	0.2	0	0	0	0	0	0	0	0	0	0	0	0.01	0	0	0	14	0.01	1200000	0.00292161	0.00221893	8599.71
0.196186	0.0118257	1.19218e+06	0.2	0	0	0	0	0	0	0	0	0	0	0	0.01	0	0	0	15	0.01	1200000	0.00381354	0.00182573	7822.47
0.199791	0.0103125	1.19909e+06	0.2	0	0	0	0	0	0	0	0	0	0	0	0	0.01	0	0	16	0.01	1200000	0.000209355	0.000312549	907.417
0.197262	0.0111559	1.19538e+06	0.2	0	0	0	0	0	0	0	0	0	0	0	0.01	0	0	0	1	0.01	1200000	0.00273812	0.00115594	4623.83
0.197309	0.0112067	1.19508e+06	0.2	0	0	0	0	0	0	0	0	0	0	0	0.01	0	0	0	2	0.01	1200000	0.00269123	0.00120674	4915.63
0.190158	0.0117429	1.19072e+06	0.2	0	0	0	0	0	0	0	0	0	0	0	0.01	0	0	0	3	0.01	1200000	0.00984228	0.00174294	9280.74
0.196908	0.0116447	1.19342e+06	0.2	0	0	0	0	0	0	0	0	0	0	0	0.01	0	0	0	4	0.01	1200000	0.00309239	0.00164469	6580.15
0.197092	0.0101657	1.19895e+06	0.2	0	0	0	0	0	0	0	0	0	0	0	0	0.01	0	0	5	0.01	1200000	0.00290754	0.000165749	1051.83
0.198414	0.0119869	1.1911e+06	0.2	0	0	0	0	0	0	0	0	0	0	0	0.01	0	0	0	6	0.01	1200000	0.00158566	0.00198689	8898.25
0.198944	0.0102316	1.197e+06	0.2	0	0	0	0	0	0	0	0	0	0	0	0.01	0	0	0	7	0.01	1200000	0.00105644	0.000231628	3001.65
0.196364	0.0119339	1.19274e+06	0.2	0	0	0	0	0	0	0	0	0	0	0	0.01	0	0	0	8	0.01	1200000	0.0036364	0.00193394	7258.06
0.196743	0.0105827	1.19486e+06	0.2	0	0	0	0	0	0	0	0	0	0	0	0.01	0	0	0	9	0.01	1200000	0.00325704	0.000582685	5138.56
0	0.020811	996733	0	0	0	0	0	0	0	0	0	0	0	0	0	0	0.01	0.01	10	0.02	1000000	0	0.000811033	3266.72
0	0.0216274	995549	0	0	0	0	0	0	0	0	0	0	0	0	0.01	0	0	0.01	11	0.02	1000000	0	0.00162739	4450.63
0	0.0203263	999487	0	0	0	0	0	0	0	0	0	0	0	0	0.01	0	0	0.01	12	0.02	1000000	0	0.000326327	513.228
0	0.0201376	997734	0	0	0	0	0	0	0	0	0	0	0	0	0	0	0.01	0.01	13	0.02	1000000	0	0.000137628	2266.4
0	0.0216948	995195	0	0	0	0	0	0	0	0	0	0	0	0	0.01	0	0	0.01	14	0.02	1000000	0	0.00169475	4804.73
0	0.0209558	996776	0	0	0	0	0	0	0	0	0	0	0	0	0.01	0	0	0.01	15	0.02	1000000	0	0.000955829	3224.25
0	0.0215456	996296	0	0	0	0	0	0	0	0	0	0	0	0	0	0.01	0	0.01	16	0.02	1000000	0	0.00154557	3703.63
0	0.0223157	993131	0	0	0	0	0	0	0	0	0	0	0	0	0.01	0	0	0.01	1	0.02	1000000	0	0.00231573	6869.42
0	0.0216322	995871	0	0	0	0	0	0	0	0	0	0	0	0	0.01	0	0	0.01	2	0.02	1000000	0	0.00163222	4129.23
0	0.0208585	995264	0	0	0	0	0	0	0	0	0	0	0	0	0.01	0	0	0.01	3	0.02	1000000	0	0.000858538	4736.31
0	0.0218209	994496	0	0	0	0	0	0	0	0	0	0	0	0	0.01	0	0	0.01	4	0.02	1000000	0	0.0018209	5504.3
0	0.021953	996071	0	0	0	0	0	0	0	0	0	0	0	0	0	0.01	0	0.01	5	0.02	1000000	0	0.00195303	3928.69
0	0.0211121	996155	0	0	0	0	0	0	0	0	0	0	0	0	0.01	0	0	0.01	6	0.02	1000000	0	0.00111211	3844.92
0	0.0211427	996163	0	0	0	0	0	0	0	0	0	0	0	0	0.01	0	0	0.01	7	0.02	1000000	0	0.00114266	3836.62
0	0.0211719	998334	0	0	0	0	0	0	0	0	0	0	0	0	0.01	0	0	0.01	8	0.02	1000000	0	0.0011719	1665.75
0	0.0214956	995469	0	0	0	0	0	0	0	0	0	0	0	0	0.01	0	0	0.01	9	0.02	1000000	0	0.00149565	4530.69
0.0906479	0.0216835	1.09235e+06	0.1	0	0	0	0	0	0	0	0	0	0	0	0	0	0.01	0.01	10	0.02	1100000	0.00935213	0.00168348	7648.47
0.0919886	0.0227218	1.09204e+06	0.1	0	0	0	0	0	0	0	0	0	0	0	0.01	0	0	0.01	11	0.02	1100000	0.0080114	0.00272183	7959.88
0.0882376	0.0224356	1.09142e+06	0.1	0	0	0	0	0	0	0	0	0	0	0	0.01	0	0	0.01	12	0.02	1100000	0.0117624	0.00243563	8578.88
0.0888189	0.0213984	1.09303e+06	0.1	0	0	0	0	0	0	0	0	0	0	0	0	0	0.01	0.01	13	0.02	1100000	0.0111811	0.00139844	6968.42
0.0922958	0.0223156	1.09175e+06	0.1	0	0	0	0	0	0	0	0	0	0	0	0.01	0	0	0.01	14	0.02	1100000	0.00770422	0.0023156	8250.81
0.0919623	0.021927	1.09399e+06	0.1	0	0	0	0	0	0	0	0	0	0	0	0.01	0	0	0.01	15	0.02	1100000	0.00803772	0.00192699	6007.87
0.0830376	0.0217987	1.09456e+06	0.1	0	0	0	0	0	0	0	0	0	0	0	0	0.01	0	0.01	16	0.02	1100000	0.0169624	0.00179867	5443.6
0.0890249	0.022402	1.09163e+06	0.1	0	0	0	0	0	0	0	0	0	0	0	0.01	0	0	0.01	1	0.02	1100000	0.0109751	0.00240202	8372.14
0.0905949	0.0225851	1.09241e+06	0.1	0	0	0	0	0	0	0	0	0	0	0	0.01	0	0	0.01	2	0.02	1100000	0.00940508	0.0025851	7594.78
0.088667	0.0221607	1.08972e+06	0.1	0	0	0	0	0	0	0	0	0	0	0	0.01	0	0	0.01	3	0.02	1100000	0.011333	0.00216071	10275.3
0.0930629	0.0216858	1.09654e+06	0.1	0	0	0	0	0	0	0	0	0	0	0	0.01	0	0	0.01	4	0.02	1100000	0.00693711	0.00168578	3455.32
0.0844859	0.0226878	1.09273e+06	0.1	0	0	0	0	0	0	0	0	0	0	0	0	0.01	0	0.01	5	0.02	1100000	0.0155141	0.00268778	7272.05
0.086598	0.0221489	1.09048e+06	0.1	0	0	0	0	0	0	0	0	0	0	0	0.01	0	0	0.01	6	0.02	1100000	0.013402	0.00214891	9523.7
0.0869946	0.0221991	1.09012e+06	0.1	0	0	0	0	0	0	0	0	0	0	0	0.01	0	0	0.01	7	0.02	1100000	0.0130054	0.00219915	9877.27
0.0906379	0.021944	1.09255e+06	0.1	0	0	0	0	0	0	0	0	0	0	0	0.01	0	0	0.01	8	0.02	1100000	0.00936208	0.001944	7450.32
0.0890474	0.0221819	1.092e+06	0.1	0	0	0	0	0	0	0	0	0	0	0	0.01	0	0	0.01	9	0.02	1100000	0.0109526	0.00218189	7999.53
0.192986	0.0219636	1.19136e+06	0.2	0	0	0	0	0	0	0	0	0	0	0	0	0	0.01	0.01	10	0.02	1200000	0.00701385	0.00196361	8638.24
0.185303	0.0233154	1.18357e+06	0.2	0	0	0	0	0	0	0	0	0	0	0	0.01	0	0	0.01	11	0.02	1200000	0.0146968	0.00331541	16433.6
0.183356	0.023247	1.18327e+06	0.2	0	0	0	0	0	0	0	0	0	0	0	0.01	0	0	0.01	12	0.02	1200000	0.0166437	0.00324695	16729.6
0.192179	0.0218199	1.19042e+06	0.2	0	0	0	0	0	0	0	0	0	0	0	0	0	0.01	0.01	13	0.02	1200000	0.00782149	0.00181987	9582.19
0.18592	0.022401	1.18926e+06	0.2	0	0	0	0	0	0	0	0	0	0	0	0.01	0	0	0.01	14	0.02	1200000	0.0140804	0.00240105	10736.6
0.180658	0.0234985	1.18255e+06	0.2	0	0	0	0	0	0	0	0	0	0	0	0.01	0	0	0.01	15	0.02	1200000	0.0193417	0.00349846	17453.5
0.181934	0.0214678	1.19192e+06	0.2	0	0	0	0	0	0	0	0	0	0	0	0	0.01	0	0.01	16	0.02	1200000	0.0180661	0.00146779	8078.23
0.185763	0.0225003	1.18856e+06	0.2	0	0	0	0	0	0	0	0	0	0	0	0.01	0	0	0.01	1	0.02	1200000	0.0142369	0.00250029	11441.4
0.183512	0.0225225	1.18608e+06	0.2	0	0	0	0	0	0	0	0	0	0	0	0.01	0	0	0.01	2	0.02	1200000	0.0164883	0.00252254	13924.8
0.186664	0.0226249	1.18944e+06	0.2	0	0	0	0	0	0	0	0	0	0	0	0.01	0	0	0.01	3	0.02	1200000	0.0133357	0.00262493	10564.6
0.187204	0.0218219	1.19187e+06	0.2	0	0	0	0	0	0	0	0	0	0	0	0.01	0	0	0.01	4	0.02	1200000	0.012796	0.00182187	8133.15
0.178183	0.0226687	1.19032e+06	0.2	0	0	0	0	0	0	0	0	0	0	0	0	0.01	0	0.01	5	0.02	1200000	0.0218165	0.0026687	9676.37
0.182123	0.0235565	1.18606e+06	0.2	0	0	0	0	0	0	0	0	0	0	0	0.01	0	0	0.01	6	0.02	1200000	0.0178767	0.00355652	13940.9
0.182423	0.0226962	1.18791e+06	0.2	0	0	0	0	0	0	0	0	0	0	0	0.01	0	0	0.01	7	0.02	1200000	0.0175772	0.0026962	12085.9
0.182852	0.0226428	1.18752e+06	0.2	0	0	0	0	0	0	0	0	0	0	0	0.01	0	0	0.01	8	0.02	1200000	0.0171477	0.00264283	12484.6
0.183181	0.0219418	1.1898e+06	0.2	0	0	0	0	0	0	0	0	0	0	0	0.01	0	0	0.01	9	0.02	1200000	0.0168187	0.00194181	10201.5
0	0.0319838	993127	0	0	0	0	0	0	0	0	0	0	0	0	0	0	0.01	0.02	10	0.03	1000000	0	0.00198379	6873.47
0	0.0303815	1.00387e+06	0	0	0	0	0	0	0	0	0	0	0	0	0.01	0	0	0.02	11	0.03	1000000	0	0.00038147	3865.56
0	0.0307399	998497	0	0	0	0	0	0	0	0	0	0	0	0	0.01	0	0	0.02	12	0.03	1000000	0	0.000739857	1503.08
0	0.0302454	1.00065e+06	0	0	0	0	0	0	0	0	0	0	0	0	0	0	0.01	0.02	13	0.03	1000000	0	0.000245384	650.93
0	0.031646	994109	0	0	0	0	0	0	0	0	0	0	0	0	0.01	0	0	0.02	14	0.03	1000000	0	0.00164601	5890.68
0	0.0321588	993815	0	0	0	0	0	0	0	0	0	0	0	0	0.01	0	0	0.02	15	0.03	1000000	0	0.00215878	6184.87
0	0.0315494	997548	0	0	0	0	0	0	0	0	0	0	0	0	0	0.01	0	0.02	16	0.03	1000000	0	0.00154941	2452.41
0	0.031137	995098	0	0	0	0	0	0	0	0	0	0	0	0	0.01	0	0	0.02	1	0.03	1000000	0	0.00113698	4901.95
0	0.0304965	999939	0	0	0	0	0	0	0	0	0	0	0	0	0.01	0	0	0.02	2	0.03	1000000	0	0.000496514	61.4183
0	0.0317124	992535	0	0	0	0	0	0	0	0	0	0	0	0	0.01	0	0	0.02	3	0.03	1000000	0	0.00171238	7464.89
0	0.0313893	996231	0	0	0	0	0	0	0	0	0	0	0	0	0.01	0	0	0.02	4	0.03	1000000	0	0.00138925	3768.96
0	0.0305747	997221	0	0	0	0	0	0	0	0	0	0	0	0	0	0.01	0	0.02	5	0.03	1000000	0	0.000574711	2779.08
0	0.0301933	1.00094e+06	0	0	0	0	0	0	0	0	0	0	0	0	0.01	0	0	0.02	6	0.03	1000000	0	0.00019335	942.841
0.000143197	0.0309496	999044	0	0	0	0	0	0	0	0	0	0	0	0	0.01	0	0	0.02	7	0.03	1000000	0.000143197	0.000949558	955.793
0	0.0299545	997224	0	0	0	0	0	0	0	0	0	0	0	0	0.01	0	0	0.02	8	0.03	1000000	0	4.55265e-05	2775.99
0	0.0320259	991986	0	0	0	0	0	0	0	0	0	0	0	0	0.01	0	0	0.02	9	0.03	1000000	0	0.00202588	8013.83
0.0856205	0.0321905	1.09293e+06	0.1	0	0	0	0	0	0	0	0	0	0	0	0	0	0.01	0.02	10	0.03	1100000	0.0143795	0.00219046	7069.13
0.0838615	0.031801	1.09481e+06	0.1	0	0	0	0	0	0	0	0	0	0	0	0.01	0	0	0.02	11	0.03	1100000	0.0161385	0.00180101	5185.25
0.0799281	0.0322178	1.09198e+06	0.1	0	0	0	0	0	0	0	0	0	0	0	0.01	0	0	0.02	12	0.03	1100000	0.0200719	0.00221779	8020.64
0.088403	0.0325899	1.09347e+06	0.1	0	0	0	0	0	0	0	0	0	0	0	0	0	0.01	0.02	13	0.03	1100000	0.011597	0.00258986	6526.05
0.0796378	0.0320776	1.09133e+06	0.1	0	0	0	0	0	0	0	0	0	0	0	0.01	0	0	0.02	14	0.03	1100000	0.0203622	0.00207761	8670.46
0.0738508	0.0323658	1.08975e+06	0.1	0	0	0	0	0	0	0	0	0	0	0	0.01	0	0	0.02	15	0.03	1100000	0.0261492	0.00236579	10250
0.083071	0.0319294	1.09488e+06	0.1	0	0	0	0	0	0	0	0	0	0	0	0	0.01	0	0.02	16	0.03	1100000	0.016929	0.0019294	5115.52
0.0758995	0.0321403	1.09198e+06	0.1	0	0	0	0	0	0	0	0	0	0	0	0.01	0	0	0.02	1	0.03	1100000	0.0241005	0.00214028	8021.79
0.0783421	0.0316737	1.09067e+06	0.1	0	0	0	0	0	0	0	0	0	0	0	0.01	0	0	0.02	2	0.03	1100000	0.0216579	0.00167366	9332.3
0.0796725	0.0330626	1.0893e+06	0.1	0	0	0	0	0	0	0	0	0	0	0	0.01	0	0	0.02	3	0.03	1100000	0.0203275	0.00306255	10697.4
0.0795925	0.0327372	1.0904e+06	0.1	0	0	0	0	0	0	0	0	0	0	0	0.01	0	0	0.02	4	0.03	1100000	0.0204075	0.00273721	9596.36
0.0772045	0.0318045	1.09431e+06	0.1	0	0	0	0	0	0	0	0	0	0	0	0	0.01	0	0.02	5	0.03	1100000	0.0227955	0.00180453	5690.37
0.0783755	0.032968	1.08975e+06	0.1	0	0	0	0	0	0	0	0	0	0	0	0.01	0	0	0.02	6	0.03	1100000	0.0216245	0.00296799	10254.4
0.0726129	0.033042	1.08615e+06	0.1	0	0	0	0	0	0	0	0	0	0	0	0.01	0	0	0.02	7	0.03	1100000	0.0273871	0.00304201	13855
0.0873391	0.0316501	1.09459e+06	0.1	0	0	0	0	0	0	0	0	0	0	0	0.01	0	0	0.02	8	0.03	1100000	0.0126609	0.00165007	5405.08
0.078952	0.0331644	1.08757e+06	0.1	0	0	0	0	0	0	0	0	0	0	0	0.01	0	0	0.02	9	0.03	1100000	0.021048	0.00316443	12426.7
0.168096	0.0329914	1.18549e+06	0.2	0	0	0	0	0	0	0	0	0	0	0	0	0	0.01	0.02	10	0.03	1200000	0.0319038	0.00299141	14514.5
0.166092	0.0332079	1.18695e+06	0.2	0	0	0	0	0	0	0	0	0	0	0	0.01	0	0	0.02	11	0.03	1200000	0.0339075	0.0032079	13047.1
0.172813	0.0327164	1.18877e+06	0.2	0	0	0	0	0	0	0	0	0	0	0	0.01	0	0	0.02	12	0.03	1200000	0.0271871	0.00271643	11232.5
0.178054	0.0322232	1.18797e+06	0.2	0	0	0	0	0	0	0	0	0	0	0	0	0	0.01	0.02	13	0.03	1200000	0.021946	0.00222322	12028.9
0.176832	0.0321512	1.18855e+06	0.2	0	0	0	0	0	0	0	0	0	0	0	0.01	0	0	0.02	14	0.03	1200000	0.0231682	0.00215125	11451.8
0.175317	0.0326877	1.18749e+06	0.2	0	0	0	0	0	0	0	0	0	0	0	0.01	0	0	0.02	15	0.03	1200000	0.0246826	0.00268766	12508.4
0.173697	0.0325334	1.18844e+06	0.2	0	0	0	0	0	0	0	0	0	0	0	0	0.01	0	0.02	16	0.03	1200000	0.0263034	0.00253344	11563.8
0.176011	0.0330009	1.18506e+06	0.2	0	0	0	0	0	0	0	0	0	0	0	0.01	0	0	0.02	1	0.03	1200000	0.0239888	0.00300086	14935.6
0.158785	0.0327078	1.18536e+06	0.2	0	0	0	0	0	0	0	0	0	0	0	0.01	0	0	0.02	2	0.03	1200000	0.0412146	0.00270782	14642.4
0.174983	0.0322807	1.18761e+06	0.2	0	0	0	0	0	0	0	0	0	0	0	0.01	0	0	0.02	3	0.03	1200000	0.0250169	0.00228069	12392.4
0.175322	0.0321457	1.18748e+06	0.2	0	0	0	0	0	0	0	0	0	0	0	0.01	0	0	0.02	4	0.03	1200000	0.0246779	0.00214573	12519.8
0.18717	0.0319808	1.19644e+06	0.2	0	0	0	0	0	0	0	0	0	0	0	0	0.01	0	0.02	5	0.03	1200000	0.0128298	0.00198082	3564.46
0.182971	0.0325021	1.19167e+06	0.2	0	0	0	0	0	0	0	0	0	0	0	0.01	0	0	0.02	6	0.03	1200000	0.0170288	0.0025021	8328.28
0.169033	0.0320231	1.19045e+06	0.2	0	0	0	0	0	0	0	0	0	0	0	0.01	0	0	0.02	7	0.03	1200000	0.0309673	0.00202312	9552.45
0.163547	0.0342187	1.17689e+06	0.2	0	0	0	0	0	0	0	0	0	0	0	0.01	0	0	0.02	8	0.03	1200000	0.0364531	0.00421867	23114.7
0.174183	0.0327558	1.18976e+06	0.2	0	0	0	0	0	0	0	0	0	0	0	0.01	0	0	0.02	9	0.03	1200000	0.025817	0.00275578	10238.9
0	0.0221818	993357	0	0	0	0	0	0	0	0	0	0	0	0	0	0	0.02	0	10	0.02	1000000	0	0.00218185	6642.88
0	0.0213726	994552	0	0	0	0	0	0	0	0	0	0	0	0	0.02	0	0	0	11	0.02	1000000	0	0.00137262	5447.84
0	0.0215529	994583	0	0	0	0	0	0	0	0	0	0	0	0	0.02	0	0	0	12	0.02	1000000	0	0.00155293	5416.62
0	0.0217188	995470	0	0	0	0	0	0	0	0	0	0	0	0	0	0	0.02	0	13	0.02	1000000	0	0.00171875	4529.81
0	0.0212573	994121	0	0	0	0	0	0	0	0	0	0	0	0	0.02	0	0	0	14	0.02	1000000	0	0.00125731	5878.9
0	0.0218296	993736	0	0	0	0	0	0	0	0	0	0	0	0	0.02	0	0	0	15	0.02	1000000	0	0.0018296	6263.66
0	0.0202752	998486	0	0	0	0	0	0	0	0	0	0	0	0	0	0.02	0	0	16	0.02	1000000	0	0.000275225	1513.81
0	0.0215125	994547	0	0	0	0	0	0	0	0	0	0	0	0	0.02	0	0	0	1	0.02	1000000	0	0.00151253	5452.64
0	0.0210191	994524	0	0	0	0	0	0	0	0	0	0	0	0	0.02	0	0	0	2	0.02	1000000	0	0.00101915	5475.73
0	0.0212274	993595	0	0	0	0	0	0	0	0	0	0	0	0	0.02	0	0	0	3	0.02	1000000	0	0.00122737	6405.45
0	0.0215771	993586	0	0	0	0	0	0	0	0	0	0	0	0	0.02	0	0	0	4	0.02	1000000	0	0.00157705	6414.44
0	0.0203775	999926	0	0	0	0	0	0	0	0	0	0	0	0	0	0.02	0	0	5	0.02	1000000	0	0.000377521	74.2615
0	0.0217252	993230	0	0	0	0	0	0	0	0	0	0	0	0	0.02	0	0	0	6	0.02	1000000	0	0.00172521	6770.17
0	0.0215272	994032	0	0	0	0	0	0	0	0	0	0	0	0	0.02	0	0	0	7	0.02	1000000	0	0.00152724	5967.96
0	0.0213625	994031	0	0	0	0	0	0	0	0	0	0	0	0	0.02	0	0	0	8	0.02	1000000	0	0.00136253	5969.49
0	0.0212306	994865	0	0	0	0	0	0	0	0	0	0	0	0	0.02	0	0	0	9	0.02	1000000	0	0.00123062	5135.12
0.0787736	0.0221853	1.09238e+06	0.1	0	0	0	0	0	0	0	0	0	0	0	0	0	0.02	0	10	0.02	1100000	0.0212264	0.00218527	7622.73
0.0840115	0.0215902	1.09382e+06	0.1	0	0	0	0	0	0	0	0	0	0	0	0.02	0	0	0	11	0.02	1100000	0.0159885	0.00159022	6177.68
0.0809916	0.0219971	1.09207e+06	0.1	0	0	0	0	0	0	0	0	0	0	0	0.02	0	0	0	12	0.02	1100000	0.0190084	0.00199708	7933.78
0.0820291	0.0216485	1.09358e+06	0.1	0	0	0	0	0	0	0	0	0	0	0	0	0	0.02	0	13	0.02	1100000	0.0179709	0.00164853	6416.21
0.0809479	0.0222219	1.09144e+06	0.1	0	0	0	0	0	0	0	0	0	0	0	0.02	0	0	0	14	0.02	1100000	0.0190521	0.00222187	8560.04
0.0817762	0.0215296	1.09264e+06	0.1	0	0	0	0	0	0	0	0	0	0	0	0.02	0	0	0	15	0.02	1100000	0.0182238	0.00152964	7360.35
0.0858477	0.0210877	1.09699e+06	0.1	0	0	0	0	0	0	0	0	0	0	0	0	0.02	0	0	16	0.02	1100000	0.0141523	0.00108774	3013.84
0.0865323	0.0211975	1.09472e+06	0.1	0	0	0	0	0	0	0	0	0	0	0	0.02	0	0	0	1	0.02	1100000	0.0134677	0.00119748	5277.87
0.0774432	0.0220997	1.09294e+06	0.1	0	0	0	0	0	0	0	0	0	0	0	0.02	0	0	0	2	0.02	1100000	0.0225568	0.00209967	7060.01
0.0968437	0.0202722	1.09526e+06	0.1	0	0	0	0	0	0	0	0	0	0	0	0.02	0	0	0	3	0.02	1100000	0.00315626	0.000272182	4741.76
0.0840753	0.0217914	1.09109e+06	0.1	0	0	0	0	0	0	0	0	0	0	0	0.02	0	0	0	4	0.02	1100000	0.0159247	0.00179142	8910.06
0.0882529	0.0206034	1.0986e+06	0.1	0	0	0	0	0	0	0	0	0	0	0	0	0.02	0	0	5	0.02	1100000	0.0117471	0.000603393	1397.63
0.0825798	0.0223427	1.09205e+06	0.1	0	0	0	0	0	0	0	0	0	0	0	0.02	0	0	0	6	0.02	1100000	0.0174202	0.00234275	7952
0.094001	0.0215315	1.09249e+06	0.1	0	0	0	0	0	0	0	0	0	0	0	0.02	0	0	0	7	0.02	1100000	0.00599901	0.00153154	7514.94
0.0794649	0.0220917	1.09283e+06	0.1	0	0	0	0	0	0	0	0	0	0	0	0.02	0	0	0	8	0.02	1100000	0.0205351	0.00209173	7168.57
0.0794748	0.0215889	1.09286e+06	0.1	0	0	0	0	0	0	0	0	0	0	0	0.02	0	0	0	9	0.02	1100000	0.0205252	0.00158887	7137.96
0.185456	0.0219672	1.18977e+06	0.2	0	0	0	0	0	0	0	0	0	0	0	0	0	0.02	0	10	0.02	1200000	0.0145442	0.00196718	10229.8
0.178224	0.0211826	1.19023e+06	0.2	0	0	0	0	0	0	0	0	0	0	0	0.02	0	0	0	11	0.02	1200000	0.0217763	0.00118262	9768.24
0.181738	0.0214318	1.18967e+06	0.2	0	0	0	0	0	0	0	0	0	0	0	0.02	0	0	0	12	0.02	1200000	0.0182618	0.00143184	10330.3
0.177179	0.0221649	1.18805e+06	0.2	0	0	0	0	0	0	0	0	0	0	0	0	0	0.02	0	13	0.02	1200000	0.0228214	0.00216489	11953.1
0.181116	0.0208283	1.192e+06	0.2	0	0	0	0	0	0	0	0	0	0	0	0.02	0	0	0	14	0.02	1200000	0.0188843	0.000828266	7996.74
0.179272	0.0218656	1.19022e+06	0.2	0	0	0	0	0	0	0	0	0	0	0	0.02	0	0	0	15	0.02	1200000	0.0207275	0.00186563	9777.18
0.175112	0.0214232	1.19267e+06	0.2	0	0	0	0	0	0	0	0	0	0	0	0	0.02	0	0	16	0.02	1200000	0.0248875	0.0014232	7326.32
0.175821	0.0214875	1.18828e+06	0.2	0	0	0	0	0	0	0	0	0	0	0	0.02	0	0	0	1	0.02	1200000	0.024179	0.00148752	11724.8
0.18228	0.0216346	1.18994e+06	0.2	0	0	0	0	0	0	0	0	0	0	0	0.02	0	0	0	2	0.02	1200000	0.0177202	0.00163462	10056.9
0.179792	0.0214661	1.19078e+06	0.2	0	0	0	0	0	0	0	0	0	0	0	0.02	0	0	0	3	0.02	1200000	0.0202076	0.00146615	9221.31
0.182375	0.0213195	1.1898e+06	0.2	0	0	0	0	0	0	0	0	0	0	0	0.02	0	0	0	4	0.02	1200000	0.0176247	0.00131954	10204.8
0.189027	0.0206068	1.19731e+06	0.2	0	0	0	0	0	0	0	0	0	0	0	0	0.02	0	0	5	0.02	1200000	0.0109726	0.000606812	2688.26
0.182025	0.0216257	1.1911e+06	0.2	0	0	0	0	0	0	0	0	0	0	0	0.02	0	0	0	6	0.02	1200000	0.0179748	0.00162567	8899.04
0.181444	0.0214423	1.18985e+06	0.2	0	0	0	0	0	0	0	0	0	0	0	0.02	0	0	0	7	0.02	1200000	0.0185561	0.00144229	10149
0.180193	0.0216811	1.19008e+06	0.2	0	0	0	0	0	0	0	0	0	0	0	0.02	0	0	0	8	0.02	1200000	0.0198071	0.00168113	9915.73
0.19638	0.0205014	1.19294e+06	0.2	0	0	0	0	0	0	0	0	0	0	0	0.02	0	0	0	9	0.02	1200000	0.00362024	0.000501367	7055.2
0	0.0318668	993601	0	0	0	0	0	0	0	0	0	0	0	0	0	0	0.02	0.01	10	0.03	1000000	0	0.00186677	6398.63
0	0.0303366	996359	0	0	0	0	0	0	0	0	0	0	0	0	0.02	0	0	0.01	11	0.03	1000000	0	0.000336612	3640.75
0	0.0314024	996884	0	0	0	0	0	0	0	0	0	0	0	0	0.02	0	0	0.01	12	0.03	1000000	0	0.00140244	3115.8
0	0.0314717	996961	0	0	0	0	0	0	0	0	0	0	0	0	0	0	0.02	0.01	13	0.03	1000000	0	0.00147167	3038.65
0	0.0310593	997462	0	0	0	0	0	0	0	0	0	0	0	0	0.02	0	0	0.01	14	0.03	1000000	0	0.00105928	2537.58
0	0.0312522	994588	0	0	0	0	0	0	0	0	0	0	0	0	0.02	0	0	0.01	15	0.03	1000000	0	0.00125221	5411.71
0	0.0312381	996766	0	0	0	0	0	0	0	0	0	0	0	0	0	0.02	0	0.01	16	0.03	1000000	0	0.00123807	3233.86
0	0.0319847	992870	0	0	0	0	0	0	0	0	0	0	0	0	0.02	0	0	0.01	1	0.03	1000000	0	0.0019847	7129.96
0	0.031166	993143	0	0	0	0	0	0	0	0	0	0	0	0	0.02	0	0	0.01	2	0.03	1000000	0	0.00116601	6856.9
0	0.0312322	995120	0	0	0	0	0	0	0	0	0	0	0	0	0.02	0	0	0.01	3	0.03	1000000	0	0.00123217	4880.01
0	0.0299233	994644	0	0	0	0	0	0	0	0	0	0	0	0	0.02	0	0	0.01	4	0.03	1000000	0	7.66968e-05	5356.3
0	0.0307824	996573	0	0	0	0	0	0	0	0	0	0	0	0	0	0.02	0	0.01	5	0.03	1000000	0	0.000782415	3426.67
0	0.03124	994549	0	0	0	0	0	0	0	0	0	0	0	0	0.02	0	0	0.01	6	0.03	1000000	0	0.00123998	5450.8
0	0.0313195	997042	0	0	0	0	0	0	0	0	0	0	0	0	0.02	0	0	0.01	7	0.03	1000000	0	0.00131951	2958.11
0	0.0309537	993858	0	0	0	0	0	0	0	0	0	0	0	0	0.02	0	0	0.01	8	0.03	1000000	0	0.000953689	6142.26
0	0.0320961	992628	0	0	0	0	0	0	0	0	0	0	0	0	0.02	0	0	0.01	9	0.03	1000000	0	0.00209606	7372.04
0.0968796	0.0320093	1.09363e+06	0.1	0	0	0	0	0	0	0	0	0	0	0	0	0	0.02	0.01	10	0.03	1100000	0.00312038	0.00200929	6370.35
0.0873547	0.0319044	1.09237e+06	0.1	0	0	0	0	0	0	0	0	0	0	0	0.02	0	0	0.01	11	0.03	1100000	0.0126453	0.00190438	7625.52
0.079814	0.0325715	1.0903e+06	0.1	0	0	0	0	0	0	0	0	0	0	0	0.02	0	0	0.01	12	0.03	1100000	0.020186	0.00257153	9695.91
0.0880224	0.0323627	1.08953e+06	0.1	0	0	0	0	0	0	0	0	0	0	0	0	0	0.02	0.01	13	0.03	1100000	0.0119776	0.00236269	10469.1
0.0842767	0.0314043	1.09322e+06	0.1	0	0	0	0	0	0	0	0	0	0	0	0.02	0	0	0.01	14	0.03	1100000	0.0157233	0.00140427	6779.13
0.0952699	0.0325441	1.0925e+06	0.1	0	0	0	0	0	0	0	0	0	0	0	0.02	0	0	0.01	15	0.03	1100000	0.00473009	0.00254412	7500.1
0.0791719	0.0320593	1.0926e+06	0.1	0	0	0	0	0	0	0	0	0	0	0	0	0.02	0	0.01	16	0.03	1100000	0.0208281	0.00205933	7395.52
0.0883938	0.0321743	1.09331e+06	0.1	0	0	0	0	0	0	0	0	0	0	0	0.02	0	0	0.01	1	0.03	1100000	0.0116062	0.00217428	6691.27
0.0825398	0.0328467	1.08899e+06	0.1	0	0	0	0	0	0	0	0	0	0	0	0.02	0	0	0.01	2	0.03	1100000	0.0174602	0.00284669	11013
0.0860571	0.0316625	1.0924e+06	0.1	0	0	0	0	0	0	0	0	0	0	0	0.02	0	0	0.01	3	0.03	1100000	0.0139429	0.00166251	7596.6
0.0738817	0.033681	1.08631e+06	0.1	0	0	0	0	0	0	0	0	0	0	0	0.02	0	0	0.01	4	0.03	1100000	0.0261183	0.00368096	13693.1
0.0788243	0.0320975	1.09431e+06	0.1	0	0	0	0	0	0	0	0	0	0	0	0	0.02	0	0.01	5	0.03	1100000	0.0211757	0.00209746	5689.64
0.0870282	0.0320897	1.09258e+06	0.1	0	0	0	0	0	0	0	0	0	0	0	0.02	0	0	0.01	6	0.03	1100000	0.0129718	0.00208971	7423.51
0.0865436	0.0325914	1.09164e+06	0.1	0	0	0	0	0	0	0	0	0	0	0	0.02	0	0	0.01	7	0.03	1100000	0.0134564	0.0025914	8358.16
0.0870973	0.0312331	1.09405e+06	0.1	0	0	0	0	0	0	0	0	0	0	0	0.02	0	0	0.01	8	0.03	1100000	0.0129027	0.0012331	5951.65
0.0852123	0.0325387	1.09148e+06	0.1	0	0	0	0	0	0	0	0	0	0	0	0.02	0	0	0.01	9	0.03	1100000	0.0147877	0.00253871	8523.53
0.191531	0.0327289	1.18831e+06	0.2	0	0	0	0	0	0	0	0	0	0	0	0	0	0.02	0.01	10	0.03	1200000	0.00846883	0.00272893	11693.9
0.181296	0.033061	1.18733e+06	0.2	0	0	0	0	0	0	0	0	0	0	0	0.02	0	0	0.01	11	0.03	1200000	0.0187038	0.00306103	12669.5
0.179398	0.031964	1.18935e+06	0.2	0	0	0	0	0	0	0	0	0	0	0	0.02	0	0	0.01	12	0.03	1200000	0.0206021	0.00196399	10652.4
0.187635	0.0324233	1.18787e+06	0.2	0	0	0	0	0	0	0	0	0	0	0	0	0	0.02	0.01	13	0.03	1200000	0.012365	0.00242334	12129.2
0.176699	0.0324106	1.18984e+06	0.2	0	0	0	0	0	0	0	0	0	0	0	0.02	0	0	0.01	14	0.03	1200000	0.0233013	0.00241057	10161.7
0.175233	0.0323114	1.18599e+06	0.2	0	0	0	0	0	0	0	0	0	0	0	0.02	0	0	0.01	15	0.03	1200000	0.0247674	0.00231137	14014.7
0.173122	0.0319535	1.18972e+06	0.2	0	0	0	0	0	0	0	0	0	0	0	0	0.02	0	0.01	16	0.03	1200000	0.0268777	0.00195346	10284.5
0.169414	0.0320013	1.19044e+06	0.2	0	0	0	0	0	0	0	0	0	0	0	0.02	0	0	0.01	1	0.03	1200000	0.0305858	0.00200131	9561.49
0.176863	0.0318336	1.19083e+06	0.2	0	0	0	0	0	0	0	0	0	0	0	0.02	0	0	0.01	2	0.03	1200000	0.0231367	0.00183361	9169.38
0.177083	0.0320991	1.18625e+06	0.2	0	0	0	0	0	0	0	0	0	0	0	0.02	0	0	0.01	3	0.03	1200000	0.022917	0.00209913	13754.1
0.18131	0.0334684	1.18553e+06	0.2	0	0	0	0	0	0	0	0	0	0	0	0.02	0	0	0.01	4	0.03	1200000	0.01869	0.00346842	14473.8
0.18024	0.0319651	1.19099e+06	0.2	0	0	0	0	0	0	0	0	0	0	0	0	0.02	0	0.01	5	0.03	1200000	0.0197598	0.00196509	9009.75
0.183185	0.0318688	1.18974e+06	0.2	0	0	0	0	0	0	0	0	0	0	0	0.02	0	0	0.01	6	0.03	1200000	0.0168145	0.0018688	10257.4
0.17993	0.0320053	1.19078e+06	0.2	0	0	0	0	0	0	0	0	0	0	0	0.02	0	0	0.01	7	0.03	1200000	0.0200705	0.0020053	9223.89
0.172906	0.032411	1.18932e+06	0.2	0	0	0	0	0	0	0	0	0	0	0	0.02	0	0	0.01	8	0.03	1200000	0.0270942	0.00241098	10682.5
0.179157	0.0324715	1.1912e+06	0.2	0	0	0	0	0	0	0	0	0	0	0	0.02	0	0	0.01	9	0.03	1200000	0.0208428	0.00247152	8798.09
0	0.0397923	999049	0	0	0	0	0	0	0	0	0	0	0	0	0	0	0.02	0.02	10	0.04	1000000	0	0.000207748	951.285
0	0.0408794	995237	0	0	0	0	0	0	0	0	0	0	0	0	0.02	0	0	0.02	11	0.04	1000000	0	0.000879445	4763.2
0	0.0420375	988955	0	0	0	0	0	0	0	0	0	0	0	0	0.02	0	0	0.02	12	0.04	1000000	0	0.00203753	11044.6
0	0.0403783	1.00221e+06	0	0	0	0	0	0	0	0	0	0	0	0	0	0	0.02	0.02	13	0.04	1000000	0	0.000378323	2206.66
0	0.0414533	991944	0	0	0	0	0	0	0	0	0	0	0	0	0.02	0	0	0.02	14	0.04	1000000	0	0.00145328	8055.63
0.000149505	0.0399091	998992	0	0	0	0	0	0	0	0	0	0	0	0	0.02	0	0	0.02	15	0.04	1000000	0.000149505	9.09265e-05	1007.53
0	0.0417284	994409	0	0	0	0	0	0	0	0	0	0	0	0	0	0.02	0	0.02	16	0.04	1000000	0	0.00172835	5591.21
0	0.0409407	996812	0	0	0	0	0	0	0	0	0	0	0	0	0.02	0	0	0.02	1	0.04	1000000	0	0.000940656	3188.48
0	0.0419041	992839	0	0	0	0	0	0	0	0	0	0	0	0	0.02	0	0	0.02	2	0.04	1000000	0	0.00190408	7160.61
0	0.0411601	996518	0	0	0	0	0	0	0	0	0	0	0	0	0.02	0	0	0.02	3	0.04	1000000	0	0.00116007	3482.42
0	0.0416961	992789	0	0	0	0	0	0	0	0	0	0	0	0	0.02	0	0	0.02	4	0.04	1000000	0	0.00169608	7210.76
0	0.0414849	998203	0	0	0	0	0	0	0	0	0	0	0	0	0	0.02	0	0.02	5	0.04	1000000	0	0.00148493	1797.45
0	0.0404758	998893	0	0	0	0	0	0	0	0	0	0	0	0	0.02	0	0	0.02	6	0.04	1000000	0	0.00047584	1107.03
0	0.0417821	992048	0	0	0	0	0	0	0	0	0	0	0	0	0.02	0	0	0.02	7	0.04	1000000	0	0.00178208	7951.64
0	0.0402153	996463	0	0	0	0	0	0	0	0	0	0	0	0	0.02	0	0	0.02	8	0.04	1000000	0	0.000215296	3536.5
0	0.04166	997025	0	0	0	0	0	0	0	0	0	0	0	0	0.02	0	0	0.02	9	0.04	1000000	0	0.00165997	2974.9
0.0971038	0.0420374	1.09606e+06	0.1	0	0	0	0	0	0	0	0	0	0	0	0	0	0.02	0.02	10	0.04	1100000	0.00289621	0.00203738	3942.92
0.0742592	0.0415321	1.09102e+06	0.1	0	0	0	0	0	0	0	0	0	0	0	0.02	0	0	0.02	11	0.04	1100000	0.0257408	0.00153206	8975.47
0.0846788	0.0429089	1.08849e+06	0.1	0	0	0	0	0	0	0	0	0	0	0	0.02	0	0	0.02	12	0.04	1100000	0.0153212	0.00290894	11511.6
0.0808166	0.0421086	1.08902e+06	0.1	0	0	0	0	0	0	0	0	0	0	0	0	0	0.02	0.02	13	0.04	1100000	0.0191834	0.00210859	10981
0.0827034	0.0414257	1.09437e+06	0.1	0	0	0	0	0	0	0	0	0	0	0	0.02	0	0	0.02	14	0.04	1100000	0.0172966	0.00142566	5633.58
0.0869049	0.0414397	1.09707e+06	0.1	0	0	0	0	0	0	0	0	0	0	0	0.02	0	0	0.02	15	0.04	1100000	0.0130951	0.00143973	2928.03
0.0770522	0.0423536	1.0926e+06	0.1	0	0	0	0	0	0	0	0	0	0	0	0	0.02	0	0.02	16	0.04	1100000	0.0229478	0.00235362	7401.59
0.0754933	0.0422863	1.09296e+06	0.1	0	0	0	0	0	0	0	0	0	0	0	0.02	0	0	0.02	1	0.04	1100000	0.0245067	0.00228633	7042.01
0.07048	0.0432165	1.08822e+06	0.1	0	0	0	0	0	0	0	0	0	0	0	0.02	0	0	0.02	2	0.04	1100000	0.02952	0.00321648	11775.8
0.0759838	0.0426974	1.09081e+06	0.1	0	0	0	0	0	0	0	0	0	0	0	0.02	0	0	0.02	3	0.04	1100000	0.0240162	0.0026974	9194.85
0.0774371	0.0422531	1.09317e+06	0.1	0	0	0	0	0	0	0	0	0	0	0	0.02	0	0	0.02	4	0.04	1100000	0.0225629	0.00225307	6825.53
0.0812849	0.0419157	1.09228e+06	0.1	0	0	0	0	0	0	0	0	0	0	0	0	0.02	0	0.02	5	0.04	1100000	0.0187151	0.00191574	7723.71
0.0789494	0.0415746	1.09324e+06	0.1	0	0	0	0	0	0	0	0	0	0	0	0.02	0	0	0.02	6	0.04	1100000	0.0210506	0.00157458	6756.34
0.0788216	0.0425522	1.09162e+06	0.1	0	0	0	0	0	0	0	0	0	0	0	0.02	0	0	0.02	7	0.04	1100000	0.0211784	0.0025522	8384.8
0.0790597	0.0420221	1.09378e+06	0.1	0	0	0	0	0	0	0	0	0	0	0	0.02	0	0	0.02	8	0.04	1100000	0.0209403	0.00202205	6216.5
0.0771951	0.042773	1.08873e+06	0.1	0	0	0	0	0	0	0	0	0	0	0	0.02	0	0	0.02	9	0.04	1100000	0.0228049	0.00277298	11266.6
0.188319	0.0410683	1.19361e+06	0.2	0	0	0	0	0	0	0	0	0	0	0	0	0	0.02	0.02	10	0.04	1200000	0.0116806	0.00106827	6385.58
0.171796	0.0423655	1.18984e+06	0.2	0	0	0	0	0	0	0	0	0	0	0	0.02	0	0	0.02	11	0.04	1200000	0.0282043	0.00236553	10155.6
0.162757	0.0424209	1.18764e+06	0.2	0	0	0	0	0	0	0	0	0	0	0	0.02	0	0	0.02	12	0.04	1200000	0.0372431	0.0024209	12360.6
0.191364	0.0403932	1.18989e+06	0.2	0	0	0	0	0	0	0	0	0	0	0	0	0	0.02	0.02	13	0.04	1200000	0.00863565	0.000393193	10110.9
0.163474	0.0427799	1.18599e+06	0.2	0	0	0	0	0	0	0	0	0	0	0	0.02	0	0	0.02	14	0.04	1200000	0.0365255	0.00277991	14014.1
0.167783	0.0414175	1.18994e+06	0.2	0	0	0	0	0	0	0	0	0	0	0	0.02	0	0	0.02	15	0.04	1200000	0.0322168	0.00141753	10055.6
0.178423	0.0423972	1.19032e+06	0.2	0	0	0	0	0	0	0	0	0	0	0	0	0.02	0	0.02	16	0.04	1200000	0.0215772	0.00239725	9675.65
0.168186	0.041459	1.19103e+06	0.2	0	0	0	0	0	0	0	0	0	0	0	0.02	0	0	0.02	1	0.04	1200000	0.0318137	0.00145904	8970.77
0.162585	0.0424996	1.18709e+06	0.2	0	0	0	0	0	0	0	0	0	0	0	0.02	0	0	0.02	2	0.04	1200000	0.037415	0.00249963	12912.3
0.166239	0.0414265	1.1915e+06	0.2	0	0	0	0	0	0	0	0	0	0	0	0.02	0	0	0.02	3	0.04	1200000	0.0337613	0.00142646	8496.69
0.169111	0.0421019	1.18784e+06	0.2	0	0	0	0	0	0	0	0	0	0	0	0.02	0	0	0.02	4	0.04	1200000	0.0308892	0.00210186	12161.2
0.168576	0.0414874	1.19126e+06	0.2	0	0	0	0	0	0	0	0	0	0	0	0	0.02	0	0.02	5	0.04	1200000	0.0314243	0.00148745	8740.7
0.176233	0.0413571	1.19139e+06	0.2	0	0	0	0	0	0	0	0	0	0	0	0.02	0	0	0.02	6	0.04	1200000	0.0237666	0.00135709	8609.2
0.170392	0.0413011	1.19095e+06	0.2	0	0	0	0	0	0	0	0	0	0	0	0.02	0	0	0.02	7	0.04	1200000	0.0296079	0.00130114	9045.34
0.165576	0.0424513	1.18848e+06	0.2	0	0	0	0	0	0	0	0	0	0	0	0.02	0	0	0.02	8	0.04	1200000	0.0344236	0.0024513	11515.3
0.171416	0.0414	1.19419e+06	0.2	0	0	0	0	0	0	0	0	0	0	0	0.02	0	0	0.02	9	0.04	1200000	0.0285836	0.00139999	5807.57
0	0.0100862	1.00156e+06	0	0	0	0	0	0	0	0	0	0	0	0.01	0	0	0	0	10	0.01	1000000	0	8.61987e-05	1557.7
0	0.0101497	1.00143e+06	0	0	0	0	0	0	0	0	0	0.01	0	0	0	0	0	0	11	0.01	1000000	0	0.000149659	1433.33
0	0.0101354	1.00129e+06	0	0	0	0	0	0	0	0	0	0	0	0.01	0	0	0	0	12	0.01	1000000	0	0.000135382	1294.9
0	0.0101333	1.00008e+06	0	0	0	0	0	0	0	0	0	0	0	0.01	0	0	0	0	13	0.01	1000000	0	0.000133268	77.8502
0	0.0110819	996615	0	0	0	0	0	0	0	0	0.01	0	0	0	0	0	0	0	14	0.01	1000000	0	0.00108191	3385.42
0	0.0101419	1.00202e+06	0	0	0	0	0	0	0	0	0	0	0.01	0	0	0	0	0	15	0.01	1000000	0	0.000141921	2016.76
0.000191302	0.0101373	1.00101e+06	0	0	0	0	0	0	0	0	0	0	0.01	0	0	0	0	0	16	0.01	1000000	0.000191302	0.00013731	1012.55
0	0.010999	998821	0	0	0	0	0	0	0	0	0.01	0	0	0	0	0	0	0	1	0.01	1000000	0	0.000999023	1179.23
0	0.010175	1.00036e+06	0	0	0	0	0	0	0	0	0	0.01	0	0	0	0	0	0	2	0.01	1000000	0	0.000174954	355.435
0	0.0114493	996472	0	0	0	0	0	0	0	0	0.01	0	0	0	0	0	0	0	3	0.01	1000000	0	0.00144931	3528.2
0	0.010109	1.00031e+06	0	0	0	0	0	0	0	0	0	0	0.01	0	0	0	0	0	4	0.01	1000000	0	0.000109046	307.924
0	0.0101601	1.00068e+06	0	0	0	0	0	0	0	0	0	0	0.01	0	0	0	0	0	5	0.01	1000000	0	0.000160106	675.256
0	0.0112859	996809	0	0	0	0	0	0	0	0	0.01	0	0	0	0	0	0	0	6	0.01	1000000	0	0.00128585	3190.91
0	0.0102111	1.00063e+06	0	0	0	0	0	0	0	0	0	0.01	0	0	0	0	0	0	7	0.01	1000000	0	0.000211053	628.407
0	0.0105891	998140	0	0	0	0	0	0	0	0	0.01	0	0	0	0	0	0	0	8	0.01	1000000	0	0.000589063	1859.78
0.00151949	0.0100478	1.00133e+06	0	0	0	0	0	0	0	0	0	0	0	0.01	0	0	0	0	9	0.01	1000000	0.00151949	4.77529e-05	1332.48
0.0960462	0.0102336	1.10266e+06	0.1	0	0	0	0	0	0	0	0	0	0	0.01	0	0	0	0	10	0.01	1100000	0.00395376	0.00023363	2657.03
0.101023	0.0100146	1.10226e+06	0.1	0	0	0	0	0	0	0	0	0.01	0	0	0	0	0	0	11	0.01	1100000	0.00102329	1.46314e-05	2255.52
0.0969693	0.0101956	1.10105e+06	0.1	0	0	0	0	0	0	0	0	0	0	0.01	0	0	0	0	12	0.01	1100000	0.00303071	0.000195595	1048.13
0.0940299	0.0100689	1.10057e+06	0.1	0	0	0	0	0	0	0	0	0	0	0.01	0	0	0	0	13	0.01	1100000	0.00597008	6.8915e-05	573.042
0.0987898	0.0113602	1.09769e+06	0.1	0	0	0	0	0	0	0	0.01	0	0	0	0	0	0	0	14	0.01	1100000	0.00121019	0.00136016	2310.53
0.0954228	0.010421	1.10093e+06	0.1	0	0	0	0	0	0	0	0	0	0.01	0	0	0	0	0	15	0.01	1100000	0.00457721	0.000420991	928.185
0.0959198	0.0102526	1.10005e+06	0.1	0	0	0	0	0	0	0	0	0	0.01	0	0	0	0	0	16	0.01	1100000	0.00408021	0.000252556	45.4659
0.095932	0.0116022	1.09501e+06	0.1	0	0	0	0	0	0	0	0.01	0	0	0	0	0	0	0	1	0.01	1100000	0.00406798	0.00160217	4987.36
0.100067	0.0102493	1.10094e+06	0.1	0	0	0	0	0	0	0	0	0.01	0	0	0	0	0	0	2	0.01	1100000	6.73954e-05	0.000249317	944.921
0.0985432	0.0100056	1.09896e+06	0.1	0	0	0	0	0	0	0	0.01	0	0	0	0	0	0	0	3	0.01	1100000	0.00145683	5.55372e-06	1042.39
0.0984701	0.010176	1.10128e+06	0.1	0	0	0	0	0	0	0	0	0	0.01	0	0	0	0	0	4	0.01	1100000	0.00152988	0.000175987	1283.6
0.0956762	0.0103836	1.10207e+06	0.1	0	0	0	0	0	0	0	0	0	0.01	0	0	0	0	0	5	0.01	1100000	0.00432379	0.000383571	2069.71
0.0880242	0.0115971	1.09405e+06	0.1	0	0	0	0	0	0	0	0.01	0	0	0	0	0	0	0	6	0.01	1100000	0.0119758	0.00159708	5948.02
0.0992134	0.0100044	1.10176e+06	0.1	0	0	0	0	0	0	0	0	0.01	0	0	0	0	0	0	7	0.01	1100000	0.000786618	4.38218e-06	1761.13
0.090205	0.011431	1.09524e+06	0.1	0	0	0	0	0	0	0	0.01	0	0	0	0	0	0	0	8	0.01	1100000	0.009795	0.00143104	4761.47
0.102357	0.00996202	1.10241e+06	0.1	0	0	0	0	0	0	0	0	0	0	0.01	0	0	0	0	9	0.01	1100000	0.00235666	3.79765e-05	2407.89
0.199444	0.0103521	1.20186e+06	0.2	0	0	0	0	0	0	0	0	0	0	0.01	0	0	0	0	10	0.01	1200000	0.000555713	0.000352065	1863.6
0.196596	0.0102263	1.20032e+06	0.2	0	0	0	0	0	0	0	0	0.01	0	0	0	0	0	0	11	0.01	1200000	0.00340382	0.000226343	317.494
0.195562	0.0103466	1.1997e+06	0.2	0	0	0	0	0	0	0	0	0	0	0.01	0	0	0	0	12	0.01	1200000	0.00443848	0.000346617	303.281
0.199624	0.0100303	1.20304e+06	0.2	0	0	0	0	0	0	0	0	0	0	0.01	0	0	0	0	13	0.01	1200000	0.000375829	3.03465e-05	3043.22
0.196879	0.0116143	1.19334e+06	0.2	0	0	0	0	0	0	0	0.01	0	0	0	0	0	0	0	14	0.01	1200000	0.00312138	0.00161431	6660.87
0.197182	0.0103363	1.20096e+06	0.2	0	0	0	0	0	0	0	0	0	0.01	0	0	0	0	0	15	0.01	1200000	0.00281778	0.000336328	955.927
0.197546	0.0104703	1.19985e+06	0.2	0	0	0	0	0	0	0	0	0	0.01	0	0	0	0	0	16	0.01	1200000	0.00245435	0.00047033	150.653
0.199451	0.0111566	1.19571e+06	0.2	0	0	0	0	0	0	0	0.01	0	0	0	0	0	0	0	1	0.01	1200000	0.000548718	0.00115658	4285.46
0.197525	0.0104688	1.20294e+06	0.2	0	0	0	0	0	0	0	0	0.01	0	0	0	0	0	0	2	0.01	1200000	0.00247472	0.000468842	2941.11
0.19955	0.00994422	1.20201e+06	0.2	0	0	0	0	0	0	0	0.01	0	0	0	0	0	0	0	3	0.01	1200000	0.000450215	5.57765e-05	2014.15
0.194393	0.00994432	1.20296e+06	0.2	0	0	0	0	0	0	0	0	0	0.01	0	0	0	0	0	4	0.01	1200000	0.00560706	5.56808e-05	2964.82
0.198364	0.0103797	1.20243e+06	0.2	0	0	0	0	0	0	0	0	0	0.01	0	0	0	0	0	5	0.01	1200000	0.00163642	0.000379665	2429.13
0.198509	0.0116032	1.19318e+06	0.2	0	0	0	0	0	0	0	0.01	0	0	0	0	0	0	0	6	0.01	1200000	0.00149135	0.00160321	6818.39
0.197046	0.0103438	1.19974e+06	0.2	0	0	0	0	0	0	0	0	0.01	0	0	0	0	0	0	7	0.01	1200000	0.00295382	0.000343792	262.097
0.198021	0.0116195	1.19341e+06	0.2	0	0	0	0	0	0	0	0.01	0	0	0	0	0	0	0	8	0.01	1200000	0.00197888	0.00161948	6591.95
0.201976	0.0100924	1.20295e+06	0.2	0	0	0	0	0	0	0	0	0	0	0.01	0	0	0	0	9	0.01	1200000	0.00197561	9.24459e-05	2952.25
0	0.0212595	996694	0	0	0	0	0	0	0	0	0	0	0	0.01	0	0	0	0.01	10	0.02	1000000	0	0.00125951	3305.82
0	0.0213124	998905	0	0	0	0	0	0	0	0	0	0.01	0	0	0	0	0	0.01	11	0.02	1000000	0	0.00131243	1095.49
0	0.0215894	995777	0	0	0	0	0	0	0	0	0	0	0	0.01	0	0	0	0.01	12	0.02	1000000	0	0.00158944	4223.23
0	0.0210249	998610	0	0	0	0	0	0	0	0	0	0	0	0.01	0	0	0	0.01	13	0.02	1000000	0	0.00102488	1390.35
0	0.0201848	998365	0	0	0	0	0	0	0	0	0.01	0	0	0	0	0	0	0.01	14	0.02	1000000	0	0.000184797	1634.68
0	0.0212215	995869	0	0	0	0	0	0	0	0	0	0	0.01	0	0	0	0	0.01	15	0.02	1000000	0	0.00122152	4131.1
0	0.0204891	999176	0	0	0	0	0	0	0	0	0	0	0.01	0	0	0	0	0.01	16	0.02	1000000	0	0.000489095	823.586
0	0.0200783	998358	0	0	0	0	0	0	0	0	0.01	0	0	0	0	0	0	0.01	1	0.02	1000000	0	7.82751e-05	1641.99
0	0.021081	998275	0	0	0	0	0	0	0	0	0	0.01	0	0	0	0	0	0.01	2	0.02	1000000	0	0.00108103	1724.75
0	0.0201529	998304	0	0	0	0	0	0	0	0	0.01	0	0	0	0	0	0	0.01	3	0.02	1000000	0	0.00015286	1696.33
0	0.0215185	996072	0	0	0	0	0	0	0	0	0	0	0.01	0	0	0	0	0.01	4	0.02	1000000	0	0.00151854	3927.51
0	0.0204428	999450	0	0	0	0	0	0	0	0	0	0	0.01	0	0	0	0	0.01	5	0.02	1000000	0	0.000442838	550.299
0	0.0204838	998480	0	0	0	0	0	0	0	0	0.01	0	0	0	0	0	0	0.01	6	0.02	1000000	0	0.000483779	1519.85
0	0.0211003	997270	0	0	0	0	0	0	0	0	0	0.01	0	0	0	0	0	0.01	7	0.02	1000000	0	0.00110032	2729.64
0.00856382	0.0211646	997178	0	0	0	0	0	0	0	0	0.01	0	0	0	0	0	0	0.01	8	0.02	1000000	0.00856382	0.00116464	2822.11
0	0.0212082	997953	0	0	0	0	0	0	0	0	0	0	0	0.01	0	0	0	0.01	9	0.02	1000000	0	0.00120819	2046.6
0.0875402	0.0219633	1.09322e+06	0.1	0	0	0	0	0	0	0	0	0	0	0.01	0	0	0	0.01	10	0.02	1100000	0.0124598	0.00196333	6783.91
0.0858172	0.0213399	1.09664e+06	0.1	0	0	0	0	0	0	0	0	0.01	0	0	0	0	0	0.01	11	0.02	1100000	0.0141828	0.00133987	3360.89
0.0848584	0.0211978	1.09586e+06	0.1	0	0	0	0	0	0	0	0	0	0	0.01	0	0	0	0.01	12	0.02	1100000	0.0151416	0.0011978	4138.08
0.084816	0.0222776	1.0929e+06	0.1	0	0	0	0	0	0	0	0	0	0	0.01	0	0	0	0.01	13	0.02	1100000	0.015184	0.00227758	7101.02
0.0905322	0.0219523	1.0932e+06	0.1	0	0	0	0	0	0	0	0.01	0	0	0	0	0	0	0.01	14	0.02	1100000	0.00946779	0.00195225	6801.18
0.0853725	0.0214233	1.09533e+06	0.1	0	0	0	0	0	0	0	0	0	0.01	0	0	0	0	0.01	15	0.02	1100000	0.0146275	0.0014233	4670.48
0.0856316	0.0213807	1.09663e+06	0.1	0	0	0	0	0	0	0	0	0	0.01	0	0	0	0	0.01	16	0.02	1100000	0.0143684	0.00138069	3371.3
0.0878166	0.022363	1.0921e+06	0.1	0	0	0	0	0	0	0	0.01	0	0	0	0	0	0	0.01	1	0.02	1100000	0.0121834	0.00236295	7898.55
0.0844094	0.0220925	1.09408e+06	0.1	0	0	0	0	0	0	0	0	0.01	0	0	0	0	0	0.01	2	0.02	1100000	0.0155906	0.00209254	5917.52
0.0862175	0.0226303	1.08932e+06	0.1	0	0	0	0	0	0	0	0.01	0	0	0	0	0	0	0.01	3	0.02	1100000	0.0137825	0.00263034	10677.2
0.0828628	0.0224175	1.09208e+06	0.1	0	0	0	0	0	0	0	0	0	0.01	0	0	0	0	0.01	4	0.02	1100000	0.0171372	0.00241752	7919.59
0.0851314	0.0218361	1.0935e+06	0.1	0	0	0	0	0	0	0	0	0	0.01	0	0	0	0	0.01	5	0.02	1100000	0.0148686	0.00183606	6495.95
0.0901062	0.0222813	1.09235e+06	0.1	0	0	0	0	0	0	0	0.01	0	0	0	0	0	0	0.01	6	0.02	1100000	0.00989381	0.00228129	7652.8
0.0792958	0.022013	1.09176e+06	0.1	0	0	0	0	0	0	0	0	0.01	0	0	0	0	0	0.01	7	0.02	1100000	0.0207042	0.00201304	8244.66
0.0915556	0.0224844	1.09184e+06	0.1	0	0	0	0	0	0	0	0.01	0	0	0	0	0	0	0.01	8	0.02	1100000	0.00844439	0.00248444	8159.57
0.0875493	0.0215717	1.09634e+06	0.1	0	0	0	0	0	0	0	0	0	0	0.01	0	0	0	0.01	9	0.02	1100000	0.0124507	0.00157167	3660.36
0.181313	0.0218736	1.19158e+06	0.2	0	0	0	0	0	0	0	0	0	0	0.01	0	0	0	0.01	10	0.02	1200000	0.0186872	0.00187363	8419.06
0.178375	0.0221557	1.19163e+06	0.2	0	0	0	0	0	0	0	0	0.01	0	0	0	0	0	0.01	11	0.02	1200000	0.0216253	0.00215571	8368.11
0.182709	0.0215026	1.19137e+06	0.2	0	0	0	0	0	0	0	0	0	0	0.01	0	0	0	0.01	12	0.02	1200000	0.0172912	0.00150255	8632.9
0.182408	0.0220979	1.19238e+06	0.2	0	0	0	0	0	0	0	0	0	0	0.01	0	0	0	0.01	13	0.02	1200000	0.0175916	0.00209786	7615.52
0.18621	0.0218248	1.19037e+06	0.2	0	0	0	0	0	0	0	0.01	0	0	0	0	0	0	0.01	14	0.02	1200000	0.0137899	0.00182484	9632.38
0.182327	0.022317	1.19218e+06	0.2	0	0	0	0	0	0	0	0	0	0.01	0	0	0	0	0.01	15	0.02	1200000	0.0176725	0.00231702	7824.16
0.182497	0.0218661	1.19331e+06	0.2	0	0	0	0	0	0	0	0	0	0.01	0	0	0	0	0.01	16	0.02	1200000	0.0175031	0.00186609	6693.07
0.190283	0.0226527	1.19031e+06	0.2	0	0	0	0	0	0	0	0.01	0	0	0	0	0	0	0.01	1	0.02	1200000	0.00971698	0.00265273	9687.69
0.18227	0.0222581	1.18958e+06	0.2	0	0	0	0	0	0	0	0	0.01	0	0	0	0	0	0.01	2	0.02	1200000	0.0177299	0.00225811	10418.4
0.186061	0.0227047	1.18776e+06	0.2	0	0	0	0	0	0	0	0.01	0	0	0	0	0	0	0.01	3	0.02	1200000	0.013939	0.00270468	12242.3
0.179979	0.0222328	1.19051e+06	0.2	0	0	0	0	0	0	0	0	0	0.01	0	0	0	0	0.01	4	0.02	1200000	0.0200209	0.00223284	9493
0.179738	0.0216058	1.19253e+06	0.2	0	0	0	0	0	0	0	0	0	0.01	0	0	0	0	0.01	5	0.02	1200000	0.0202619	0.00160579	7470.76
0.187752	0.0224403	1.18871e+06	0.2	0	0	0	0	0	0	0	0.01	0	0	0	0	0	0	0.01	6	0.02	1200000	0.0122484	0.0024403	11293
0.17853	0.0219234	1.1921e+06	0.2	0	0	0	0	0	0	0	0	0.01	0	0	0	0	0	0.01	7	0.02	1200000	0.0214696	0.00192345	7902.48
0.18717	0.023031	1.1854e+06	0.2	0	0	0	0	0	0	0	0.01	0	0	0	0	0	0	0.01	8	0.02	1200000	0.0128297	0.00303101	14600.5
0.183405	0.0231797	1.18931e+06	0.2	0	0	0	0	0	0	0	0	0	0	0.01	0	0	0	0.01	9	0.02	1200000	0.0165946	0.00317973	10685.8
0	0.0314979	998436	0	0	0	0	0	0	0	0	0	0	0	0.01	0	0	0	0.02	10	0.03	1000000	0	0.00149791	1564.47
0	0.0314994	995874	0	0	0	0	0	0	0	0	0	0.01	0	0	0	0	0	0.02	11	0.03	1000000	0	0.00149935	4126.03
0	0.0319333	994195	0	0	0	0	0	0	0	0	0	0	0	0.01	0	0	0	0.02	12	0.03	1000000	0	0.00193335	5805.5
0	0.0310466	999242	0	0	0	0	0	0	0	0	0	0	0	0.01	0	0	0	0.02	13	0.03	1000000	0	0.00104659	758.391
0	0.0315842	995765	0	0	0	0	0	0	0	0	0.01	0	0	0	0	0	0	0.02	14	0.03	1000000	0	0.0015842	4235.16
0	0.0313561	995564	0	0	0	0	0	0	0	0	0	0	0.01	0	0	0	0	0.02	15	0.03	1000000	0	0.00135605	4435.59
0	0.0314688	996821	0	0	0	0	0	0	0	0	0	0	0.01	0	0	0	0	0.02	16	0.03	1000000	0	0.00146875	3178.64
0	0.0316785	993516	0	0	0	0	0	0	0	0	0.01	0	0	0	0	0	0	0.02	1	0.03	1000000	0	0.00167855	6484.03
0	0.0314119	995483	0	0	0	0	0	0	0	0	0	0.01	0	0	0	0	0	0.02	2	0.03	1000000	0	0.00141189	4517.43
0	0.0315477	997280	0	0	0	0	0	0	0	0	0.01	0	0	0	0	0	0	0.02	3	0.03	1000000	0	0.00154768	2720.04
0	0.0316882	995975	0	0	0	0	0	0	0	0	0	0	0.01	0	0	0	0	0.02	4	0.03	1000000	0	0.00168823	4025.21
0	0.0316117	996017	0	0	0	0	0	0	0	0	0	0	0.01	0	0	0	0	0.02	5	0.03	1000000	0	0.00161165	3983.34
0	0.0302592	995840	0	0	0	0	0	0	0	0	0.01	0	0	0	0	0	0	0.02	6	0.03	1000000	0	0.000259191	4159.65
0	0.0319814	995323	0	0	0	0	0	0	0	0	0	0.01	0	0	0	0	0	0.02	7	0.03	1000000	0	0.00198143	4676.6
0	0.0313705	994972	0	0	0	0	0	0	0	0	0.01	0	0	0	0	0	0	0.02	8	0.03	1000000	0	0.00137048	5027.59
0	0.0316805	995515	0	0	0	0	0	0	0	0	0	0	0	0.01	0	0	0	0.02	9	0.03	1000000	0	0.00168051	4484.52
0.0805047	0.0318934	1.09417e+06	0.1	0	0	0	0	0	0	0	0	0	0	0.01	0	0	0	0.02	10	0.03	1100000	0.0194953	0.00189342	5827.45
0.0849601	0.0310119	1.0969e+06	0.1	0	0	0	0	0	0	0	0	0.01	0	0	0	0	0	0.02	11	0.03	1100000	0.0150399	0.00101186	3101.57
0.0697639	0.0335272	1.0876e+06	0.1	0	0	0	0	0	0	0	0	0	0	0.01	0	0	0	0.02	12	0.03	1100000	0.0302361	0.0035272	12396.4
0.0776026	0.0328822	1.09147e+06	0.1	0	0	0	0	0	0	0	0	0	0	0.01	0	0	0	0.02	13	0.03	1100000	0.0223974	0.00288216	8527
0.0830494	0.0326499	1.09155e+06	0.1	0	0	0	0	0	0	0	0.01	0	0	0	0	0	0	0.02	14	0.03	1100000	0.0169506	0.00264986	8452.68
0.0799054	0.0323986	1.09218e+06	0.1	0	0	0	0	0	0	0	0	0	0.01	0	0	0	0	0.02	15	0.03	1100000	0.0200946	0.00239861	7818.17
0.0698029	0.0326198	1.09095e+06	0.1	0	0	0	0	0	0	0	0	0	0.01	0	0	0	0	0.02	16	0.03	1100000	0.0301971	0.00261978	9052.17
0.0737722	0.0330735	1.0878e+06	0.1	0	0	0	0	0	0	0	0.01	0	0	0	0	0	0	0.02	1	0.03	1100000	0.0262278	0.0030735	12203.8
0.0828031	0.0323875	1.09351e+06	0.1	0	0	0	0	0	0	0	0	0.01	0	0	0	0	0	0.02	2	0.03	1100000	0.0171969	0.00238749	6486.3
0.0791733	0.0326891	1.09045e+06	0.1	0	0	0	0	0	0	0	0.01	0	0	0	0	0	0	0.02	3	0.03	1100000	0.0208267	0.00268906	9548.53
0.0787524	0.0320368	1.09338e+06	0.1	0	0	0	0	0	0	0	0	0	0.01	0	0	0	0	0.02	4	0.03	1100000	0.0212476	0.00203684	6623.83
0.0776206	0.0324041	1.09057e+06	0.1	0	0	0	0	0	0	0	0	0	0.01	0	0	0	0	0.02	5	0.03	1100000	0.0223794	0.0024041	9425.75
0.0800675	0.0326389	1.0911e+06	0.1	0	0	0	0	0	0	0	0.01	0	0	0	0	0	0	0.02	6	0.03	1100000	0.0199325	0.00263888	8899.29
0.076302	0.032027	1.09383e+06	0.1	0	0	0	0	0	0	0	0	0.01	0	0	0	0	0	0.02	7	0.03	1100000	0.023698	0.00202703	6170.27
0.0766101	0.0332241	1.08947e+06	0.1	0	0	0	0	0	0	0	0.01	0	0	0	0	0	0	0.02	8	0.03	1100000	0.0233899	0.0032241	10529.4
0.0774684	0.0317648	1.09312e+06	0.1	0	0	0	0	0	0	0	0	0	0	0.01	0	0	0	0.02	9	0.03	1100000	0.0225316	0.00176484	6878.87
0.173591	0.0320135	1.19089e+06	0.2	0	0	0	0	0	0	0	0	0	0	0.01	0	0	0	0.02	10	0.03	1200000	0.0264095	0.00201349	9113.9
0.168793	0.0320224	1.1915e+06	0.2	0	0	0	0	0	0	0	0	0.01	0	0	0	0	0	0.02	11	0.03	1200000	0.0312068	0.00202235	8502.15
0.169791	0.0321998	1.18814e+06	0.2	0	0	0	0	0	0	0	0	0	0	0.01	0	0	0	0.02	12	0.03	1200000	0.0302085	0.00219985	11860.5
0.170312	0.0320385	1.18883e+06	0.2	0	0	0	0	0	0	0	0	0	0	0.01	0	0	0	0.02	13	0.03	1200000	0.0296877	0.00203853	11165.4
0.169505	0.0324518	1.18743e+06	0.2	0	0	0	0	0	0	0	0.01	0	0	0	0	0	0	0.02	14	0.03	1200000	0.0304947	0.00245182	12571.9
0.172904	0.0328688	1.18922e+06	0.2	0	0	0	0	0	0	0	0	0	0.01	0	0	0	0	0.02	15	0.03	1200000	0.0270962	0.00286884	10778.7
0.157293	0.0325838	1.18673e+06	0.2	0	0	0	0	0	0	0	0	0	0.01	0	0	0	0	0.02	16	0.03	1200000	0.0427068	0.00258382	13267.2
0.171824	0.0325882	1.18551e+06	0.2	0	0	0	0	0	0	0	0.01	0	0	0	0	0	0	0.02	1	0.03	1200000	0.0281763	0.00258816	14492.8
0.168232	0.0319172	1.19107e+06	0.2	0	0	0	0	0	0	0	0	0.01	0	0	0	0	0	0.02	2	0.03	1200000	0.0317677	0.00191716	8930.56
0.179452	0.0325254	1.18893e+06	0.2	0	0	0	0	0	0	0	0.01	0	0	0	0	0	0	0.02	3	0.03	1200000	0.020548	0.00252539	11065.8
0.182022	0.0313519	1.194e+06	0.2	0	0	0	0	0	0	0	0	0	0.01	0	0	0	0	0.02	4	0.03	1200000	0.0179778	0.00135191	6002.33
0.177302	0.0325911	1.19085e+06	0.2	0	0	0	0	0	0	0	0	0	0.01	0	0	0	0	0.02	5	0.03	1200000	0.0226978	0.00259114	9152.25
0.17655	0.0328272	1.18883e+06	0.2	0	0	0	0	0	0	0	0.01	0	0	0	0	0	0	0.02	6	0.03	1200000	0.0234504	0.00282719	11166
0.172157	0.0323314	1.18903e+06	0.2	0	0	0	0	0	0	0	0	0.01	0	0	0	0	0	0.02	7	0.03	1200000	0.0278427	0.00233142	10973.4
0.176727	0.032094	1.19005e+06	0.2	0	0	0	0	0	0	0	0.01	0	0	0	0	0	0	0.02	8	0.03	1200000	0.0232735	0.00209397	9950.91
0.167464	0.032908	1.18818e+06	0.2	0	0	0	0	0	0	0	0	0	0	0.01	0	0	0	0.02	9	0.03	1200000	0.0325362	0.00290799	11823.1
0	0.0211734	996068	0	0	0	0	0	0	0	0	0	0	0	0.01	0	0	0.01	0	10	0.02	1000000	0	0.00117345	3932.39
0	0.020751	998161	0	0	0	0	0	0	0	0	0	0.01	0	0	0.01	0	0	0	11	0.02	1000000	0	0.000751025	1839.02
0	0.0214434	996465	0	0	0	0	0	0	0	0	0	0	0	0.01	0.01	0	0	0	12	0.02	1000000	0	0.00144345	3534.82
0	0.0210057	996301	0	0	0	0	0	0	0	0	0	0	0	0.01	0	0	0.01	0	13	0.02	1000000	0	0.00100573	3699.26
0	0.0213462	995117	0	0	0	0	0	0	0	0	0.01	0	0	0	0.01	0	0	0	14	0.02	1000000	0	0.00134619	4882.91
0	0.0202968	997059	0	0	0	0	0	0	0	0	0	0	0.01	0	0.01	0	0	0	15	0.02	1000000	0	0.000296845	2941.47
0	0.0218082	995845	0	0	0	0	0	0	0	0	0	0	0.01	0	0	0.01	0	0	16	0.02	1000000	0	0.00180819	4154.95
0	0.0212423	995567	0	0	0	0	0	0	0	0	0.01	0	0	0	0.01	0	0	0	1	0.02	1000000	0	0.00124226	4432.81
0	0.0203303	997700	0	0	0	0	0	0	0	0	0	0.01	0	0	0.01	0	0	0	2	0.02	1000000	0	0.000330255	2300.15
0	0.0213424	995298	0	0	0	0	0	0	0	0	0.01	0	0	0	0.01	0	0	0	3	0.02	1000000	0	0.00134242	4701.56
0	0.0203356	997176	0	0	0	0	0	0	0	0	0	0	0.01	0	0.01	0	0	0	4	0.02	1000000	0	0.000335591	2823.97
0	0.0206349	999845	0	0	0	0	0	0	0	0	0	0	0.01	0	0	0.01	0	0	5	0.02	1000000	0	0.000634873	155.168
0	0.0213846	994404	0	0	0	0	0	0	0	0	0.01	0	0	0	0.01	0	0	0	6	0.02	1000000	0	0.00138462	5596.2
0	0.0215383	994695	0	0	0	0	0	0	0	0	0	0.01	0	0	0.01	0	0	0	7	0.02	1000000	0	0.00153834	5305.36
0	0.0221106	993664	0	0	0	0	0	0	0	0	0.01	0	0	0	0.01	0	0	0	8	0.02	1000000	0	0.0021106	6336.3
0	0.0204941	997788	0	0	0	0	0	0	0	0	0	0	0	0.01	0.01	0	0	0	9	0.02	1000000	0	0.000494102	2211.74
0.0894228	0.0221411	1.09156e+06	0.1	0	0	0	0	0	0	0	0	0	0	0.01	0	0	0.01	0	10	0.02	1100000	0.0105772	0.00214112	8441.53
0.0922452	0.0214991	1.09343e+06	0.1	0	0	0	0	0	0	0	0	0.01	0	0	0.01	0	0	0	11	0.02	1100000	0.00775481	0.00149913	6570.93
0.0907688	0.0225003	1.09032e+06	0.1	0	0	0	0	0	0	0	0	0	0	0.01	0.01	0	0	0	12	0.02	1100000	0.00923123	0.00250029	9675.02
0.0871448	0.0222107	1.09148e+06	0.1	0	0	0	0	0	0	0	0	0	0	0.01	0	0	0.01	0	13	0.02	1100000	0.0128552	0.00221073	8524.95
0.0816493	0.0218306	1.09223e+06	0.1	0	0	0	0	0	0	0	0.01	0	0	0	0.01	0	0	0	14	0.02	1100000	0.0183507	0.00183062	7766.1
0.0914429	0.022205	1.09266e+06	0.1	0	0	0	0	0	0	0	0	0	0.01	0	0.01	0	0	0	15	0.02	1100000	0.00855713	0.00220498	7342.17
0.0821319	0.0216898	1.09545e+06	0.1	0	0	0	0	0	0	0	0	0	0.01	0	0	0.01	0	0	16	0.02	1100000	0.0178681	0.00168976	4545.27
0.0959933	0.0218784	1.09345e+06	0.1	0	0	0	0	0	0	0	0.01	0	0	0	0.01	0	0	0	1	0.02	1100000	0.00400667	0.00187842	6550.01
0.0910366	0.0221285	1.09171e+06	0.1	0	0	0	0	0	0	0	0	0.01	0	0	0.01	0	0	0	2	0.02	1100000	0.0089634	0.00212846	8290.94
0.0967275	0.0217635	1.09275e+06	0.1	0	0	0	0	0	0	0	0.01	0	0	0	0.01	0	0	0	3	0.02	1100000	0.00327245	0.00176348	7245.29
0.0892474	0.0229115	1.09047e+06	0.1	0	0	0	0	0	0	0	0	0	0.01	0	0.01	0	0	0	4	0.02	1100000	0.0107526	0.00291146	9529.54
0.0826176	0.0218703	1.09485e+06	0.1	0	0	0	0	0	0	0	0	0	0.01	0	0	0.01	0	0	5	0.02	1100000	0.0173824	0.00187033	5151.68
0.0947739	0.021304	1.09452e+06	0.1	0	0	0	0	0	0	0	0.01	0	0	0	0.01	0	0	0	6	0.02	1100000	0.00522614	0.001304	5482.31
0.0907698	0.022507	1.09125e+06	0.1	0	0	0	0	0	0	0	0	0.01	0	0	0.01	0	0	0	7	0.02	1100000	0.00923017	0.00250698	8748.08
0.0927842	0.0223868	1.09117e+06	0.1	0	0	0	0	0	0	0	0.01	0	0	0	0.01	0	0	0	8	0.02	1100000	0.00721584	0.00238681	8825.8
0.0898618	0.0221566	1.09255e+06	0.1	0	0	0	0	0	0	0	0	0	0	0.01	0.01	0	0	0	9	0.02	1100000	0.0101382	0.00215661	7446.23
0.186786	0.0218796	1.19209e+06	0.2	0	0	0	0	0	0	0	0	0	0	0.01	0	0	0.01	0	10	0.02	1200000	0.0132143	0.00187961	7913.02
0.185487	0.0226282	1.18716e+06	0.2	0	0	0	0	0	0	0	0	0.01	0	0	0.01	0	0	0	11	0.02	1200000	0.0145134	0.00262818	12843.5
0.189399	0.0226229	1.18568e+06	0.2	0	0	0	0	0	0	0	0	0	0	0.01	0.01	0	0	0	12	0.02	1200000	0.0106014	0.00262287	14323.5
0.183987	0.023269	1.18372e+06	0.2	0	0	0	0	0	0	0	0	0	0	0.01	0	0	0.01	0	13	0.02	1200000	0.0160125	0.00326903	16275.8
0.17726	0.0229845	1.1876e+06	0.2	0	0	0	0	0	0	0	0.01	0	0	0	0.01	0	0	0	14	0.02	1200000	0.0227401	0.00298454	12403.9
0.194184	0.0221218	1.19226e+06	0.2	0	0	0	0	0	0	0	0	0	0.01	0	0.01	0	0	0	15	0.02	1200000	0.00581587	0.00212175	7740.08
0.183492	0.0214708	1.19573e+06	0.2	0	0	0	0	0	0	0	0	0	0.01	0	0	0.01	0	0	16	0.02	1200000	0.0165076	0.00147078	4271.5
0.177339	0.0228269	1.18624e+06	0.2	0	0	0	0	0	0	0	0.01	0	0	0	0.01	0	0	0	1	0.02	1200000	0.0226613	0.00282688	13762.3
0.187998	0.0228827	1.18555e+06	0.2	0	0	0	0	0	0	0	0	0.01	0	0	0.01	0	0	0	2	0.02	1200000	0.012002	0.00288272	14451.6
0.195445	0.0224552	1.18849e+06	0.2	0	0	0	0	0	0	0	0.01	0	0	0	0.01	0	0	0	3	0.02	1200000	0.0045548	0.0024552	11513.3
0.188919	0.0235419	1.18398e+06	0.2	0	0	0	0	0	0	0	0	0	0.01	0	0.01	0	0	0	4	0.02	1200000	0.0110813	0.00354194	16021.6
0.174692	0.0219241	1.19008e+06	0.2	0	0	0	0	0	0	0	0	0	0.01	0	0	0.01	0	0	5	0.02	1200000	0.0253076	0.00192413	9922.61
0.197018	0.0221934	1.19058e+06	0.2	0	0	0	0	0	0	0	0.01	0	0	0	0.01	0	0	0	6	0.02	1200000	0.00298162	0.00219344	9424.9
0.187805	0.0224291	1.18912e+06	0.2	0	0	0	0	0	0	0	0	0.01	0	0	0.01	0	0	0	7	0.02	1200000	0.0121947	0.00242912	10876.6
0.178513	0.0228394	1.18912e+06	0.2	0	0	0	0	0	0	0	0.01	0	0	0	0.01	0	0	0	8	0.02	1200000	0.021487	0.00283936	10876.5
0.183604	0.0231228	1.18519e+06	0.2	0	0	0	0	0	0	0	0	0	0	0.01	0.01	0	0	0	9	0.02	1200000	0.0163957	0.00312279	14814.3
0	0.0299437	996126	0	0	0	0	0	0	0	0	0	0	0	0.01	0	0	0.01	0.01	10	0.03	1000000	0	5.62675e-05	3873.95
0	0.0298564	995356	0	0	0	0	0	0	0	0	0	0.01	0	0	0.01	0	0	0.01	11	0.03	1000000	0	0.000143637	4644.07
0	0.0304569	995456	0	0	0	0	0	0	0	0	0	0	0	0.01	0.01	0	0	0.01	12	0.03	1000000	0	0.000456863	4543.76
0	0.0313934	995526	0	0	0	0	0	0	0	0	0	0	0	0.01	0	0	0.01	0.01	13	0.03	1000000	0	0.00139342	4474.14
0	0.0313854	995653	0	0	0	0	0	0	0	0	0.01	0	0	0	0.01	0	0	0.01	14	0.03	1000000	0	0.00138543	4346.99
0	0.030232	999875	0	0	0	0	0	0	0	0	0	0	0.01	0	0.01	0	0	0.01	15	0.03	1000000	0	0.000231952	125.447
0	0.0319311	995246	0	0	0	0	0	0	0	0	0	0	0.01	0	0	0.01	0	0.01	16	0.03	1000000	0	0.00193108	4754.04
0	0.0313132	994780	0	0	0	0	0	0	0	0	0.01	0	0	0	0.01	0	0	0.01	1	0.03	1000000	0	0.00131323	5220.34
0	0.0319871	993856	0	0	0	0	0	0	0	0	0	0.01	0	0	0.01	0	0	0.01	2	0.03	1000000	0	0.00198714	6144.43
0	0.0316406	995839	0	0	0	0	0	0	0	0	0.01	0	0	0	0.01	0	0	0.01	3	0.03	1000000	0	0.00164061	4160.93
0	0.0307074	998481	0	0	0	0	0	0	0	0	0	0	0.01	0	0.01	0	0	0.01	4	0.03	1000000	0	0.000707427	1518.89
0	0.0321462	994586	0	0	0	0	0	0	0	0	0	0	0.01	0	0	0.01	0	0.01	5	0.03	1000000	0	0.00214623	5413.68
0	0.0317112	993389	0	0	0	0	0	0	0	0	0.01	0	0	0	0.01	0	0	0.01	6	0.03	1000000	0	0.00171124	6610.63
0	0.0301866	996641	0	0	0	0	0	0	0	0	0	0.01	0	0	0.01	0	0	0.01	7	0.03	1000000	0	0.000186637	3358.62
0	0.031874	994239	0	0	0	0	0	0	0	0	0.01	0	0	0	0.01	0	0	0.01	8	0.03	1000000	0	0.00187398	5760.55
0	0.0317141	995259	0	0	0	0	0	0	0	0	0	0	0	0.01	0.01	0	0	0.01	9	0.03	1000000	0	0.00171414	4741.12
0.0864365	0.0327703	1.09191e+06	0.1	0	0	0	0	0	0	0	0	0	0	0.01	0	0	0.01	0.01	10	0.03	1100000	0.0135635	0.00277031	8091.37
0.0762136	0.0320505	1.0926e+06	0.1	0	0	0	0	0	0	0	0	0.01	0	0	0.01	0	0	0.01	11	0.03	1100000	0.0237864	0.00205052	7401.94
0.0814267	0.0330705	1.08735e+06	0.1	0	0	0	0	0	0	0	0	0	0	0.01	0.01	0	0	0.01	12	0.03	1100000	0.0185733	0.00307045	12648.7
0.0845814	0.032249	1.09094e+06	0.1	0	0	0	0	0	0	0	0	0	0	0.01	0	0	0.01	0.01	13	0.03	1100000	0.0154186	0.00224899	9056.32
0.0775527	0.0325618	1.0887e+06	0.1	0	0	0	0	0	0	0	0.01	0	0	0	0.01	0	0	0.01	14	0.03	1100000	0.0224473	0.00256176	11301.5
0.0821719	0.0324277	1.09193e+06	0.1	0	0	0	0	0	0	0	0	0	0.01	0	0.01	0	0	0.01	15	0.03	1100000	0.0178281	0.00242773	8072.71
0.0749777	0.0319535	1.09332e+06	0.1	0	0	0	0	0	0	0	0	0	0.01	0	0	0.01	0	0.01	16	0.03	1100000	0.0250223	0.0019535	6681.27
0.0840422	0.0323054	1.09177e+06	0.1	0	0	0	0	0	0	0	0.01	0	0	0	0.01	0	0	0.01	1	0.03	1100000	0.0159578	0.0023054	8228.66
0.0816296	0.0322219	1.09224e+06	0.1	0	0	0	0	0	0	0	0	0.01	0	0	0.01	0	0	0.01	2	0.03	1100000	0.0183704	0.00222191	7763.8
0.0781938	0.0317938	1.09266e+06	0.1	0	0	0	0	0	0	0	0.01	0	0	0	0.01	0	0	0.01	3	0.03	1100000	0.0218062	0.0017938	7339.07
0.0776677	0.0322501	1.09217e+06	0.1	0	0	0	0	0	0	0	0	0	0.01	0	0.01	0	0	0.01	4	0.03	1100000	0.0223323	0.00225012	7834.94
0.0734914	0.0327125	1.09155e+06	0.1	0	0	0	0	0	0	0	0	0	0.01	0	0	0.01	0	0.01	5	0.03	1100000	0.0265086	0.00271255	8453.7
0.0839726	0.0330077	1.08856e+06	0.1	0	0	0	0	0	0	0	0.01	0	0	0	0.01	0	0	0.01	6	0.03	1100000	0.0160274	0.00300771	11443.4
0.0813525	0.0328323	1.09075e+06	0.1	0	0	0	0	0	0	0	0	0.01	0	0	0.01	0	0	0.01	7	0.03	1100000	0.0186475	0.00283228	9251.58
0.0832811	0.0326113	1.08981e+06	0.1	0	0	0	0	0	0	0	0.01	0	0	0	0.01	0	0	0.01	8	0.03	1100000	0.0167189	0.00261134	10192.4
0.0806263	0.0325277	1.08872e+06	0.1	0	0	0	0	0	0	0	0	0	0	0.01	0.01	0	0	0.01	9	0.03	1100000	0.0193737	0.0025277	11282.6
0.169629	0.0324511	1.18692e+06	0.2	0	0	0	0	0	0	0	0	0	0	0.01	0	0	0.01	0.01	10	0.03	1200000	0.0303711	0.0024511	13080.3
0.173587	0.0316322	1.19109e+06	0.2	0	0	0	0	0	0	0	0	0.01	0	0	0.01	0	0	0.01	11	0.03	1200000	0.026413	0.0016322	8907.69
0.178537	0.0325737	1.18955e+06	0.2	0	0	0	0	0	0	0	0	0	0	0.01	0.01	0	0	0.01	12	0.03	1200000	0.0214634	0.00257371	10450.7
0.18466	0.0317972	1.19309e+06	0.2	0	0	0	0	0	0	0	0	0	0	0.01	0	0	0.01	0.01	13	0.03	1200000	0.0153404	0.0017972	6911.48
0.176754	0.0317428	1.1877e+06	0.2	0	0	0	0	0	0	0	0.01	0	0	0	0.01	0	0	0.01	14	0.03	1200000	0.0232458	0.00174283	12295.1
0.176459	0.032532	1.18921e+06	0.2	0	0	0	0	0	0	0	0	0	0.01	0	0.01	0	0	0.01	15	0.03	1200000	0.0235411	0.00253203	10792.3
0.163309	0.0327672	1.18896e+06	0.2	0	0	0	0	0	0	0	0	0	0.01	0	0	0.01	0	0.01	16	0.03	1200000	0.0366913	0.00276717	11036
0.176453	0.032812	1.18811e+06	0.2	0	0	0	0	0	0	0	0.01	0	0	0	0.01	0	0	0.01	1	0.03	1200000	0.0235474	0.00281195	11891.8
0.171539	0.0337841	1.18551e+06	0.2	0	0	0	0	0	0	0	0	0.01	0	0	0.01	0	0	0.01	2	0.03	1200000	0.0284608	0.00378408	14485.3
0.180433	0.0322661	1.19283e+06	0.2	0	0	0	0	0	0	0	0.01	0	0	0	0.01	0	0	0.01	3	0.03	1200000	0.0195668	0.00226606	7173.51
0.171973	0.0321977	1.18772e+06	0.2	0	0	0	0	0	0	0	0	0	0.01	0	0.01	0	0	0.01	4	0.03	1200000	0.0280267	0.00219769	12275.9
0.185499	0.0317361	1.19491e+06	0.2	0	0	0	0	0	0	0	0	0	0.01	0	0	0.01	0	0.01	5	0.03	1200000	0.0145009	0.00173606	5094.66
0.175984	0.0325551	1.18915e+06	0.2	0	0	0	0	0	0	0	0.01	0	0	0	0.01	0	0	0.01	6	0.03	1200000	0.0240161	0.00255506	10854.4
0.177377	0.0324874	1.18748e+06	0.2	0	0	0	0	0	0	0	0	0.01	0	0	0.01	0	0	0.01	7	0.03	1200000	0.0226227	0.00248745	12524.2
0.180362	0.0329065	1.18705e+06	0.2	0	0	0	0	0	0	0	0.01	0	0	0	0.01	0	0	0.01	8	0.03	1200000	0.0196383	0.0029065	12947.4
0.180222	0.0320929	1.19295e+06	0.2	0	0	0	0	0	0	0	0	0	0	0.01	0.01	0	0	0.01	9	0.03	1200000	0.0197781	0.00209294	7051.21
0	0.0414437	994630	0	0	0	0	0	0	0	0	0	0	0	0.01	0	0	0.01	0.02	10	0.04	1000000	0	0.00144371	5370.05
0	0.0415142	995061	0	0	0	0	0	0	0	0	0	0.01	0	0	0.01	0	0	0.02	11	0.04	1000000	0	0.00151417	4939.37
0	0.0397536	995720	0	0	0	0	0	0	0	0	0	0	0	0.01	0.01	0	0	0.02	12	0.04	1000000	0	0.000246448	4280.07
0	0.0407093	996382	0	0	0	0	0	0	0	0	0	0	0	0.01	0	0	0.01	0.02	13	0.04	1000000	0	0.000709316	3618.45
0	0.0420319	991067	0	0	0	0	0	0	0	0	0.01	0	0	0	0.01	0	0	0.02	14	0.04	1000000	0	0.00203186	8933.49
0	0.0421418	993329	0	0	0	0	0	0	0	0	0	0	0.01	0	0.01	0	0	0.02	15	0.04	1000000	0	0.00214184	6671.34
0	0.0409997	998823	0	0	0	0	0	0	0	0	0	0	0.01	0	0	0.01	0	0.02	16	0.04	1000000	0	0.000999725	1176.82
0	0.0421624	996041	0	0	0	0	0	0	0	0	0.01	0	0	0	0.01	0	0	0.02	1	0.04	1000000	0	0.00216244	3958.56
0	0.041035	992496	0	0	0	0	0	0	0	0	0	0.01	0	0	0.01	0	0	0.02	2	0.04	1000000	0	0.00103495	7504.26
0	0.0411371	995066	0	0	0	0	0	0	0	0	0.01	0	0	0	0.01	0	0	0.02	3	0.04	1000000	0	0.00113713	4933.6
0	0.0399974	995245	0	0	0	0	0	0	0	0	0	0	0.01	0	0.01	0	0	0.02	4	0.04	1000000	0	2.58837e-06	4755.02
0	0.041857	994850	0	0	0	0	0	0	0	0	0	0	0.01	0	0	0.01	0	0.02	5	0.04	1000000	0	0.00185695	5150.11
0	0.0421078	990244	0	0	0	0	0	0	0	0	0.01	0	0	0	0.01	0	0	0.02	6	0.04	1000000	0	0.00210777	9756.29
0.0015828	0.0416586	990761	0	0	0	0	0	0	0	0	0	0.01	0	0	0.01	0	0	0.02	7	0.04	1000000	0.0015828	0.00165856	9238.95
0	0.0405824	995045	0	0	0	0	0	0	0	0	0.01	0	0	0	0.01	0	0	0.02	8	0.04	1000000	0	0.000582373	4955.04
0	0.0404649	999438	0	0	0	0	0	0	0	0	0	0	0	0.01	0.01	0	0	0.02	9	0.04	1000000	0	0.000464946	562.074
0.071743	0.0424998	1.09049e+06	0.1	0	0	0	0	0	0	0	0	0	0	0.01	0	0	0.01	0.02	10	0.04	1100000	0.028257	0.00249983	9505.32
0.0705068	0.0432071	1.08968e+06	0.1	0	0	0	0	0	0	0	0	0.01	0	0	0.01	0	0	0.02	11	0.04	1100000	0.0294932	0.00320709	10315.1
0.0701925	0.0422296	1.09148e+06	0.1	0	0	0	0	0	0	0	0	0	0	0.01	0.01	0	0	0.02	12	0.04	1100000	0.0298075	0.00222962	8522.27
0.0792112	0.042309	1.09184e+06	0.1	0	0	0	0	0	0	0	0	0	0	0.01	0	0	0.01	0.02	13	0.04	1100000	0.0207888	0.00230898	8159.19
0.0771179	0.0415385	1.09383e+06	0.1	0	0	0	0	0	0	0	0.01	0	0	0	0.01	0	0	0.02	14	0.04	1100000	0.0228821	0.00153854	6172.51
0.0820901	0.0421827	1.0935e+06	0.1	0	0	0	0	0	0	0	0	0	0.01	0	0.01	0	0	0.02	15	0.04	1100000	0.0179099	0.00218274	6504.24
0.0791113	0.0430147	1.0921e+06	0.1	0	0	0	0	0	0	0	0	0	0.01	0	0	0.01	0	0.02	16	0.04	1100000	0.0208887	0.00301465	7896.12
0.0729685	0.0417977	1.09322e+06	0.1	0	0	0	0	0	0	0	0.01	0	0	0	0.01	0	0	0.02	1	0.04	1100000	0.0270315	0.00179765	6779.63
0.0622676	0.0420416	1.09106e+06	0.1	0	0	0	0	0	0	0	0	0.01	0	0	0.01	0	0	0.02	2	0.04	1100000	0.0377324	0.00204162	8942.61
0.0700929	0.0428481	1.08814e+06	0.1	0	0	0	0	0	0	0	0.01	0	0	0	0.01	0	0	0.02	3	0.04	1100000	0.0299071	0.00284807	11855.5
0.0740363	0.0419433	1.09403e+06	0.1	0	0	0	0	0	0	0	0	0	0.01	0	0.01	0	0	0.02	4	0.04	1100000	0.0259637	0.00194331	5968.52
0.0679492	0.0421819	1.09154e+06	0.1	0	0	0	0	0	0	0	0	0	0.01	0	0	0.01	0	0.02	5	0.04	1100000	0.0320508	0.00218186	8457.28
0.0686193	0.042224	1.09102e+06	0.1	0	0	0	0	0	0	0	0.01	0	0	0	0.01	0	0	0.02	6	0.04	1100000	0.0313807	0.00222402	8983.79
0.0696634	0.0426629	1.09175e+06	0.1	0	0	0	0	0	0	0	0	0.01	0	0	0.01	0	0	0.02	7	0.04	1100000	0.0303366	0.00266288	8253.61
0.0706589	0.0419131	1.09227e+06	0.1	0	0	0	0	0	0	0	0.01	0	0	0	0.01	0	0	0.02	8	0.04	1100000	0.0293411	0.0019131	7726.03
0.0788731	0.0426494	1.09164e+06	0.1	0	0	0	0	0	0	0	0	0	0	0.01	0.01	0	0	0.02	9	0.04	1100000	0.0211269	0.00264938	8361.02
0.177478	0.0422527	1.18863e+06	0.2	0	0	0	0	0	0	0	0	0	0	0.01	0	0	0.01	0.02	10	0.04	1200000	0.0225217	0.00225274	11374.3
0.190084	0.0430323	1.18905e+06	0.2	0	0	0	0	0	0	0	0	0.01	0	0	0.01	0	0	0.02	11	0.04	1200000	0.00991562	0.00303226	10947.3
0.184277	0.0419771	1.19238e+06	0.2	0	0	0	0	0	0	0	0	0	0	0.01	0.01	0	0	0.02	12	0.04	1200000	0.0157229	0.00197708	7622.92
0.170315	0.0422814	1.18944e+06	0.2	0	0	0	0	0	0	0	0	0	0	0.01	0	0	0.01	0.02	13	0.04	1200000	0.0296851	0.00228137	10564.3
0.170088	0.0423246	1.18814e+06	0.2	0	0	0	0	0	0	0	0.01	0	0	0	0.01	0	0	0.02	14	0.04	1200000	0.0299122	0.00232459	11858.1
0.174925	0.0418611	1.19248e+06	0.2	0	0	0	0	0	0	0	0	0	0.01	0	0.01	0	0	0.02	15	0.04	1200000	0.0250747	0.0018611	7517.03
0.172206	0.0417482	1.19026e+06	0.2	0	0	0	0	0	0	0	0	0	0.01	0	0	0.01	0	0.02	16	0.04	1200000	0.0277942	0.00174818	9739.5
0.163248	0.041669	1.18992e+06	0.2	0	0	0	0	0	0	0	0.01	0	0	0	0.01	0	0	0.02	1	0.04	1200000	0.0367517	0.00166903	10077.6
0.187224	0.0430617	1.19213e+06	0.2	0	0	0	0	0	0	0	0	0.01	0	0	0.01	0	0	0.02	2	0.04	1200000	0.012776	0.0030617	7874.64
0.167834	0.0422678	1.18827e+06	0.2	0	0	0	0	0	0	0	0.01	0	0	0	0.01	0	0	0.02	3	0.04	1200000	0.0321662	0.00226779	11732.8
0.170929	0.0416249	1.19009e+06	0.2	0	0	0	0	0	0	0	0	0	0.01	0	0.01	0	0	0.02	4	0.04	1200000	0.0290709	0.0016249	9909.99
0.171766	0.0417592	1.19061e+06	0.2	0	0	0	0	0	0	0	0	0	0.01	0	0	0.01	0	0.02	5	0.04	1200000	0.0282341	0.00175917	9394.02
0.167609	0.0429035	1.18652e+06	0.2	0	0	0	0	0	0	0	0.01	0	0	0	0.01	0	0	0.02	6	0.04	1200000	0.0323909	0.00290345	13482
0.175778	0.0425177	1.19089e+06	0.2	0	0	0	0	0	0	0	0	0.01	0	0	0.01	0	0	0.02	7	0.04	1200000	0.0242225	0.00251772	9114.39
0.170825	0.0420474	1.19104e+06	0.2	0	0	0	0	0	0	0	0.01	0	0	0	0.01	0	0	0.02	8	0.04	1200000	0.0291747	0.00204741	8964.78
0.178103	0.0419204	1.19038e+06	0.2	0	0	0	0	0	0	0	0	0	0	0.01	0.01	0	0	0.02	9	0.04	1200000	0.0218974	0.00192039	9622.69
0	0.0303974	996155	0	0	0	0	0	0	0	0	0	0	0	0.01	0	0	0.02	0	10	0.03	1000000	0	0.000397397	3845.19
0	0.0315068	993242	0	0	0	0	0	0	0	0	0	0.01	0	0	0.02	0	0	0	11	0.03	1000000	0	0.00150683	6758.07
0	0.0321214	993119	0	0	0	0	0	0	0	0	0	0	0	0.01	0.02	0	0	0	12	0.03	1000000	0	0.00212143	6881.27
0	0.0301087	993953	0	0	0	0	0	0	0	0	0	0	0	0.01	0	0	0.02	0	13	0.03	1000000	0	0.000108696	6047.16
0	0.0314922	994277	0	0	0	0	0	0	0	0	0.01	0	0	0	0.02	0	0	0	14	0.03	1000000	0	0.00149222	5723.48
0	0.0322192	993594	0	0	0	0	0	0	0	0	0	0	0.01	0	0.02	0	0	0	15	0.03	1000000	0	0.0022192	6406.24
0	0.0319684	996821	0	0	0	0	0	0	0	0	0	0	0.01	0	0	0.02	0	0	16	0.03	1000000	0	0.00196839	3178.99
0	0.0318922	994083	0	0	0	0	0	0	0	0	0.01	0	0	0	0.02	0	0	0	1	0.03	1000000	0	0.00189221	5917.44
0	0.0321446	994248	0	0	0	0	0	0	0	0	0	0.01	0	0	0.02	0	0	0	2	0.03	1000000	0	0.00214458	5752.34
0	0.0316633	992728	0	0	0	0	0	0	0	0	0.01	0	0	0	0.02	0	0	0	3	0.03	1000000	0	0.00166331	7271.64
0	0.0302511	996755	0	0	0	0	0	0	0	0	0	0	0.01	0	0.02	0	0	0	4	0.03	1000000	0	0.000251131	3244.76
0	0.0311017	998127	0	0	0	0	0	0	0	0	0	0	0.01	0	0	0.02	0	0	5	0.03	1000000	0	0.0011017	1873.07
0	0.0314556	994354	0	0	0	0	0	0	0	0	0.01	0	0	0	0.02	0	0	0	6	0.03	1000000	0	0.0014556	5645.7
0	0.031308	996979	0	0	0	0	0	0	0	0	0	0.01	0	0	0.02	0	0	0	7	0.03	1000000	0	0.001308	3020.6
0	0.0310203	995972	0	0	0	0	0	0	0	0	0.01	0	0	0	0.02	0	0	0	8	0.03	1000000	0	0.00102028	4027.66
0	0.0322529	991804	0	0	0	0	0	0	0	0	0	0	0	0.01	0.02	0	0	0	9	0.03	1000000	0	0.00225291	8195.85
0.0817802	0.0323458	1.0911e+06	0.1	0	0	0	0	0	0	0	0	0	0	0.01	0	0	0.02	0	10	0.03	1100000	0.0182198	0.00234582	8895.66
0.0937157	0.0314464	1.09562e+06	0.1	0	0	0	0	0	0	0	0	0.01	0	0	0.02	0	0	0	11	0.03	1100000	0.0062843	0.00144641	4375.19
0.0920856	0.0315619	1.09282e+06	0.1	0	0	0	0	0	0	0	0	0	0	0.01	0.02	0	0	0	12	0.03	1100000	0.00791438	0.00156189	7180.7
0.0884939	0.0320919	1.09234e+06	0.1	0	0	0	0	0	0	0	0	0	0	0.01	0	0	0.02	0	13	0.03	1100000	0.0115061	0.00209193	7663.65
0.0921111	0.0317516	1.09294e+06	0.1	0	0	0	0	0	0	0	0.01	0	0	0	0.02	0	0	0	14	0.03	1100000	0.00788886	0.00175161	7059.15
0.0856078	0.0324415	1.08819e+06	0.1	0	0	0	0	0	0	0	0	0	0.01	0	0.02	0	0	0	15	0.03	1100000	0.0143922	0.00244154	11808.1
0.0792083	0.0317742	1.09205e+06	0.1	0	0	0	0	0	0	0	0	0	0.01	0	0	0.02	0	0	16	0.03	1100000	0.0207917	0.00177423	7954.05
0.0855263	0.0323726	1.0929e+06	0.1	0	0	0	0	0	0	0	0.01	0	0	0	0.02	0	0	0	1	0.03	1100000	0.0144737	0.00237262	7098.03
0.0856743	0.0326525	1.09009e+06	0.1	0	0	0	0	0	0	0	0	0.01	0	0	0.02	0	0	0	2	0.03	1100000	0.0143257	0.00265254	9914.55
0.0907285	0.0322044	1.09161e+06	0.1	0	0	0	0	0	0	0	0.01	0	0	0	0.02	0	0	0	3	0.03	1100000	0.00927154	0.00220437	8386.86
0.090368	0.0328033	1.09072e+06	0.1	0	0	0	0	0	0	0	0	0	0.01	0	0.02	0	0	0	4	0.03	1100000	0.00963202	0.00280326	9278.76
0.0702237	0.0325181	1.09283e+06	0.1	0	0	0	0	0	0	0	0	0	0.01	0	0	0.02	0	0	5	0.03	1100000	0.0297763	0.00251814	7170.22
0.0865927	0.0323861	1.0928e+06	0.1	0	0	0	0	0	0	0	0.01	0	0	0	0.02	0	0	0	6	0.03	1100000	0.0134073	0.00238615	7199.23
0.0900663	0.0324355	1.09141e+06	0.1	0	0	0	0	0	0	0	0	0.01	0	0	0.02	0	0	0	7	0.03	1100000	0.00993368	0.00243547	8590.07
0.0824723	0.0318658	1.09157e+06	0.1	0	0	0	0	0	0	0	0.01	0	0	0	0.02	0	0	0	8	0.03	1100000	0.0175277	0.00186575	8425.24
0.0950371	0.032238	1.09399e+06	0.1	0	0	0	0	0	0	0	0	0	0	0.01	0.02	0	0	0	9	0.03	1100000	0.00496287	0.00223801	6007.47
0.17847	0.0331494	1.18543e+06	0.2	0	0	0	0	0	0	0	0	0	0	0.01	0	0	0.02	0	10	0.03	1200000	0.0215305	0.00314944	14565.6
0.193997	0.0324887	1.18935e+06	0.2	0	0	0	0	0	0	0	0	0.01	0	0	0.02	0	0	0	11	0.03	1200000	0.00600341	0.00248868	10653.8
0.186807	0.0333777	1.18424e+06	0.2	0	0	0	0	0	0	0	0	0	0	0.01	0.02	0	0	0	12	0.03	1200000	0.0131933	0.00337767	15757.7
0.177614	0.0318454	1.18513e+06	0.2	0	0	0	0	0	0	0	0	0	0	0.01	0	0	0.02	0	13	0.03	1200000	0.0223859	0.00184542	14874.9
0.190448	0.0326362	1.18791e+06	0.2	0	0	0	0	0	0	0	0.01	0	0	0	0.02	0	0	0	14	0.03	1200000	0.00955215	0.00263616	12093.8
0.190835	0.032904	1.18963e+06	0.2	0	0	0	0	0	0	0	0	0	0.01	0	0.02	0	0	0	15	0.03	1200000	0.00916472	0.00290403	10367.5
0.169035	0.0315855	1.19232e+06	0.2	0	0	0	0	0	0	0	0	0	0.01	0	0	0.02	0	0	16	0.03	1200000	0.0309645	0.00158548	7682.12
0.197603	0.0319596	1.19013e+06	0.2	0	0	0	0	0	0	0	0.01	0	0	0	0.02	0	0	0	1	0.03	1200000	0.00239705	0.00195963	9873.1
0.189333	0.0315376	1.19225e+06	0.2	0	0	0	0	0	0	0	0	0.01	0	0	0.02	0	0	0	2	0.03	1200000	0.0106675	0.00153764	7745.23
0.195339	0.0325404	1.18901e+06	0.2	0	0	0	0	0	0	0	0.01	0	0	0	0.02	0	0	0	3	0.03	1200000	0.00466066	0.00254042	10994.2
0.191154	0.0330454	1.18695e+06	0.2	0	0	0	0	0	0	0	0	0	0.01	0	0.02	0	0	0	4	0.03	1200000	0.00884646	0.00304543	13050.4
0.167549	0.0329826	1.1884e+06	0.2	0	0	0	0	0	0	0	0	0	0.01	0	0	0.02	0	0	5	0.03	1200000	0.0324506	0.00298264	11603.3
0.198069	0.0328273	1.18824e+06	0.2	0	0	0	0	0	0	0	0.01	0	0	0	0.02	0	0	0	6	0.03	1200000	0.00193086	0.00282735	11755
0.188348	0.0329105	1.18566e+06	0.2	0	0	0	0	0	0	0	0	0.01	0	0	0.02	0	0	0	7	0.03	1200000	0.0116517	0.00291053	14339.2
0.196379	0.032423	1.18896e+06	0.2	0	0	0	0	0	0	0	0.01	0	0	0	0.02	0	0	0	8	0.03	1200000	0.00362106	0.002423	11038.4
0.190355	0.0325796	1.1889e+06	0.2	0	0	0	0	0	0	0	0	0	0	0.01	0.02	0	0	0	9	0.03	1200000	0.00964475	0.00257955	11100.4
0	0.0413524	992612	0	0	0	0	0	0	0	0	0	0	0	0.01	0	0	0.02	0.01	10	0.04	1000000	0	0.00135236	7387.94
0	0.0413996	993913	0	0	0	0	0	0	0	0	0	0.01	0	0	0.02	0	0	0.01	11	0.04	1000000	0	0.00139961	6086.66
0	0.0415085	994176	0	0	0	0	0	0	0	0	0	0	0	0.01	0.02	0	0	0.01	12	0.04	1000000	0	0.0015085	5824.03
0	0.0418404	991579	0	0	0	0	0	0	0	0	0	0	0	0.01	0	0	0.02	0.01	13	0.04	1000000	0	0.00184036	8421.25
0	0.0416137	993439	0	0	0	0	0	0	0	0	0.01	0	0	0	0.02	0	0	0.01	14	0.04	1000000	0	0.00161375	6561.08
0	0.0397794	995308	0	0	0	0	0	0	0	0	0	0	0.01	0	0.02	0	0	0.01	15	0.04	1000000	0	0.00022065	4692.07
0	0.0403359	997230	0	0	0	0	0	0	0	0	0	0	0.01	0	0	0.02	0	0.01	16	0.04	1000000	0	0.00033594	2770.49
0	0.0401745	999058	0	0	0	0	0	0	0	0	0.01	0	0	0	0.02	0	0	0.01	1	0.04	1000000	0	0.000174511	941.718
0	0.0403148	993016	0	0	0	0	0	0	0	0	0	0.01	0	0	0.02	0	0	0.01	2	0.04	1000000	0	0.00031483	6983.77
0	0.0417273	993052	0	0	0	0	0	0	0	0	0.01	0	0	0	0.02	0	0	0.01	3	0.04	1000000	0	0.0017273	6948.02
0	0.0418426	994372	0	0	0	0	0	0	0	0	0	0	0.01	0	0.02	0	0	0.01	4	0.04	1000000	0	0.00184256	5627.51
0	0.0419675	996505	0	0	0	0	0	0	0	0	0	0	0.01	0	0	0.02	0	0.01	5	0.04	1000000	0	0.00196752	3495.39
0	0.041243	995450	0	0	0	0	0	0	0	0	0.01	0	0	0	0.02	0	0	0.01	6	0.04	1000000	0	0.00124301	4549.6
0	0.0406382	995035	0	0	0	0	0	0	0	0	0	0.01	0	0	0.02	0	0	0.01	7	0.04	1000000	0	0.000638233	4964.66
0	0.0419427	994559	0	0	0	0	0	0	0	0	0.01	0	0	0	0.02	0	0	0.01	8	0.04	1000000	0	0.00194265	5440.52
0	0.042576	992623	0	0	0	0	0	0	0	0	0	0	0	0.01	0.02	0	0	0.01	9	0.04	1000000	0	0.00257602	7376.66
0.0864932	0.041884	1.09419e+06	0.1	0	0	0	0	0	0	0	0	0	0	0.01	0	0	0.02	0.01	10	0.04	1100000	0.0135068	0.00188396	5807.87
0.0800956	0.0419273	1.09231e+06	0.1	0	0	0	0	0	0	0	0	0.01	0	0	0.02	0	0	0.01	11	0.04	1100000	0.0199044	0.00192726	7687.95
0.076293	0.0419064	1.09249e+06	0.1	0	0	0	0	0	0	0	0	0	0	0.01	0.02	0	0	0.01	12	0.04	1100000	0.023707	0.0019064	7508.52
0.0777741	0.0427708	1.09031e+06	0.1	0	0	0	0	0	0	0	0	0	0	0.01	0	0	0.02	0.01	13	0.04	1100000	0.0222259	0.00277077	9685.22
0.0668954	0.0416602	1.09497e+06	0.1	0	0	0	0	0	0	0	0.01	0	0	0	0.02	0	0	0.01	14	0.04	1100000	0.0331046	0.00166019	5028.17
0.0836607	0.0419288	1.09392e+06	0.1	0	0	0	0	0	0	0	0	0	0.01	0	0.02	0	0	0.01	15	0.04	1100000	0.0163393	0.00192875	6082.51
0.0759049	0.042186	1.09246e+06	0.1	0	0	0	0	0	0	0	0	0	0.01	0	0	0.02	0	0.01	16	0.04	1100000	0.0240951	0.00218602	7536.51
0.0667866	0.0430859	1.09136e+06	0.1	0	0	0	0	0	0	0	0.01	0	0	0	0.02	0	0	0.01	1	0.04	1100000	0.0332134	0.00308589	8638
0.0788267	0.0424691	1.09163e+06	0.1	0	0	0	0	0	0	0	0	0.01	0	0	0.02	0	0	0.01	2	0.04	1100000	0.0211733	0.00246909	8374.8
0.0838645	0.0420311	1.09323e+06	0.1	0	0	0	0	0	0	0	0.01	0	0	0	0.02	0	0	0.01	3	0.04	1100000	0.0161355	0.00203111	6772.07
0.0754157	0.0423065	1.09292e+06	0.1	0	0	0	0	0	0	0	0	0	0.01	0	0.02	0	0	0.01	4	0.04	1100000	0.0245843	0.00230655	7084.61
0.0720103	0.0427532	1.09245e+06	0.1	0	0	0	0	0	0	0	0	0	0.01	0	0	0.02	0	0.01	5	0.04	1100000	0.0279897	0.00275317	7548
0.08255	0.041711	1.09264e+06	0.1	0	0	0	0	0	0	0	0.01	0	0	0	0.02	0	0	0.01	6	0.04	1100000	0.01745	0.00171097	7359.53
0.0781409	0.0414767	1.09383e+06	0.1	0	0	0	0	0	0	0	0	0.01	0	0	0.02	0	0	0.01	7	0.04	1100000	0.0218591	0.00147668	6165.68
0.0778091	0.0421458	1.09203e+06	0.1	0	0	0	0	0	0	0	0.01	0	0	0	0.02	0	0	0.01	8	0.04	1100000	0.0221909	0.00214584	7965.38
0.073487	0.0422672	1.09059e+06	0.1	0	0	0	0	0	0	0	0	0	0	0.01	0.02	0	0	0.01	9	0.04	1100000	0.026513	0.0022672	9410.02
0.177232	0.0423656	1.19036e+06	0.2	0	0	0	0	0	0	0	0	0	0	0.01	0	0	0.02	0.01	10	0.04	1200000	0.0227685	0.00236558	9639.33
0.173018	0.0419228	1.19065e+06	0.2	0	0	0	0	0	0	0	0	0.01	0	0	0.02	0	0	0.01	11	0.04	1200000	0.0269816	0.00192275	9352.59
0.171077	0.042018	1.19295e+06	0.2	0	0	0	0	0	0	0	0	0	0	0.01	0.02	0	0	0.01	12	0.04	1200000	0.0289233	0.00201798	7053.59
0.175047	0.0430087	1.18925e+06	0.2	0	0	0	0	0	0	0	0	0	0	0.01	0	0	0.02	0.01	13	0.04	1200000	0.0249528	0.00300874	10749.4
0.17587	0.0415159	1.18999e+06	0.2	0	0	0	0	0	0	0	0.01	0	0	0	0.02	0	0	0.01	14	0.04	1200000	0.0241301	0.00151589	10011.5
0.169163	0.0413085	1.19009e+06	0.2	0	0	0	0	0	0	0	0	0	0.01	0	0.02	0	0	0.01	15	0.04	1200000	0.0308367	0.00130854	9906
0.18003	0.0416652	1.19543e+06	0.2	0	0	0	0	0	0	0	0	0	0.01	0	0	0.02	0	0.01	16	0.04	1200000	0.0199699	0.00166519	4570.35
0.176689	0.0426031	1.18767e+06	0.2	0	0	0	0	0	0	0	0.01	0	0	0	0.02	0	0	0.01	1	0.04	1200000	0.0233105	0.00260313	12329.3
0.172629	0.0422753	1.19195e+06	0.2	0	0	0	0	0	0	0	0	0.01	0	0	0.02	0	0	0.01	2	0.04	1200000	0.0273707	0.00227531	8051.01
0.179224	0.0412392	1.19166e+06	0.2	0	0	0	0	0	0	0	0.01	0	0	0	0.02	0	0	0.01	3	0.04	1200000	0.0207758	0.00123921	8342.06
0.175083	0.0423707	1.18673e+06	0.2	0	0	0	0	0	0	0	0	0	0.01	0	0.02	0	0	0.01	4	0.04	1200000	0.0249171	0.00237073	13266.2
0.182803	0.0418405	1.19402e+06	0.2	0	0	0	0	0	0	0	0	0	0.01	0	0	0.02	0	0.01	5	0.04	1200000	0.0171969	0.00184052	5981.39
0.174209	0.0427153	1.19109e+06	0.2	0	0	0	0	0	0	0	0.01	0	0	0	0.02	0	0	0.01	6	0.04	1200000	0.0257906	0.00271528	8912.32
0.168395	0.0413889	1.1904e+06	0.2	0	0	0	0	0	0	0	0	0.01	0	0	0.02	0	0	0.01	7	0.04	1200000	0.0316048	0.00138892	9597.07
0.165382	0.0417347	1.18647e+06	0.2	0	0	0	0	0	0	0	0.01	0	0	0	0.02	0	0	0.01	8	0.04	1200000	0.0346179	0.00173474	13525.8
0.171201	0.0422151	1.18806e+06	0.2	0	0	0	0	0	0	0	0	0	0	0.01	0.02	0	0	0.01	9	0.04	1200000	0.0287993	0.00221506	11939.2
0	0.0524114	992778	0	0	0	0	0	0	0	0	0	0	0	0.01	0	0	0.02	0.02	10	0.05	1000000	0	0.00241141	7222.28
0	0.0507385	999973	0	0	0	0	0	0	0	0	0	0.01	0	0	0.02	0	0	0.02	11	0.05	1000000	0	0.00073854	27.0879
0	0.0514674	997447	0	0	0	0	0	0	0	0	0	0	0	0.01	0.02	0	0	0.02	12	0.05	1000000	0	0.00146741	2553.45
0	0.0512009	996366	0	0	0	0	0	0	0	0	0	0	0	0.01	0	0	0.02	0.02	13	0.05	1000000	0	0.00120092	3633.79
0	0.0515164	991559	0	0	0	0	0	0	0	0	0.01	0	0	0	0.02	0	0	0.02	14	0.05	1000000	0	0.00151638	8440.51
0	0.0500103	998478	0	0	0	0	0	0	0	0	0	0	0.01	0	0.02	0	0	0.02	15	0.05	1000000	0	1.02557e-05	1521.95
0	0.0529906	995017	0	0	0	0	0	0	0	0	0	0	0.01	0	0	0.02	0	0.02	16	0.05	1000000	0	0.00299061	4982.58
0	0.0496967	993334	0	0	0	0	0	0	0	0	0.01	0	0	0	0.02	0	0	0.02	1	0.05	1000000	0	0.000303292	6666.24
0	0.0513606	993825	0	0	0	0	0	0	0	0	0	0.01	0	0	0.02	0	0	0.02	2	0.05	1000000	0	0.00136061	6175.11
0	0.0505854	996612	0	0	0	0	0	0	0	0	0.01	0	0	0	0.02	0	0	0.02	3	0.05	1000000	0	0.000585447	3387.98
0	0.0501194	996916	0	0	0	0	0	0	0	0	0	0	0.01	0	0.02	0	0	0.02	4	0.05	1000000	0	0.000119449	3083.95
0	0.0506257	997687	0	0	0	0	0	0	0	0	0	0	0.01	0	0	0.02	0	0.02	5	0.05	1000000	0	0.000625744	2313.39
0	0.0519065	994952	0	0	0	0	0	0	0	0	0.01	0	0	0	0.02	0	0	0.02	6	0.05	1000000	0	0.00190652	5047.95
0	0.0501139	997839	0	0	0	0	0	0	0	0	0	0.01	0	0	0.02	0	0	0.02	7	0.05	1000000	0	0.000113937	2160.64
0	0.0518451	993729	0	0	0	0	0	0	0	0	0.01	0	0	0	0.02	0	0	0.02	8	0.05	1000000	0	0.00184507	6271.34
0	0.0505914	998518	0	0	0	0	0	0	0	0	0	0	0	0.01	0.02	0	0	0.02	9	0.05	1000000	0	0.000591407	1481.72
0.079302	0.0515133	1.09305e+06	0.1	0	0	0	0	0	0	0	0	0	0	0.01	0	0	0.02	0.02	10	0.05	1100000	0.020698	0.0015133	6951.11
0.0809814	0.0530462	1.08966e+06	0.1	0	0	0	0	0	0	0	0	0.01	0	0	0.02	0	0	0.02	11	0.05	1100000	0.0190186	0.00304624	10338.2
0.0783826	0.0505213	1.09402e+06	0.1	0	0	0	0	0	0	0	0	0	0	0.01	0.02	0	0	0.02	12	0.05	1100000	0.0216174	0.000521275	5984.65
0.0920085	0.0527711	1.09435e+06	0.1	0	0	0	0	0	0	0	0	0	0	0.01	0	0	0.02	0.02	13	0.05	1100000	0.00799153	0.00277113	5650.5
0.0715033	0.0531271	1.08981e+06	0.1	0	0	0	0	0	0	0	0.01	0	0	0	0.02	0	0	0.02	14	0.05	1100000	0.0284967	0.00312713	10190.2
0.0777484	0.0523063	1.09449e+06	0.1	0	0	0	0	0	0	0	0	0	0.01	0	0.02	0	0	0.02	15	0.05	1100000	0.0222516	0.00230627	5511.25
0.0726302	0.0514577	1.093e+06	0.1	0	0	0	0	0	0	0	0	0	0.01	0	0	0.02	0	0.02	16	0.05	1100000	0.0273698	0.00145768	7003.81
0.074949	0.0516818	1.09306e+06	0.1	0	0	0	0	0	0	0	0.01	0	0	0	0.02	0	0	0.02	1	0.05	1100000	0.025051	0.00168177	6935.31
0.0768161	0.0509938	1.09614e+06	0.1	0	0	0	0	0	0	0	0	0.01	0	0	0.02	0	0	0.02	2	0.05	1100000	0.0231839	0.000993773	3863.01
0.0874037	0.0507762	1.09513e+06	0.1	0	0	0	0	0	0	0	0.01	0	0	0	0.02	0	0	0.02	3	0.05	1100000	0.0125963	0.000776206	4873.44
0.0840692	0.0531769	1.09142e+06	0.1	0	0	0	0	0	0	0	0	0	0.01	0	0.02	0	0	0.02	4	0.05	1100000	0.0159308	0.0031769	8583.9
0.0867052	0.0526952	1.09593e+06	0.1	0	0	0	0	0	0	0	0	0	0.01	0	0	0.02	0	0.02	5	0.05	1100000	0.0132948	0.00269521	4068.13
0.0692431	0.0525306	1.09064e+06	0.1	0	0	0	0	0	0	0	0.01	0	0	0	0.02	0	0	0.02	6	0.05	1100000	0.0307569	0.00253064	9359.07
0.0691657	0.0513456	1.09341e+06	0.1	0	0	0	0	0	0	0	0	0.01	0	0	0.02	0	0	0.02	7	0.05	1100000	0.0308343	0.00134558	6591.71
0.0684599	0.0522509	1.09138e+06	0.1	0	0	0	0	0	0	0	0.01	0	0	0	0.02	0	0	0.02	8	0.05	1100000	0.0315401	0.00225092	8620.34
0.078175	0.052301	1.0951e+06	0.1	0	0	0	0	0	0	0	0	0	0	0.01	0.02	0	0	0.02	9	0.05	1100000	0.021825	0.00230103	4895.45
0.175729	0.0522697	1.19148e+06	0.2	0	0	0	0	0	0	0	0	0	0	0.01	0	0	0.02	0.02	10	0.05	1200000	0.024271	0.00226967	8516.08
0.178457	0.0518074	1.19291e+06	0.2	0	0	0	0	0	0	0	0	0.01	0	0	0.02	0	0	0.02	11	0.05	1200000	0.0215427	0.00180737	7086.92
0.175562	0.0515311	1.19274e+06	0.2	0	0	0	0	0	0	0	0	0	0	0.01	0.02	0	0	0.02	12	0.05	1200000	0.0244379	0.0015311	7262.13
0.18324	0.0517004	1.19205e+06	0.2	0	0	0	0	0	0	0	0	0	0	0.01	0	0	0.02	0.02	13	0.05	1200000	0.0167601	0.00170037	7952.6
0.16102	0.0518035	1.19021e+06	0.2	0	0	0	0	0	0	0	0.01	0	0	0	0.02	0	0	0.02	14	0.05	1200000	0.0389796	0.00180349	9790.54
0.17451	0.0520575	1.19229e+06	0.2	0	0	0	0	0	0	0	0	0	0.01	0	0.02	0	0	0.02	15	0.05	1200000	0.0254899	0.00205751	7712.37
0.181397	0.0519641	1.19407e+06	0.2	0	0	0	0	0	0	0	0	0	0.01	0	0	0.02	0	0.02	16	0.05	1200000	0.0186032	0.00196412	5925
0.169849	0.0516758	1.19412e+06	0.2	0	0	0	0	0	0	0	0.01	0	0	0	0.02	0	0	0.02	1	0.05	1200000	0.0301514	0.0016758	5880.29
0.173242	0.052002	1.19428e+06	0.2	0	0	0	0	0	0	0	0	0.01	0	0	0.02	0	0	0.02	2	0.05	1200000	0.0267585	0.00200197	5715.77
0.181022	0.0518504	1.19217e+06	0.2	0	0	0	0	0	0	0	0.01	0	0	0	0.02	0	0	0.02	3	0.05	1200000	0.0189784	0.00185038	7833.02
0.162603	0.0508186	1.19345e+06	0.2	0	0	0	0	0	0	0	0	0	0.01	0	0.02	0	0	0.02	4	0.05	1200000	0.0373975	0.000818597	6546.56
0.16462	0.0516113	1.19082e+06	0.2	0	0	0	0	0	0	0	0	0	0.01	0	0	0.02	0	0.02	5	0.05	1200000	0.0353803	0.00161133	9178.61
0.168693	0.0521071	1.19318e+06	0.2	0	0	0	0	0	0	0	0.01	0	0	0	0.02	0	0	0.02	6	0.05	1200000	0.0313071	0.00210707	6820.19
0.176297	0.0516302	1.19123e+06	0.2	0	0	0	0	0	0	0	0	0.01	0	0	0.02	0	0	0.02	7	0.05	1200000	0.0237032	0.00163019	8769.06
0.169444	0.0517416	1.1914e+06	0.2	0	0	0	0	0	0	0	0.01	0	0	0	0.02	0	0	0.02	8	0.05	1200000	0.0305555	0.00174158	8597.13
0.160404	0.0511876	1.19089e+06	0.2	0	0	0	0	0	0	0	0	0	0	0.01	0.02	0	0	0.02	9	0.05	1200000	0.0395963	0.00118757	9107.82
0	0.0201883	999856	0	0	0	0	0	0	0	0	0	0	0	0.02	0	0	0	0	10	0.02	1000000	0	0.000188255	143.86
0	0.0202148	1.00308e+06	0	0	0	0	0	0	0	0	0	0.02	0	0	0	0	0	0	11	0.02	1000000	0	0.000214761	3075.47
0	0.0200052	1.0016e+06	0	0	0	0	0	0	0	0	0	0	0	0.02	0	0	0	0	12	0.02	1000000	0	5.22269e-06	1603.81
0	0.0204212	1.00123e+06	0	0	0	0	0	0	0	0	0	0	0	0.02	0	0	0	0	13	0.02	1000000	0	0.000421151	1228.67
0	0.0214346	993676	0	0	0	0	0	0	0	0	0.02	0	0	0	0	0	0	0	14	0.02	1000000	0	0.00143458	6324.07
0	0.0206105	999357	0	0	0	0	0	0	0	0	0	0	0.02	0	0	0	0	0	15	0.02	1000000	0	0.000610517	642.508
0	0.0203302	999864	0	0	0	0	0	0	0	0	0	0	0.02	0	0	0	0	0	16	0.02	1000000	0	0.000330248	135.83
0	0.0214767	994486	0	0	0	0	0	0	0	0	0.02	0	0	0	0	0	0	0	1	0.02	1000000	0	0.00147669	5514.33
0	0.0203751	998591	0	0	0	0	0	0	0	0	0	0.02	0	0	0	0	0	0	2	0.02	1000000	0	0.000375148	1409.4
0	0.0211253	996875	0	0	0	0	0	0	0	0	0.02	0	0	0	0	0	0	0	3	0.02	1000000	0	0.00112531	3124.81
0	0.0200518	1.00048e+06	0	0	0	0	0	0	0	0	0	0	0.02	0	0	0	0	0	4	0.02	1000000	0	5.18206e-05	478.76
0	0.0203151	1.00023e+06	0	0	0	0	0	0	0	0	0	0	0.02	0	0	0	0	0	5	0.02	1000000	0	0.00031515	231.066
0	0.0200574	997063	0	0	0	0	0	0	0	0	0.02	0	0	0	0	0	0	0	6	0.02	1000000	0	5.742e-05	2937.17
0	0.0203046	1.00075e+06	0	0	0	0	0	0	0	0	0	0.02	0	0	0	0	0	0	7	0.02	1000000	0	0.000304623	747.66
0	0.0209532	995944	0	0	0	0	0	0	0	0	0.02	0	0	0	0	0	0	0	8	0.02	1000000	0	0.000953234	4055.91
0	0.0207107	999295	0	0	0	0	0	0	0	0	0	0	0	0.02	0	0	0	0	9	0.02	1000000	0	0.000710737	705.325
0.08997	0.02038	1.09998e+06	0.1	0	0	0	0	0	0	0	0	0	0	0.02	0	0	0	0	10	0.02	1100000	0.01003	0.00037997	21.6407
0.0912295	0.020571	1.09899e+06	0.1	0	0	0	0	0	0	0	0	0.02	0	0	0	0	0	0	11	0.02	1100000	0.00877047	0.000571039	1014.92
0.0886723	0.0205179	1.09925e+06	0.1	0	0	0	0	0	0	0	0	0	0	0.02	0	0	0	0	12	0.02	1100000	0.0113277	0.000517885	753.535
0.0901221	0.020507	1.09817e+06	0.1	0	0	0	0	0	0	0	0	0	0	0.02	0	0	0	0	13	0.02	1100000	0.0098779	0.000507018	1832.58
0.0820428	0.0217452	1.09246e+06	0.1	0	0	0	0	0	0	0	0.02	0	0	0	0	0	0	0	14	0.02	1100000	0.0179572	0.00174524	7538.5
0.0917605	0.0201272	1.09971e+06	0.1	0	0	0	0	0	0	0	0	0	0.02	0	0	0	0	0	15	0.02	1100000	0.00823947	0.000127198	291.216
0.0783609	0.0216947	1.09439e+06	0.1	0	0	0	0	0	0	0	0	0	0.02	0	0	0	0	0	16	0.02	1100000	0.0216391	0.00169472	5608.69
0.0884594	0.0223086	1.09178e+06	0.1	0	0	0	0	0	0	0	0.02	0	0	0	0	0	0	0	1	0.02	1100000	0.0115406	0.00230856	8222.41
0.0933883	0.0204981	1.09888e+06	0.1	0	0	0	0	0	0	0	0	0.02	0	0	0	0	0	0	2	0.02	1100000	0.00661173	0.000498084	1120.74
0.0797781	0.0218365	1.09205e+06	0.1	0	0	0	0	0	0	0	0.02	0	0	0	0	0	0	0	3	0.02	1100000	0.0202219	0.00183647	7947.98
0.0901121	0.0201836	1.09933e+06	0.1	0	0	0	0	0	0	0	0	0	0.02	0	0	0	0	0	4	0.02	1100000	0.0098879	0.000183555	672.477
0.0729497	0.0221938	1.09322e+06	0.1	0	0	0	0	0	0	0	0	0	0.02	0	0	0	0	0	5	0.02	1100000	0.0270503	0.00219385	6775.01
0.0807682	0.0218323	1.09341e+06	0.1	0	0	0	0	0	0	0	0.02	0	0	0	0	0	0	0	6	0.02	1100000	0.0192318	0.00183232	6590
0.0827195	0.0209047	1.09686e+06	0.1	0	0	0	0	0	0	0	0	0.02	0	0	0	0	0	0	7	0.02	1100000	0.0172805	0.000904728	3142.32
0.0845093	0.0215635	1.0922e+06	0.1	0	0	0	0	0	0	0	0.02	0	0	0	0	0	0	0	8	0.02	1100000	0.0154907	0.00156353	7798.93
0.0915488	0.0206981	1.10054e+06	0.1	0	0	0	0	0	0	0	0	0	0	0.02	0	0	0	0	9	0.02	1100000	0.00845121	0.000698088	537.692
0.176921	0.0216152	1.19313e+06	0.2	0	0	0	0	0	0	0	0	0	0	0.02	0	0	0	0	10	0.02	1200000	0.0230793	0.00161523	6872.11
0.170678	0.0216738	1.19274e+06	0.2	0	0	0	0	0	0	0	0	0.02	0	0	0	0	0	0	11	0.02	1200000	0.0293219	0.00167379	7261.5
0.185893	0.0204356	1.19842e+06	0.2	0	0	0	0	0	0	0	0	0	0	0.02	0	0	0	0	12	0.02	1200000	0.0141072	0.000435637	1583.22
0.175981	0.0211672	1.19374e+06	0.2	0	0	0	0	0	0	0	0	0	0	0.02	0	0	0	0	13	0.02	1200000	0.0240192	0.00116721	6256.86
0.178485	0.0217208	1.18907e+06	0.2	0	0	0	0	0	0	0	0.02	0	0	0	0	0	0	0	14	0.02	1200000	0.0215149	0.00172084	10933.8
0.187106	0.0207868	1.19666e+06	0.2	0	0	0	0	0	0	0	0	0	0.02	0	0	0	0	0	15	0.02	1200000	0.0128936	0.00078681	3341.75
0.1902	0.0201746	1.19818e+06	0.2	0	0	0	0	0	0	0	0	0	0.02	0	0	0	0	0	16	0.02	1200000	0.0097998	0.000174624	1815.19
0.172718	0.0223654	1.18936e+06	0.2	0	0	0	0	0	0	0	0.02	0	0	0	0	0	0	0	1	0.02	1200000	0.0272819	0.00236536	10642.4
0.187954	0.0204634	1.19756e+06	0.2	0	0	0	0	0	0	0	0	0.02	0	0	0	0	0	0	2	0.02	1200000	0.0120456	0.000463437	2436.11
0.195078	0.0203775	1.19094e+06	0.2	0	0	0	0	0	0	0	0.02	0	0	0	0	0	0	0	3	0.02	1200000	0.00492214	0.000377493	9063.12
0.190852	0.0205423	1.19732e+06	0.2	0	0	0	0	0	0	0	0	0	0.02	0	0	0	0	0	4	0.02	1200000	0.0091477	0.000542339	2678.24
0.190608	0.0209832	1.19725e+06	0.2	0	0	0	0	0	0	0	0	0	0.02	0	0	0	0	0	5	0.02	1200000	0.00939232	0.000983188	2754.89
0.196932	0.0204983	1.19298e+06	0.2	0	0	0	0	0	0	0	0.02	0	0	0	0	0	0	0	6	0.02	1200000	0.00306775	0.00049828	7024.83
0.179339	0.0215572	1.19328e+06	0.2	0	0	0	0	0	0	0	0	0.02	0	0	0	0	0	0	7	0.02	1200000	0.0206608	0.00155716	6723.79
0.174497	0.0224394	1.18689e+06	0.2	0	0	0	0	0	0	0	0.02	0	0	0	0	0	0	0	8	0.02	1200000	0.0255033	0.00243942	13111.4
0.19407	0.0201071	1.19981e+06	0.2	0	0	0	0	0	0	0	0	0	0	0.02	0	0	0	0	9	0.02	1200000	0.00592978	0.000107068	186.241
0	0.0308031	998144	0	0	0	0	0	0	0	0	0	0	0	0.02	0	0	0	0.01	10	0.03	1000000	0	0.000803126	1856.21
0	0.0311549	996024	0	0	0	0	0	0	0	0	0	0.02	0	0	0	0	0	0.01	11	0.03	1000000	0	0.0011549	3975.71
0	0.0301741	999532	0	0	0	0	0	0	0	0	0	0	0	0.02	0	0	0	0.01	12	0.03	1000000	0	0.00017407	468.08
0	0.030736	998684	0	0	0	0	0	0	0	0	0	0	0	0.02	0	0	0	0.01	13	0.03	1000000	0	0.000735963	1316.43
0	0.030186	995983	0	0	0	0	0	0	0	0	0.02	0	0	0	0	0	0	0.01	14	0.03	1000000	0	0.000185959	4017.21
0	0.0321119	993768	0	0	0	0	0	0	0	0	0	0	0.02	0	0	0	0	0.01	15	0.03	1000000	0	0.00211191	6232.11
0	0.030515	998547	0	0	0	0	0	0	0	0	0	0	0.02	0	0	0	0	0.01	16	0.03	1000000	0	0.00051503	1452.62
0	0.0315984	992946	0	0	0	0	0	0	0	0	0.02	0	0	0	0	0	0	0.01	1	0.03	1000000	0	0.00159835	7054.36
0	0.0311569	996419	0	0	0	0	0	0	0	0	0	0.02	0	0	0	0	0	0.01	2	0.03	1000000	0	0.00115687	3581.5
0	0.0300347	996360	0	0	0	0	0	0	0	0	0.02	0	0	0	0	0	0	0.01	3	0.03	1000000	0	3.47136e-05	3640.47
0	0.0322404	993721	0	0	0	0	0	0	0	0	0	0	0.02	0	0	0	0	0.01	4	0.03	1000000	0	0.00224041	6278.71
0	0.0316528	996803	0	0	0	0	0	0	0	0	0	0	0.02	0	0	0	0	0.01	5	0.03	1000000	0	0.00165279	3197.42
0	0.0315223	993929	0	0	0	0	0	0	0	0	0.02	0	0	0	0	0	0	0.01	6	0.03	1000000	0	0.00152234	6070.87
0	0.0315105	997054	0	0	0	0	0	0	0	0	0	0.02	0	0	0	0	0	0.01	7	0.03	1000000	0	0.00151048	2946.32
0	0.0315879	994247	0	0	0	0	0	0	0	0	0.02	0	0	0	0	0	0	0.01	8	0.03	1000000	0	0.00158793	5753.09
0	0.0313958	997426	0	0	0	0	0	0	0	0	0	0	0	0.02	0	0	0	0.01	9	0.03	1000000	0	0.0013958	2573.6
0.0737434	0.0333341	1.08987e+06	0.1	0	0	0	0	0	0	0	0	0	0	0.02	0	0	0	0.01	10	0.03	1100000	0.0262566	0.00333412	10125.4
0.0778204	0.0319712	1.0926e+06	0.1	0	0	0	0	0	0	0	0	0.02	0	0	0	0	0	0.01	11	0.03	1100000	0.0221796	0.00197122	7402.29
0.0788067	0.0327939	1.09276e+06	0.1	0	0	0	0	0	0	0	0	0	0	0.02	0	0	0	0.01	12	0.03	1100000	0.0211933	0.00279393	7242.7
0.079743	0.0321941	1.09456e+06	0.1	0	0	0	0	0	0	0	0	0	0	0.02	0	0	0	0.01	13	0.03	1100000	0.020257	0.00219406	5438.04
0.0881207	0.0317665	1.0942e+06	0.1	0	0	0	0	0	0	0	0.02	0	0	0	0	0	0	0.01	14	0.03	1100000	0.0118793	0.00176647	5795.83
0.0703985	0.0330573	1.09118e+06	0.1	0	0	0	0	0	0	0	0	0	0.02	0	0	0	0	0.01	15	0.03	1100000	0.0296015	0.00305726	8822.65
0.0827374	0.0314305	1.09701e+06	0.1	0	0	0	0	0	0	0	0	0	0.02	0	0	0	0	0.01	16	0.03	1100000	0.0172626	0.00143053	2990.22
0.0841163	0.032248	1.09052e+06	0.1	0	0	0	0	0	0	0	0.02	0	0	0	0	0	0	0.01	1	0.03	1100000	0.0158837	0.00224803	9480.38
0.0810507	0.0325539	1.09456e+06	0.1	0	0	0	0	0	0	0	0	0.02	0	0	0	0	0	0.01	2	0.03	1100000	0.0189493	0.00255385	5440.92
0.0896538	0.0324793	1.092e+06	0.1	0	0	0	0	0	0	0	0.02	0	0	0	0	0	0	0.01	3	0.03	1100000	0.0103462	0.00247929	8003.59
0.074577	0.0326009	1.09275e+06	0.1	0	0	0	0	0	0	0	0	0	0.02	0	0	0	0	0.01	4	0.03	1100000	0.025423	0.00260092	7254.44
0.0842876	0.032306	1.09561e+06	0.1	0	0	0	0	0	0	0	0	0	0.02	0	0	0	0	0.01	5	0.03	1100000	0.0157124	0.00230596	4387.26
0.0897137	0.0322757	1.09256e+06	0.1	0	0	0	0	0	0	0	0.02	0	0	0	0	0	0	0.01	6	0.03	1100000	0.0102863	0.0022757	7439.91
0.0828823	0.0323158	1.09403e+06	0.1	0	0	0	0	0	0	0	0	0.02	0	0	0	0	0	0.01	7	0.03	1100000	0.0171177	0.00231578	5965.14
0.084785	0.0321587	1.09105e+06	0.1	0	0	0	0	0	0	0	0.02	0	0	0	0	0	0	0.01	8	0.03	1100000	0.015215	0.00215867	8954.83
0.0734489	0.0325086	1.09231e+06	0.1	0	0	0	0	0	0	0	0	0	0	0.02	0	0	0	0.01	9	0.03	1100000	0.0265511	0.00250865	7687.03
0.174016	0.0316489	1.19123e+06	0.2	0	0	0	0	0	0	0	0	0	0	0.02	0	0	0	0.01	10	0.03	1200000	0.025984	0.00164887	8765.39
0.169845	0.0328805	1.18965e+06	0.2	0	0	0	0	0	0	0	0	0.02	0	0	0	0	0	0.01	11	0.03	1200000	0.030155	0.00288045	10351.5
0.167863	0.0323251	1.18843e+06	0.2	0	0	0	0	0	0	0	0	0	0	0.02	0	0	0	0.01	12	0.03	1200000	0.0321368	0.00232507	11566
0.176767	0.0314204	1.19234e+06	0.2	0	0	0	0	0	0	0	0	0	0	0.02	0	0	0	0.01	13	0.03	1200000	0.0232334	0.00142036	7655.03
0.180152	0.0323889	1.18815e+06	0.2	0	0	0	0	0	0	0	0.02	0	0	0	0	0	0	0.01	14	0.03	1200000	0.0198482	0.00238892	11854.6
0.169353	0.0323535	1.19014e+06	0.2	0	0	0	0	0	0	0	0	0	0.02	0	0	0	0	0.01	15	0.03	1200000	0.0306473	0.00235347	9859.57
0.17868	0.0319323	1.19197e+06	0.2	0	0	0	0	0	0	0	0	0	0.02	0	0	0	0	0.01	16	0.03	1200000	0.0213205	0.00193234	8031.75
0.177512	0.0321308	1.18782e+06	0.2	0	0	0	0	0	0	0	0.02	0	0	0	0	0	0	0.01	1	0.03	1200000	0.022488	0.00213084	12179.7
0.166409	0.0334866	1.18554e+06	0.2	0	0	0	0	0	0	0	0	0.02	0	0	0	0	0	0.01	2	0.03	1200000	0.0335908	0.0034866	14464.5
0.185516	0.0323222	1.1901e+06	0.2	0	0	0	0	0	0	0	0.02	0	0	0	0	0	0	0.01	3	0.03	1200000	0.0144838	0.00232217	9897.86
0.170793	0.0332969	1.18671e+06	0.2	0	0	0	0	0	0	0	0	0	0.02	0	0	0	0	0.01	4	0.03	1200000	0.0292069	0.00329685	13290.5
0.171683	0.0326024	1.1871e+06	0.2	0	0	0	0	0	0	0	0	0	0.02	0	0	0	0	0.01	5	0.03	1200000	0.0283169	0.0026024	12904.4
0.174937	0.0328426	1.18763e+06	0.2	0	0	0	0	0	0	0	0.02	0	0	0	0	0	0	0.01	6	0.03	1200000	0.025063	0.00284261	12373.1
0.174784	0.0335801	1.18778e+06	0.2	0	0	0	0	0	0	0	0	0.02	0	0	0	0	0	0.01	7	0.03	1200000	0.0252161	0.00358005	12215.4
0.181189	0.0321072	1.19178e+06	0.2	0	0	0	0	0	0	0	0.02	0	0	0	0	0	0	0.01	8	0.03	1200000	0.0188107	0.00210715	8221.93
0.180724	0.0322078	1.19227e+06	0.2	0	0	0	0	0	0	0	0	0	0	0.02	0	0	0	0.01	9	0.03	1200000	0.0192763	0.00220777	7725.38
0	0.0415656	997030	0	0	0	0	0	0	0	0	0	0	0	0.02	0	0	0	0.02	10	0.04	1000000	0	0.00156559	2970.1
0	0.0411021	997390	0	0	0	0	0	0	0	0	0	0.02	0	0	0	0	0	0.02	11	0.04	1000000	0	0.00110212	2609.85
0	0.0415039	998270	0	0	0	0	0	0	0	0	0	0	0	0.02	0	0	0	0.02	12	0.04	1000000	0	0.00150388	1730.42
0	0.0414166	998033	0	0	0	0	0	0	0	0	0	0	0	0.02	0	0	0	0.02	13	0.04	1000000	0	0.00141664	1966.73
0	0.0425025	994047	0	0	0	0	0	0	0	0	0.02	0	0	0	0	0	0	0.02	14	0.04	1000000	0	0.00250253	5952.92
0	0.0404011	996802	0	0	0	0	0	0	0	0	0	0	0.02	0	0	0	0	0.02	15	0.04	1000000	0	0.000401091	3198.15
0	0.0420479	993606	0	0	0	0	0	0	0	0	0	0	0.02	0	0	0	0	0.02	16	0.04	1000000	0	0.00204793	6393.5
0	0.0399071	995583	0	0	0	0	0	0	0	0	0.02	0	0	0	0	0	0	0.02	1	0.04	1000000	0	9.28628e-05	4416.95
0	0.041716	996697	0	0	0	0	0	0	0	0	0	0.02	0	0	0	0	0	0.02	2	0.04	1000000	0	0.00171603	3303.4
0	0.0419968	994762	0	0	0	0	0	0	0	0	0.02	0	0	0	0	0	0	0.02	3	0.04	1000000	0	0.00199678	5238.37
0	0.0407362	998909	0	0	0	0	0	0	0	0	0	0	0.02	0	0	0	0	0.02	4	0.04	1000000	0	0.000736198	1091.21
0	0.0407448	998505	0	0	0	0	0	0	0	0	0	0	0.02	0	0	0	0	0.02	5	0.04	1000000	0	0.000744772	1494.76
0	0.0424186	994204	0	0	0	0	0	0	0	0	0.02	0	0	0	0	0	0	0.02	6	0.04	1000000	0	0.0024186	5796.07
0	0.0417517	995463	0	0	0	0	0	0	0	0	0	0.02	0	0	0	0	0	0.02	7	0.04	1000000	0	0.00175168	4537.29
0	0.0417655	994249	0	0	0	0	0	0	0	0	0.02	0	0	0	0	0	0	0.02	8	0.04	1000000	0	0.0017655	5750.57
0	0.0410564	999156	0	0	0	0	0	0	0	0	0	0	0	0.02	0	0	0	0.02	9	0.04	1000000	0	0.00105639	844.331
0.0797473	0.0416005	1.09717e+06	0.1	0	0	0	0	0	0	0	0	0	0	0.02	0	0	0	0.02	10	0.04	1100000	0.0202527	0.00160053	2832.58
0.0738524	0.0417265	1.0936e+06	0.1	0	0	0	0	0	0	0	0	0.02	0	0	0	0	0	0.02	11	0.04	1100000	0.0261476	0.00172653	6397.6
0.0789323	0.0424971	1.09277e+06	0.1	0	0	0	0	0	0	0	0	0	0	0.02	0	0	0	0.02	12	0.04	1100000	0.0210677	0.00249714	7229.82
0.0479113	0.0431302	1.0884e+06	0.1	0	0	0	0	0	0	0	0	0	0	0.02	0	0	0	0.02	13	0.04	1100000	0.0520887	0.00313017	11599.3
0.0815454	0.0424178	1.09265e+06	0.1	0	0	0	0	0	0	0	0.02	0	0	0	0	0	0	0.02	14	0.04	1100000	0.0184546	0.00241783	7354.82
0.0757559	0.042127	1.09543e+06	0.1	0	0	0	0	0	0	0	0	0	0.02	0	0	0	0	0.02	15	0.04	1100000	0.0242441	0.00212696	4568.81
0.0761104	0.0423835	1.09115e+06	0.1	0	0	0	0	0	0	0	0	0	0.02	0	0	0	0	0.02	16	0.04	1100000	0.0238896	0.00238348	8852.1
0.0760978	0.0426834	1.09138e+06	0.1	0	0	0	0	0	0	0	0.02	0	0	0	0	0	0	0.02	1	0.04	1100000	0.0239022	0.00268341	8622.34
0.072049	0.0429828	1.09123e+06	0.1	0	0	0	0	0	0	0	0	0.02	0	0	0	0	0	0.02	2	0.04	1100000	0.027951	0.00298282	8770.81
0.0778977	0.0423424	1.09121e+06	0.1	0	0	0	0	0	0	0	0.02	0	0	0	0	0	0	0.02	3	0.04	1100000	0.0221023	0.00234239	8794.68
0.0687174	0.0427378	1.08975e+06	0.1	0	0	0	0	0	0	0	0	0	0.02	0	0	0	0	0.02	4	0.04	1100000	0.0312826	0.00273784	10254.7
0.0774064	0.0409195	1.0952e+06	0.1	0	0	0	0	0	0	0	0	0	0.02	0	0	0	0	0.02	5	0.04	1100000	0.0225936	0.000919526	4797.21
0.0768302	0.0422479	1.09141e+06	0.1	0	0	0	0	0	0	0	0.02	0	0	0	0	0	0	0.02	6	0.04	1100000	0.0231698	0.00224789	8586.67
0.0716014	0.0428236	1.09216e+06	0.1	0	0	0	0	0	0	0	0	0.02	0	0	0	0	0	0.02	7	0.04	1100000	0.0283986	0.0028236	7844.34
0.0778617	0.0422689	1.09328e+06	0.1	0	0	0	0	0	0	0	0.02	0	0	0	0	0	0	0.02	8	0.04	1100000	0.0221383	0.00226889	6715.72
0.0389222	0.0434208	1.0893e+06	0.1	0	0	0	0	0	0	0	0	0	0	0.02	0	0	0	0.02	9	0.04	1100000	0.0610778	0.00342076	10696.3
0.168479	0.0418607	1.19352e+06	0.2	0	0	0	0	0	0	0	0	0	0	0.02	0	0	0	0.02	10	0.04	1200000	0.0315215	0.00186066	6481.72
0.176589	0.0411382	1.19375e+06	0.2	0	0	0	0	0	0	0	0	0.02	0	0	0	0	0	0.02	11	0.04	1200000	0.0234107	0.00113823	6248.16
0.159204	0.042364	1.18839e+06	0.2	0	0	0	0	0	0	0	0	0	0	0.02	0	0	0	0.02	12	0.04	1200000	0.0407956	0.00236404	11612.2
0.176401	0.0418581	1.19199e+06	0.2	0	0	0	0	0	0	0	0	0	0	0.02	0	0	0	0.02	13	0.04	1200000	0.023599	0.00185814	8011.55
0.17798	0.0415844	1.19231e+06	0.2	0	0	0	0	0	0	0	0.02	0	0	0	0	0	0	0.02	14	0.04	1200000	0.0220198	0.00158443	7685.56
0.173437	0.0417389	1.19164e+06	0.2	0	0	0	0	0	0	0	0	0	0.02	0	0	0	0	0.02	15	0.04	1200000	0.0265631	0.0017389	8364.94
0.177116	0.0415835	1.19316e+06	0.2	0	0	0	0	0	0	0	0	0	0.02	0	0	0	0	0.02	16	0.04	1200000	0.0228838	0.00158348	6841.05
0.172763	0.0425531	1.19114e+06	0.2	0	0	0	0	0	0	0	0.02	0	0	0	0	0	0	0.02	1	0.04	1200000	0.0272372	0.00255306	8859.48
0.187371	0.0418385	1.19436e+06	0.2	0	0	0	0	0	0	0	0	0.02	0	0	0	0	0	0.02	2	0.04	1200000	0.0126289	0.00183846	5638.78
0.171049	0.0426263	1.19017e+06	0.2	0	0	0	0	0	0	0	0.02	0	0	0	0	0	0	0.02	3	0.04	1200000	0.0289513	0.0026263	9826.11
0.168813	0.0425775	1.19045e+06	0.2	0	0	0	0	0	0	0	0	0	0.02	0	0	0	0	0.02	4	0.04	1200000	0.0311873	0.00257748	9553.29
0.180119	0.0423037	1.19165e+06	0.2	0	0	0	0	0	0	0	0	0	0.02	0	0	0	0	0.02	5	0.04	1200000	0.0198808	0.00230365	8348.09
0.171409	0.0422621	1.19088e+06	0.2	0	0	0	0	0	0	0	0.02	0	0	0	0	0	0	0.02	6	0.04	1200000	0.0285908	0.00226209	9118.68
0.166665	0.0418688	1.19025e+06	0.2	0	0	0	0	0	0	0	0	0.02	0	0	0	0	0	0.02	7	0.04	1200000	0.0333352	0.00186883	9745.45
0.171782	0.0414689	1.19143e+06	0.2	0	0	0	0	0	0	0	0.02	0	0	0	0	0	0	0.02	8	0.04	1200000	0.0282176	0.00146885	8567.66
0.166455	0.0418204	1.18863e+06	0.2	0	0	0	0	0	0	0	0	0	0	0.02	0	0	0	0.02	9	0.04	1200000	0.0335451	0.00182037	11367.9
0	0.0305283	999897	0	0	0	0	0	0	0	0	0	0	0	0.02	0	0	0.01	0	10	0.03	1000000	0	0.000528334	103.039
0	0.0302925	995893	0	0	0	0	0	0	0	0	0	0.02	0	0	0.01	0	0	0	11	0.03	1000000	0	0.000292489	4107.16
0.000174006	0.0311955	999506	0	0	0	0	0	0	0	0	0	0	0	0.02	0.01	0	0	0	12	0.03	1000000	0.000174006	0.00119554	493.558
0	0.0321204	990446	0	0	0	0	0	0	0	0	0	0	0	0.02	0	0	0.01	0	13	0.03	1000000	0	0.00212036	9553.57
0	0.0314322	994425	0	0	0	0	0	0	0	0	0.02	0	0	0	0.01	0	0	0	14	0.03	1000000	0	0.00143222	5575.36
0	0.0322194	994348	0	0	0	0	0	0	0	0	0	0	0.02	0	0.01	0	0	0	15	0.03	1000000	0	0.00221942	5651.93
0	0.031383	995703	0	0	0	0	0	0	0	0	0	0	0.02	0	0	0.01	0	0	16	0.03	1000000	0	0.001383	4296.78
0	0.0318074	994112	0	0	0	0	0	0	0	0	0.02	0	0	0	0.01	0	0	0	1	0.03	1000000	0	0.00180738	5888.13
0	0.030288	998568	0	0	0	0	0	0	0	0	0	0.02	0	0	0.01	0	0	0	2	0.03	1000000	0	0.000288041	1432.29
0	0.0299584	995988	0	0	0	0	0	0	0	0	0.02	0	0	0	0.01	0	0	0	3	0.03	1000000	0	4.16482e-05	4011.8
0	0.0302144	997624	0	0	0	0	0	0	0	0	0	0	0.02	0	0.01	0	0	0	4	0.03	1000000	0	0.000214358	2375.68
0	0.0314435	996955	0	0	0	0	0	0	0	0	0	0	0.02	0	0	0.01	0	0	5	0.03	1000000	0	0.00144347	3044.73
0	0.0317075	993773	0	0	0	0	0	0	0	0	0.02	0	0	0	0.01	0	0	0	6	0.03	1000000	0	0.00170749	6227.35
0	0.0303713	1.00154e+06	0	0	0	0	0	0	0	0	0	0.02	0	0	0.01	0	0	0	7	0.03	1000000	0	0.000371272	1536.96
0	0.0307046	994099	0	0	0	0	0	0	0	0	0.02	0	0	0	0.01	0	0	0	8	0.03	1000000	0	0.000704612	5901.06
0	0.0314252	995429	0	0	0	0	0	0	0	0	0	0	0	0.02	0.01	0	0	0	9	0.03	1000000	0	0.00142523	4571.38
0.0704469	0.0329193	1.08709e+06	0.1	0	0	0	0	0	0	0	0	0	0	0.02	0	0	0.01	0	10	0.03	1100000	0.0295531	0.00291927	12909.4
0.0804457	0.0326134	1.08968e+06	0.1	0	0	0	0	0	0	0	0	0.02	0	0	0.01	0	0	0	11	0.03	1100000	0.0195543	0.00261342	10318.2
0.0813453	0.0328338	1.0894e+06	0.1	0	0	0	0	0	0	0	0	0	0	0.02	0.01	0	0	0	12	0.03	1100000	0.0186547	0.00283385	10595
0.0761834	0.0322167	1.09196e+06	0.1	0	0	0	0	0	0	0	0	0	0	0.02	0	0	0.01	0	13	0.03	1100000	0.0238166	0.00221666	8035.77
0.0907797	0.0317644	1.09411e+06	0.1	0	0	0	0	0	0	0	0.02	0	0	0	0.01	0	0	0	14	0.03	1100000	0.00922034	0.00176443	5893.44
0.0825616	0.033504	1.08992e+06	0.1	0	0	0	0	0	0	0	0	0	0.02	0	0.01	0	0	0	15	0.03	1100000	0.0174384	0.00350405	10075.3
0.0701941	0.0323524	1.09232e+06	0.1	0	0	0	0	0	0	0	0	0	0.02	0	0	0.01	0	0	16	0.03	1100000	0.0298059	0.00235238	7682.84
0.0909325	0.0317454	1.09088e+06	0.1	0	0	0	0	0	0	0	0.02	0	0	0	0.01	0	0	0	1	0.03	1100000	0.00906749	0.00174541	9122.07
0.0830271	0.0322743	1.09108e+06	0.1	0	0	0	0	0	0	0	0	0.02	0	0	0.01	0	0	0	2	0.03	1100000	0.0169729	0.00227432	8915.67
0.0890793	0.0318729	1.09083e+06	0.1	0	0	0	0	0	0	0	0.02	0	0	0	0.01	0	0	0	3	0.03	1100000	0.0109207	0.0018729	9166.98
0.0837817	0.0324925	1.09139e+06	0.1	0	0	0	0	0	0	0	0	0	0.02	0	0.01	0	0	0	4	0.03	1100000	0.0162183	0.00249246	8607.69
0.0770558	0.031265	1.09454e+06	0.1	0	0	0	0	0	0	0	0	0	0.02	0	0	0.01	0	0	5	0.03	1100000	0.0229442	0.00126499	5455.43
0.083795	0.0318345	1.09248e+06	0.1	0	0	0	0	0	0	0	0.02	0	0	0	0.01	0	0	0	6	0.03	1100000	0.016205	0.00183453	7524.33
0.0893989	0.0320433	1.093e+06	0.1	0	0	0	0	0	0	0	0	0.02	0	0	0.01	0	0	0	7	0.03	1100000	0.0106011	0.00204332	6996.02
0.0941851	0.0319721	1.09374e+06	0.1	0	0	0	0	0	0	0	0.02	0	0	0	0.01	0	0	0	8	0.03	1100000	0.0058149	0.00197209	6260.26
0.0811892	0.032073	1.08909e+06	0.1	0	0	0	0	0	0	0	0	0	0	0.02	0.01	0	0	0	9	0.03	1100000	0.0188108	0.00207302	10911.8
0.170919	0.0323688	1.18761e+06	0.2	0	0	0	0	0	0	0	0	0	0	0.02	0	0	0.01	0	10	0.03	1200000	0.0290809	0.0023688	12394.2
0.179063	0.0326797	1.18995e+06	0.2	0	0	0	0	0	0	0	0	0.02	0	0	0.01	0	0	0	11	0.03	1200000	0.0209365	0.00267969	10050.7
0.182209	0.0330676	1.18745e+06	0.2	0	0	0	0	0	0	0	0	0	0	0.02	0.01	0	0	0	12	0.03	1200000	0.0177914	0.00306756	12548.2
0.167997	0.0330332	1.18423e+06	0.2	0	0	0	0	0	0	0	0	0	0	0.02	0	0	0.01	0	13	0.03	1200000	0.0320027	0.00303322	15768.9
0.192667	0.0328563	1.18739e+06	0.2	0	0	0	0	0	0	0	0.02	0	0	0	0.01	0	0	0	14	0.03	1200000	0.00733258	0.00285635	12613.3
0.16912	0.0329646	1.18481e+06	0.2	0	0	0	0	0	0	0	0	0	0.02	0	0.01	0	0	0	15	0.03	1200000	0.0308799	0.00296464	15192.5
0.165694	0.0315923	1.19119e+06	0.2	0	0	0	0	0	0	0	0	0	0.02	0	0	0.01	0	0	16	0.03	1200000	0.0343056	0.00159231	8812.26
0.194203	0.0327556	1.18861e+06	0.2	0	0	0	0	0	0	0	0.02	0	0	0	0.01	0	0	0	1	0.03	1200000	0.00579667	0.00275562	11394.1
0.172173	0.033162	1.18357e+06	0.2	0	0	0	0	0	0	0	0	0.02	0	0	0.01	0	0	0	2	0.03	1200000	0.0278269	0.00316199	16429.7
0.197185	0.0319774	1.18947e+06	0.2	0	0	0	0	0	0	0	0.02	0	0	0	0.01	0	0	0	3	0.03	1200000	0.00281476	0.00197737	10527.1
0.175035	0.0314265	1.1912e+06	0.2	0	0	0	0	0	0	0	0	0	0.02	0	0.01	0	0	0	4	0.03	1200000	0.0249647	0.00142648	8800.61
0.170049	0.0311133	1.19222e+06	0.2	0	0	0	0	0	0	0	0	0	0.02	0	0	0.01	0	0	5	0.03	1200000	0.0299515	0.00111329	7776.07
0.197818	0.0329005	1.18964e+06	0.2	0	0	0	0	0	0	0	0.02	0	0	0	0.01	0	0	0	6	0.03	1200000	0.00218154	0.00290051	10360.1
0.18162	0.0332454	1.1866e+06	0.2	0	0	0	0	0	0	0	0	0.02	0	0	0.01	0	0	0	7	0.03	1200000	0.0183799	0.00324535	13404.9
0.198513	0.0329926	1.18891e+06	0.2	0	0	0	0	0	0	0	0.02	0	0	0	0.01	0	0	0	8	0.03	1200000	0.00148686	0.00299264	11087.5
0.184187	0.0325857	1.18791e+06	0.2	0	0	0	0	0	0	0	0	0	0	0.02	0.01	0	0	0	9	0.03	1200000	0.0158131	0.00258565	12094.9
0.0152516	0.0415239	997495	0	0	0	0	0	0	0	0	0	0	0	0.02	0	0	0.01	0.01	10	0.04	1000000	0.0152516	0.00152389	2505.35
0	0.0419337	994646	0	0	0	0	0	0	0	0	0	0.02	0	0	0.01	0	0	0.01	11	0.04	1000000	0	0.00193374	5353.68
0	0.041348	993187	0	0	0	0	0	0	0	0	0	0	0	0.02	0.01	0	0	0.01	12	0.04	1000000	0	0.00134801	6813.38
0	0.0411936	998925	0	0	0	0	0	0	0	0	0	0	0	0.02	0	0	0.01	0.01	13	0.04	1000000	0	0.00119356	1074.9
0.000203365	0.0401768	996356	0	0	0	0	0	0	0	0	0.02	0	0	0	0.01	0	0	0.01	14	0.04	1000000	0.000203365	0.00017676	3643.62
0	0.0416153	994668	0	0	0	0	0	0	0	0	0	0	0.02	0	0.01	0	0	0.01	15	0.04	1000000	0	0.00161531	5331.99
0	0.04142	998265	0	0	0	0	0	0	0	0	0	0	0.02	0	0	0.01	0	0.01	16	0.04	1000000	0	0.00141999	1735.42
0	0.0400989	997890	0	0	0	0	0	0	0	0	0.02	0	0	0	0.01	0	0	0.01	1	0.04	1000000	0	9.89234e-05	2110.43
0	0.0423423	993583	0	0	0	0	0	0	0	0	0	0.02	0	0	0.01	0	0	0.01	2	0.04	1000000	0	0.00234232	6417.49
0	0.0412292	994907	0	0	0	0	0	0	0	0	0.02	0	0	0	0.01	0	0	0.01	3	0.04	1000000	0	0.00122923	5092.71
0	0.040697	997083	0	0	0	0	0	0	0	0	0	0	0.02	0	0.01	0	0	0.01	4	0.04	1000000	0	0.000697009	2917.36
0	0.0417553	997531	0	0	0	0	0	0	0	0	0	0	0.02	0	0	0.01	0	0.01	5	0.04	1000000	0	0.00175533	2468.92
0	0.0398079	995476	0	0	0	0	0	0	0	0	0.02	0	0	0	0.01	0	0	0.01	6	0.04	1000000	0	0.000192144	4524.06
0	0.0414823	994682	0	0	0	0	0	0	0	0	0	0.02	0	0	0.01	0	0	0.01	7	0.04	1000000	0	0.00148233	5318.02
0	0.0396467	992755	0	0	0	0	0	0	0	0	0.02	0	0	0	0.01	0	0	0.01	8	0.04	1000000	0	0.000353279	7245.31
0	0.0420672	994269	0	0	0	0	0	0	0	0	0	0	0	0.02	0.01	0	0	0.01	9	0.04	1000000	0	0.00206725	5731.28
0.0740457	0.0414379	1.09389e+06	0.1	0	0	0	0	0	0	0	0	0	0	0.02	0	0	0.01	0.01	10	0.04	1100000	0.0259543	0.0014379	6110.58
0.0918352	0.042699	1.09387e+06	0.1	0	0	0	0	0	0	0	0	0.02	0	0	0.01	0	0	0.01	11	0.04	1100000	0.00816481	0.00269905	6125.66
0.0858527	0.0421915	1.0939e+06	0.1	0	0	0	0	0	0	0	0	0	0	0.02	0.01	0	0	0.01	12	0.04	1100000	0.0141473	0.00219149	6097.21
0.0820643	0.0421206	1.09332e+06	0.1	0	0	0	0	0	0	0	0	0	0	0.02	0	0	0.01	0.01	13	0.04	1100000	0.0179357	0.00212063	6675.06
0.0703458	0.04159	1.09442e+06	0.1	0	0	0	0	0	0	0	0.02	0	0	0	0.01	0	0	0.01	14	0.04	1100000	0.0296542	0.00158999	5576.81
0.0744936	0.0419659	1.09294e+06	0.1	0	0	0	0	0	0	0	0	0	0.02	0	0.01	0	0	0.01	15	0.04	1100000	0.0255064	0.00196592	7059.84
0.0820084	0.0408566	1.09603e+06	0.1	0	0	0	0	0	0	0	0	0	0.02	0	0	0.01	0	0.01	16	0.04	1100000	0.0179916	0.000856551	3969.02
0.075185	0.0420511	1.09258e+06	0.1	0	0	0	0	0	0	0	0.02	0	0	0	0.01	0	0	0.01	1	0.04	1100000	0.024815	0.00205105	7417.37
0.080111	0.0429398	1.08823e+06	0.1	0	0	0	0	0	0	0	0	0.02	0	0	0.01	0	0	0.01	2	0.04	1100000	0.019889	0.0029398	11770.4
0.0855679	0.0408823	1.09705e+06	0.1	0	0	0	0	0	0	0	0.02	0	0	0	0.01	0	0	0.01	3	0.04	1100000	0.0144321	0.000882318	2952.29
0.0890263	0.0423371	1.09519e+06	0.1	0	0	0	0	0	0	0	0	0	0.02	0	0.01	0	0	0.01	4	0.04	1100000	0.0109737	0.0023371	4807.49
0.0751965	0.0420556	1.09265e+06	0.1	0	0	0	0	0	0	0	0	0	0.02	0	0	0.01	0	0.01	5	0.04	1100000	0.0248035	0.00205562	7347
0.0741617	0.0425446	1.09051e+06	0.1	0	0	0	0	0	0	0	0.02	0	0	0	0.01	0	0	0.01	6	0.04	1100000	0.0258383	0.0025446	9493.93
0.0654495	0.0431089	1.09068e+06	0.1	0	0	0	0	0	0	0	0	0.02	0	0	0.01	0	0	0.01	7	0.04	1100000	0.0345505	0.00310894	9319.54
0.0782443	0.0415601	1.09436e+06	0.1	0	0	0	0	0	0	0	0.02	0	0	0	0.01	0	0	0.01	8	0.04	1100000	0.0217557	0.00156013	5635.35
0.0620297	0.0424879	1.09174e+06	0.1	0	0	0	0	0	0	0	0	0	0	0.02	0.01	0	0	0.01	9	0.04	1100000	0.0379703	0.00248786	8261.67
0.179682	0.0418306	1.19397e+06	0.2	0	0	0	0	0	0	0	0	0	0	0.02	0	0	0.01	0.01	10	0.04	1200000	0.0203181	0.00183058	6028.87
0.17605	0.0426219	1.19179e+06	0.2	0	0	0	0	0	0	0	0	0.02	0	0	0.01	0	0	0.01	11	0.04	1200000	0.0239503	0.00262185	8208.73
0.182429	0.0418989	1.19286e+06	0.2	0	0	0	0	0	0	0	0	0	0	0.02	0.01	0	0	0.01	12	0.04	1200000	0.0175708	0.00189886	7141.82
0.17424	0.0410019	1.19272e+06	0.2	0	0	0	0	0	0	0	0	0	0	0.02	0	0	0.01	0.01	13	0.04	1200000	0.0257598	0.00100192	7275.35
0.174589	0.0426342	1.1864e+06	0.2	0	0	0	0	0	0	0	0.02	0	0	0	0.01	0	0	0.01	14	0.04	1200000	0.0254108	0.00263418	13602.9
0.185149	0.0424508	1.19265e+06	0.2	0	0	0	0	0	0	0	0	0	0.02	0	0.01	0	0	0.01	15	0.04	1200000	0.0148513	0.00245083	7350.86
0.163404	0.0417129	1.1915e+06	0.2	0	0	0	0	0	0	0	0	0	0.02	0	0	0.01	0	0.01	16	0.04	1200000	0.0365958	0.00171289	8498.81
0.176184	0.0430658	1.18902e+06	0.2	0	0	0	0	0	0	0	0.02	0	0	0	0.01	0	0	0.01	1	0.04	1200000	0.0238156	0.00306576	10979
0.171655	0.042012	1.19246e+06	0.2	0	0	0	0	0	0	0	0	0.02	0	0	0.01	0	0	0.01	2	0.04	1200000	0.0283446	0.00201201	7539.29
0.167001	0.0424833	1.19062e+06	0.2	0	0	0	0	0	0	0	0.02	0	0	0	0.01	0	0	0.01	3	0.04	1200000	0.0329992	0.00248329	9384.98
0.175288	0.0431662	1.18891e+06	0.2	0	0	0	0	0	0	0	0	0	0.02	0	0.01	0	0	0.01	4	0.04	1200000	0.0247121	0.00316622	11091.5
0.166365	0.0414255	1.19276e+06	0.2	0	0	0	0	0	0	0	0	0	0.02	0	0	0.01	0	0.01	5	0.04	1200000	0.033635	0.00142547	7236.11
0.182925	0.0428549	1.18882e+06	0.2	0	0	0	0	0	0	0	0.02	0	0	0	0.01	0	0	0.01	6	0.04	1200000	0.0170751	0.00285493	11179.9
0.167818	0.0423707	1.19002e+06	0.2	0	0	0	0	0	0	0	0	0.02	0	0	0.01	0	0	0.01	7	0.04	1200000	0.0321823	0.00237068	9981.15
0.181036	0.0424947	1.18743e+06	0.2	0	0	0	0	0	0	0	0.02	0	0	0	0.01	0	0	0.01	8	0.04	1200000	0.0189636	0.00249475	12574.5
0.172137	0.0433634	1.18682e+06	0.2	0	0	0	0	0	0	0	0	0	0	0.02	0.01	0	0	0.01	9	0.04	1200000	0.0278632	0.00336342	13179.4
0	0.0512409	995134	0	0	0	0	0	0	0	0	0	0	0	0.02	0	0	0.01	0.02	10	0.05	1000000	0	0.00124093	4865.94
0	0.0513295	996532	0	0	0	0	0	0	0	0	0	0.02	0	0	0.01	0	0	0.02	11	0.05	1000000	0	0.00132948	3467.99
0	0.0496351	995747	0	0	0	0	0	0	0	0	0	0	0	0.02	0.01	0	0	0.02	12	0.05	1000000	0	0.0003649	4253.34
0	0.0498287	995707	0	0	0	0	0	0	0	0	0	0	0	0.02	0	0	0.01	0.02	13	0.05	1000000	0	0.000171282	4293.05
0	0.0517094	991734	0	0	0	0	0	0	0	0	0.02	0	0	0	0.01	0	0	0.02	14	0.05	1000000	0	0.00170942	8266.37
0	0.0499957	996370	0	0	0	0	0	0	0	0	0	0	0.02	0	0.01	0	0	0.02	15	0.05	1000000	0	4.26639e-06	3629.76
0	0.0501739	996903	0	0	0	0	0	0	0	0	0	0	0.02	0	0	0.01	0	0.02	16	0.05	1000000	0	0.000173872	3096.5
0	0.0519857	995447	0	0	0	0	0	0	0	0	0.02	0	0	0	0.01	0	0	0.02	1	0.05	1000000	0	0.00198575	4553.06
0	0.0498251	998470	0	0	0	0	0	0	0	0	0	0.02	0	0	0.01	0	0	0.02	2	0.05	1000000	0	0.000174906	1529.59
0	0.0513112	998543	0	0	0	0	0	0	0	0	0.02	0	0	0	0.01	0	0	0.02	3	0.05	1000000	0	0.00131123	1456.95
0	0.0502277	997416	0	0	0	0	0	0	0	0	0	0	0.02	0	0.01	0	0	0.02	4	0.05	1000000	0	0.000227659	2583.76
0	0.0508273	998061	0	0	0	0	0	0	0	0	0	0	0.02	0	0	0.01	0	0.02	5	0.05	1000000	0	0.000827277	1939.45
0	0.0500134	995648	0	0	0	0	0	0	0	0	0.02	0	0	0	0.01	0	0	0.02	6	0.05	1000000	0	1.33927e-05	4351.8
0	0.051517	995980	0	0	0	0	0	0	0	0	0	0.02	0	0	0.01	0	0	0.02	7	0.05	1000000	0	0.00151698	4019.68
0.000387515	0.0522928	993456	0	0	0	0	0	0	0	0	0.02	0	0	0	0.01	0	0	0.02	8	0.05	1000000	0.000387515	0.00229277	6543.54
0	0.0500388	997174	0	0	0	0	0	0	0	0	0	0	0	0.02	0.01	0	0	0.02	9	0.05	1000000	0	3.87936e-05	2825.96
0.0743378	0.0517844	1.09388e+06	0.1	0	0	0	0	0	0	0	0	0	0	0.02	0	0	0.01	0.02	10	0.05	1100000	0.0256622	0.00178436	6115.45
0.0784943	0.0516005	1.09662e+06	0.1	0	0	0	0	0	0	0	0	0.02	0	0	0.01	0	0	0.02	11	0.05	1100000	0.0215057	0.0016005	3381.88
0.0904163	0.0520601	1.09557e+06	0.1	0	0	0	0	0	0	0	0	0	0	0.02	0.01	0	0	0.02	12	0.05	1100000	0.00958365	0.00206011	4425.26
0.0755186	0.0517305	1.09221e+06	0.1	0	0	0	0	0	0	0	0	0	0	0.02	0	0	0.01	0.02	13	0.05	1100000	0.0244814	0.00173054	7788.05
0.0786217	0.0522495	1.09554e+06	0.1	0	0	0	0	0	0	0	0.02	0	0	0	0.01	0	0	0.02	14	0.05	1100000	0.0213783	0.00224949	4455.28
0.0736	0.0514541	1.09459e+06	0.1	0	0	0	0	0	0	0	0	0	0.02	0	0.01	0	0	0.02	15	0.05	1100000	0.0264	0.00145407	5412.66
0.0757766	0.0516996	1.09607e+06	0.1	0	0	0	0	0	0	0	0	0	0.02	0	0	0.01	0	0.02	16	0.05	1100000	0.0242234	0.00169956	3932.16
0.077493	0.0526573	1.09415e+06	0.1	0	0	0	0	0	0	0	0.02	0	0	0	0.01	0	0	0.02	1	0.05	1100000	0.022507	0.00265727	5848.58
0.0794843	0.052694	1.09163e+06	0.1	0	0	0	0	0	0	0	0	0.02	0	0	0.01	0	0	0.02	2	0.05	1100000	0.0205157	0.002694	8374.33
0.0708971	0.052308	1.0932e+06	0.1	0	0	0	0	0	0	0	0.02	0	0	0	0.01	0	0	0.02	3	0.05	1100000	0.0291029	0.00230805	6800.57
0.0838729	0.0525446	1.09046e+06	0.1	0	0	0	0	0	0	0	0	0	0.02	0	0.01	0	0	0.02	4	0.05	1100000	0.0161271	0.00254461	9542.34
0.080702	0.0511421	1.0958e+06	0.1	0	0	0	0	0	0	0	0	0	0.02	0	0	0.01	0	0.02	5	0.05	1100000	0.019298	0.0011421	4200.11
0.0796902	0.0518289	1.09456e+06	0.1	0	0	0	0	0	0	0	0.02	0	0	0	0.01	0	0	0.02	6	0.05	1100000	0.0203098	0.0018289	5441.69
0.0784407	0.0513715	1.09495e+06	0.1	0	0	0	0	0	0	0	0	0.02	0	0	0.01	0	0	0.02	7	0.05	1100000	0.0215593	0.00137149	5054.06
0.0762705	0.0529769	1.0933e+06	0.1	0	0	0	0	0	0	0	0.02	0	0	0	0.01	0	0	0.02	8	0.05	1100000	0.0237295	0.0029769	6695.67
0.0926743	0.0509166	1.09875e+06	0.1	0	0	0	0	0	0	0	0	0	0	0.02	0.01	0	0	0.02	9	0.05	1100000	0.00732571	0.000916584	1252.33
0.167968	0.0513921	1.1941e+06	0.2	0	0	0	0	0	0	0	0	0	0	0.02	0	0	0.01	0.02	10	0.05	1200000	0.0320323	0.00139209	5897.25
0.163359	0.0512748	1.19118e+06	0.2	0	0	0	0	0	0	0	0	0.02	0	0	0.01	0	0	0.02	11	0.05	1200000	0.0366414	0.00127475	8822.93
0.180966	0.0517186	1.19317e+06	0.2	0	0	0	0	0	0	0	0	0	0	0.02	0.01	0	0	0.02	12	0.05	1200000	0.0190337	0.00171858	6833.88
0.189151	0.0522039	1.19528e+06	0.2	0	0	0	0	0	0	0	0	0	0	0.02	0	0	0.01	0.02	13	0.05	1200000	0.0108493	0.00220387	4716.14
0.166771	0.0517792	1.18961e+06	0.2	0	0	0	0	0	0	0	0.02	0	0	0	0.01	0	0	0.02	14	0.05	1200000	0.0332292	0.00177918	10394.4
0.188678	0.0508649	1.19678e+06	0.2	0	0	0	0	0	0	0	0	0	0.02	0	0.01	0	0	0.02	15	0.05	1200000	0.0113219	0.000864892	3219.09
0.181404	0.0513829	1.19352e+06	0.2	0	0	0	0	0	0	0	0	0	0.02	0	0	0.01	0	0.02	16	0.05	1200000	0.0185955	0.0013829	6477.81
0.168719	0.0512929	1.19256e+06	0.2	0	0	0	0	0	0	0	0.02	0	0	0	0.01	0	0	0.02	1	0.05	1200000	0.0312806	0.00129289	7439.13
0.180882	0.0516897	1.19526e+06	0.2	0	0	0	0	0	0	0	0	0.02	0	0	0.01	0	0	0.02	2	0.05	1200000	0.0191179	0.00168971	4740.71
0.167897	0.0506486	1.19331e+06	0.2	0	0	0	0	0	0	0	0.02	0	0	0	0.01	0	0	0.02	3	0.05	1200000	0.0321033	0.000648568	6690.25
0.163217	0.0515339	1.19137e+06	0.2	0	0	0	0	0	0	0	0	0	0.02	0	0.01	0	0	0.02	4	0.05	1200000	0.0367833	0.0015339	8626.46
0.174646	0.0507827	1.19756e+06	0.2	0	0	0	0	0	0	0	0	0	0.02	0	0	0.01	0	0.02	5	0.05	1200000	0.0253544	0.000782656	2435.71
0.168149	0.0517585	1.19349e+06	0.2	0	0	0	0	0	0	0	0.02	0	0	0	0.01	0	0	0.02	6	0.05	1200000	0.0318513	0.00175846	6510.84
0.176239	0.0526628	1.19166e+06	0.2	0	0	0	0	0	0	0	0	0.02	0	0	0.01	0	0	0.02	7	0.05	1200000	0.0237611	0.00266281	8342.08
0.182606	0.0517049	1.19547e+06	0.2	0	0	0	0	0	0	0	0.02	0	0	0	0.01	0	0	0.02	8	0.05	1200000	0.0173941	0.00170489	4525.38
0.182586	0.05093	1.19386e+06	0.2	0	0	0	0	0	0	0	0	0	0	0.02	0.01	0	0	0.02	9	0.05	1200000	0.0174142	0.000929985	6136.64
0	0.0394277	999652	0	0	0	0	0	0	0	0	0	0	0	0.02	0	0	0.02	0	10	0.04	1000000	0	0.000572326	348.172
0	0.0418436	994243	0	0	0	0	0	0	0	0	0	0.02	0	0	0.02	0	0	0	11	0.04	1000000	0	0.00184357	5757.18
0	0.0413038	996077	0	0	0	0	0	0	0	0	0	0	0	0.02	0.02	0	0	0	12	0.04	1000000	0	0.00130384	3923.26
0	0.0419503	989851	0	0	0	0	0	0	0	0	0	0	0	0.02	0	0	0.02	0	13	0.04	1000000	0	0.00195029	10149.3
0	0.041251	994174	0	0	0	0	0	0	0	0	0.02	0	0	0	0.02	0	0	0	14	0.04	1000000	0	0.00125096	5826.13
0	0.0402129	995598	0	0	0	0	0	0	0	0	0	0	0.02	0	0.02	0	0	0	15	0.04	1000000	0	0.00021293	4401.76
0	0.041508	996446	0	0	0	0	0	0	0	0	0	0	0.02	0	0	0.02	0	0	16	0.04	1000000	0	0.00150804	3553.77
0	0.0410138	994980	0	0	0	0	0	0	0	0	0.02	0	0	0	0.02	0	0	0	1	0.04	1000000	0	0.00101377	5019.63
0	0.0408057	996835	0	0	0	0	0	0	0	0	0	0.02	0	0	0.02	0	0	0	2	0.04	1000000	0	0.000805651	3165.38
0	0.0417839	992090	0	0	0	0	0	0	0	0	0.02	0	0	0	0.02	0	0	0	3	0.04	1000000	0	0.00178388	7910.32
0	0.0412977	994494	0	0	0	0	0	0	0	0	0	0	0.02	0	0.02	0	0	0	4	0.04	1000000	0	0.00129768	5506.31
0	0.0421091	995399	0	0	0	0	0	0	0	0	0	0	0.02	0	0	0.02	0	0	5	0.04	1000000	0	0.00210911	4600.79
0	0.041015	995308	0	0	0	0	0	0	0	0	0.02	0	0	0	0.02	0	0	0	6	0.04	1000000	0	0.00101499	4692.19
0	0.0402275	996376	0	0	0	0	0	0	0	0	0	0.02	0	0	0.02	0	0	0	7	0.04	1000000	0	0.000227482	3623.87
0	0.0407206	995779	0	0	0	0	0	0	0	0	0.02	0	0	0	0.02	0	0	0	8	0.04	1000000	0	0.000720579	4220.59
0	0.0404278	995667	0	0	0	0	0	0	0	0	0	0	0	0.02	0.02	0	0	0	9	0.04	1000000	0	0.000427807	4332.8
0.0822063	0.0421125	1.0946e+06	0.1	0	0	0	0	0	0	0	0	0	0	0.02	0	0	0.02	0	10	0.04	1100000	0.0177937	0.00211246	5400.17
0.096855	0.0426424	1.09282e+06	0.1	0	0	0	0	0	0	0	0	0.02	0	0	0.02	0	0	0	11	0.04	1100000	0.00314504	0.00264239	7182.69
0.0768235	0.0424623	1.0933e+06	0.1	0	0	0	0	0	0	0	0	0	0	0.02	0.02	0	0	0	12	0.04	1100000	0.0231765	0.00246235	6703.63
0.0796473	0.0425987	1.09133e+06	0.1	0	0	0	0	0	0	0	0	0	0	0.02	0	0	0.02	0	13	0.04	1100000	0.0203527	0.00259868	8672.53
0.0828249	0.0418822	1.09232e+06	0.1	0	0	0	0	0	0	0	0.02	0	0	0	0.02	0	0	0	14	0.04	1100000	0.0171751	0.00188224	7680.44
0.078795	0.0430435	1.08613e+06	0.1	0	0	0	0	0	0	0	0	0	0.02	0	0.02	0	0	0	15	0.04	1100000	0.021205	0.00304354	13867.8
0.0830715	0.0418771	1.09694e+06	0.1	0	0	0	0	0	0	0	0	0	0.02	0	0	0.02	0	0	16	0.04	1100000	0.0169285	0.00187713	3056.84
0.0834002	0.0428057	1.09022e+06	0.1	0	0	0	0	0	0	0	0.02	0	0	0	0.02	0	0	0	1	0.04	1100000	0.0165998	0.0028057	9778.86
0.0809529	0.0420292	1.09127e+06	0.1	0	0	0	0	0	0	0	0	0.02	0	0	0.02	0	0	0	2	0.04	1100000	0.0190471	0.00202924	8733.88
0.0922758	0.0415988	1.09188e+06	0.1	0	0	0	0	0	0	0	0.02	0	0	0	0.02	0	0	0	3	0.04	1100000	0.00772422	0.00159882	8118.73
0.0866378	0.0418409	1.09383e+06	0.1	0	0	0	0	0	0	0	0	0	0.02	0	0.02	0	0	0	4	0.04	1100000	0.0133622	0.00184092	6167.79
0.0674998	0.0421045	1.0925e+06	0.1	0	0	0	0	0	0	0	0	0	0.02	0	0	0.02	0	0	5	0.04	1100000	0.0325002	0.00210448	7498.11
0.0902456	0.0420637	1.09072e+06	0.1	0	0	0	0	0	0	0	0.02	0	0	0	0.02	0	0	0	6	0.04	1100000	0.00975444	0.00206367	9275.21
0.0838671	0.0413858	1.09614e+06	0.1	0	0	0	0	0	0	0	0	0.02	0	0	0.02	0	0	0	7	0.04	1100000	0.0161329	0.00138584	3864.54
0.0937436	0.0415292	1.09321e+06	0.1	0	0	0	0	0	0	0	0.02	0	0	0	0.02	0	0	0	8	0.04	1100000	0.0062564	0.00152921	6793.19
0.0877407	0.0424187	1.09435e+06	0.1	0	0	0	0	0	0	0	0	0	0	0.02	0.02	0	0	0	9	0.04	1100000	0.0122593	0.00241871	5654.96
0.164177	0.0420132	1.19069e+06	0.2	0	0	0	0	0	0	0	0	0	0	0.02	0	0	0.02	0	10	0.04	1200000	0.0358228	0.00201324	9307.85
0.163199	0.0424248	1.18971e+06	0.2	0	0	0	0	0	0	0	0	0.02	0	0	0.02	0	0	0	11	0.04	1200000	0.0368015	0.00242477	10288.5
0.174513	0.0435688	1.19031e+06	0.2	0	0	0	0	0	0	0	0	0	0	0.02	0.02	0	0	0	12	0.04	1200000	0.0254874	0.00356876	9690.94
0.172806	0.04191	1.18916e+06	0.2	0	0	0	0	0	0	0	0	0	0	0.02	0	0	0.02	0	13	0.04	1200000	0.0271943	0.00191002	10838.7
0.186453	0.0420291	1.19259e+06	0.2	0	0	0	0	0	0	0	0.02	0	0	0	0.02	0	0	0	14	0.04	1200000	0.0135468	0.00202909	7410.57
0.208482	0.044767	1.18789e+06	0.2	0	0	0	0	0	0	0	0	0	0.02	0	0.02	0	0	0	15	0.04	1200000	0.00848167	0.00476698	12114.5
0.16725	0.0430081	1.18925e+06	0.2	0	0	0	0	0	0	0	0	0	0.02	0	0	0.02	0	0	16	0.04	1200000	0.0327501	0.00300812	10749
0.183507	0.0413203	1.19088e+06	0.2	0	0	0	0	0	0	0	0.02	0	0	0	0.02	0	0	0	1	0.04	1200000	0.0164928	0.00132033	9124.98
0.192179	0.0400191	1.18944e+06	0.2	0	0	0	0	0	0	0	0	0.02	0	0	0.02	0	0	0	2	0.04	1200000	0.00782105	1.9081e-05	10562.1
0.181586	0.0425817	1.18887e+06	0.2	0	0	0	0	0	0	0	0.02	0	0	0	0.02	0	0	0	3	0.04	1200000	0.0184145	0.00258168	11134.1
0.168918	0.0436978	1.18593e+06	0.2	0	0	0	0	0	0	0	0	0	0.02	0	0.02	0	0	0	4	0.04	1200000	0.0310824	0.00369779	14072.7
0.159325	0.0412987	1.19277e+06	0.2	0	0	0	0	0	0	0	0	0	0.02	0	0	0.02	0	0	5	0.04	1200000	0.0406751	0.00129874	7228.51
0.18487	0.0409358	1.19015e+06	0.2	0	0	0	0	0	0	0	0.02	0	0	0	0.02	0	0	0	6	0.04	1200000	0.0151298	0.000935816	9850.92
0.172902	0.0429844	1.18889e+06	0.2	0	0	0	0	0	0	0	0	0.02	0	0	0.02	0	0	0	7	0.04	1200000	0.0270976	0.00298444	11113.3
0.183089	0.0424796	1.19017e+06	0.2	0	0	0	0	0	0	0	0.02	0	0	0	0.02	0	0	0	8	0.04	1200000	0.0169106	0.00247965	9826.23
0.183624	0.0421545	1.19274e+06	0.2	0	0	0	0	0	0	0	0	0	0	0.02	0.02	0	0	0	9	0.04	1200000	0.0163764	0.0021545	7257.13
0	0.0509517	994385	0	0	0	0	0	0	0	0	0	0	0	0.02	0	0	0.02	0.01	10	0.05	1000000	0	0.000951725	5615.26
0	0.0505885	998537	0	0	0	0	0	0	0	0	0	0.02	0	0	0.02	0	0	0.01	11	0.05	1000000	0	0.000588479	1463.12
0	0.0516171	994404	0	0	0	0	0	0	0	0	0	0	0	0.02	0.02	0	0	0.01	12	0.05	1000000	0	0.00161713	5595.7
0	0.0516069	992364	0	0	0	0	0	0	0	0	0	0	0	0.02	0	0	0.02	0.01	13	0.05	1000000	0	0.0016069	7636.44
0.000103566	0.0516411	993245	0	0	0	0	0	0	0	0	0.02	0	0	0	0.02	0	0	0.01	14	0.05	1000000	0.000103566	0.0016411	6754.56
0	0.050216	993926	0	0	0	0	0	0	0	0	0	0	0.02	0	0.02	0	0	0.01	15	0.05	1000000	0	0.000216036	6073.83
0	0.0527456	996434	0	0	0	0	0	0	0	0	0	0	0.02	0	0	0.02	0	0.01	16	0.05	1000000	0	0.00274563	3566.35
0	0.0500838	997131	0	0	0	0	0	0	0	0	0.02	0	0	0	0.02	0	0	0.01	1	0.05	1000000	0	8.38382e-05	2868.72
0	0.0514561	992841	0	0	0	0	0	0	0	0	0	0.02	0	0	0.02	0	0	0.01	2	0.05	1000000	0	0.00145605	7158.77
0	0.0513282	995450	0	0	0	0	0	0	0	0	0.02	0	0	0	0.02	0	0	0.01	3	0.05	1000000	0	0.00132825	4549.83
0.000102987	0.0510148	998672	0	0	0	0	0	0	0	0	0	0	0.02	0	0.02	0	0	0.01	4	0.05	1000000	0.000102987	0.00101476	1328.17
0	0.0523271	995087	0	0	0	0	0	0	0	0	0	0	0.02	0	0	0.02	0	0.01	5	0.05	1000000	0	0.00232713	4913.22
0	0.0500973	997210	0	0	0	0	0	0	0	0	0.02	0	0	0	0.02	0	0	0.01	6	0.05	1000000	0	9.72597e-05	2789.74
0	0.0515327	995158	0	0	0	0	0	0	0	0	0	0.02	0	0	0.02	0	0	0.01	7	0.05	1000000	0	0.00153272	4842.11
4.35539e-05	0.0497578	992200	0	0	0	0	0	0	0	0	0.02	0	0	0	0.02	0	0	0.01	8	0.05	1000000	4.35539e-05	0.000242238	7800.11
0	0.0506022	998637	0	0	0	0	0	0	0	0	0	0	0	0.02	0.02	0	0	0.01	9	0.05	1000000	0	0.000602175	1363.18
0.070435	0.0522872	1.09407e+06	0.1	0	0	0	0	0	0	0	0	0	0	0.02	0	0	0.02	0.01	10	0.05	1100000	0.029565	0.00228719	5927.96
0.0910925	0.0523879	1.09515e+06	0.1	0	0	0	0	0	0	0	0	0.02	0	0	0.02	0	0	0.01	11	0.05	1100000	0.00890748	0.00238793	4852.45
0.080675	0.0521257	1.09641e+06	0.1	0	0	0	0	0	0	0	0	0	0	0.02	0.02	0	0	0.01	12	0.05	1100000	0.019325	0.00212573	3591.13
0.0783369	0.0516604	1.0939e+06	0.1	0	0	0	0	0	0	0	0	0	0	0.02	0	0	0.02	0.01	13	0.05	1100000	0.0216631	0.0016604	6102.36
0.0688693	0.0503829	1.09649e+06	0.1	0	0	0	0	0	0	0	0.02	0	0	0	0.02	0	0	0.01	14	0.05	1100000	0.0311307	0.00038293	3508.91
0.0834689	0.0521523	1.09401e+06	0.1	0	0	0	0	0	0	0	0	0	0.02	0	0.02	0	0	0.01	15	0.05	1100000	0.0165311	0.00215234	5990
0.0875337	0.0513843	1.09559e+06	0.1	0	0	0	0	0	0	0	0	0	0.02	0	0	0.02	0	0.01	16	0.05	1100000	0.0124663	0.00138428	4407.5
0.0839703	0.0503932	1.09384e+06	0.1	0	0	0	0	0	0	0	0.02	0	0	0	0.02	0	0	0.01	1	0.05	1100000	0.0160297	0.000393181	6158.1
0.0773224	0.0505097	1.09583e+06	0.1	0	0	0	0	0	0	0	0	0.02	0	0	0.02	0	0	0.01	2	0.05	1100000	0.0226776	0.000509666	4174.47
0.0797144	0.0501025	1.09314e+06	0.1	0	0	0	0	0	0	0	0.02	0	0	0	0.02	0	0	0.01	3	0.05	1100000	0.0202856	0.000102451	6861.07
0.0870264	0.0525895	1.09386e+06	0.1	0	0	0	0	0	0	0	0	0	0.02	0	0.02	0	0	0.01	4	0.05	1100000	0.0129736	0.00258946	6136
0.0724878	0.0512719	1.09317e+06	0.1	0	0	0	0	0	0	0	0	0	0.02	0	0	0.02	0	0.01	5	0.05	1100000	0.0275122	0.00127191	6826.33
0.0841419	0.0522745	1.09379e+06	0.1	0	0	0	0	0	0	0	0.02	0	0	0	0.02	0	0	0.01	6	0.05	1100000	0.0158581	0.0022745	6208.35
0.0799502	0.0502176	1.09332e+06	0.1	0	0	0	0	0	0	0	0	0.02	0	0	0.02	0	0	0.01	7	0.05	1100000	0.0200498	0.000217554	6683.26
0.0886681	0.050376	1.09331e+06	0.1	0	0	0	0	0	0	0	0.02	0	0	0	0.02	0	0	0.01	8	0.05	1100000	0.0113319	0.000376009	6694.03
0.0845062	0.0525214	1.09298e+06	0.1	0	0	0	0	0	0	0	0	0	0	0.02	0.02	0	0	0.01	9	0.05	1100000	0.0154938	0.00252137	7015.13
0.171088	0.0519493	1.19367e+06	0.2	0	0	0	0	0	0	0	0	0	0	0.02	0	0	0.02	0.01	10	0.05	1200000	0.0289118	0.00194926	6331.65
0.172703	0.051246	1.19451e+06	0.2	0	0	0	0	0	0	0	0	0.02	0	0	0.02	0	0	0.01	11	0.05	1200000	0.0272968	0.00124596	5494.57
0.170422	0.0511171	1.1937e+06	0.2	0	0	0	0	0	0	0	0	0	0	0.02	0.02	0	0	0.01	12	0.05	1200000	0.0295775	0.00111714	6296.23
0.167604	0.0509277	1.19147e+06	0.2	0	0	0	0	0	0	0	0	0	0	0.02	0	0	0.02	0.01	13	0.05	1200000	0.0323956	0.000927684	8531.88
0.161103	0.0512322	1.19201e+06	0.2	0	0	0	0	0	0	0	0.02	0	0	0	0.02	0	0	0.01	14	0.05	1200000	0.0388971	0.00123223	7989.99
0.18231	0.051936	1.19374e+06	0.2	0	0	0	0	0	0	0	0	0	0.02	0	0.02	0	0	0.01	15	0.05	1200000	0.0176904	0.00193604	6258.98
0.176791	0.0513702	1.19297e+06	0.2	0	0	0	0	0	0	0	0	0	0.02	0	0	0.02	0	0.01	16	0.05	1200000	0.023209	0.00137024	7026.7
0.174244	0.0510243	1.19134e+06	0.2	0	0	0	0	0	0	0	0.02	0	0	0	0.02	0	0	0.01	1	0.05	1200000	0.0257563	0.00102432	8660.55
0.167135	0.0517996	1.19055e+06	0.2	0	0	0	0	0	0	0	0	0.02	0	0	0.02	0	0	0.01	2	0.05	1200000	0.0328646	0.00179956	9449.2
0.182267	0.0513492	1.19034e+06	0.2	0	0	0	0	0	0	0	0.02	0	0	0	0.02	0	0	0.01	3	0.05	1200000	0.0177334	0.00134925	9664.59
0.167867	0.0508323	1.19473e+06	0.2	0	0	0	0	0	0	0	0	0	0.02	0	0.02	0	0	0.01	4	0.05	1200000	0.032133	0.000832275	5270.25
0.157154	0.0508972	1.18967e+06	0.2	0	0	0	0	0	0	0	0	0	0.02	0	0	0.02	0	0.01	5	0.05	1200000	0.0428456	0.000897206	10326.8
0.178576	0.0507738	1.19319e+06	0.2	0	0	0	0	0	0	0	0.02	0	0	0	0.02	0	0	0.01	6	0.05	1200000	0.0214237	0.000773779	6809.65
0.182039	0.0517512	1.19563e+06	0.2	0	0	0	0	0	0	0	0	0.02	0	0	0.02	0	0	0.01	7	0.05	1200000	0.0179607	0.00175122	4374.35
0.184973	0.0512943	1.1954e+06	0.2	0	0	0	0	0	0	0	0.02	0	0	0	0.02	0	0	0.01	8	0.05	1200000	0.0150274	0.00129426	4602.58
0.170441	0.0512646	1.19125e+06	0.2	0	0	0	0	0	0	0	0	0	0	0.02	0.02	0	0	0.01	9	0.05	1200000	0.0295585	0.00126463	8751.04
0	0.060653	994687	0	0	0	0	0	0	0	0	0	0	0	0.02	0	0	0.02	0.02	10	0.06	1000000	0	0.000653016	5313.42
0	0.0604605	1.00095e+06	0	0	0	0	0	0	0	0	0	0.02	0	0	0.02	0	0	0.02	11	0.06	1000000	0	0.00046049	949.971
0	0.0602793	997341	0	0	0	0	0	0	0	0	0	0	0	0.02	0.02	0	0	0.02	12	0.06	1000000	0	0.000279299	2658.53
0.0385768	0.05947	998216	0	0	0	0	0	0	0	0	0	0	0	0.02	0	0	0.02	0.02	13	0.06	1000000	0.0385768	0.000529985	1784.31
0	0.060181	996825	0	0	0	0	0	0	0	0	0.02	0	0	0	0.02	0	0	0.02	14	0.06	1000000	0	0.000180986	3175.17
0	0.0608526	995503	0	0	0	0	0	0	0	0	0	0	0.02	0	0.02	0	0	0.02	15	0.06	1000000	0	0.000852634	4497.03
0	0.0605602	999584	0	0	0	0	0	0	0	0	0	0	0.02	0	0	0.02	0	0.02	16	0.06	1000000	0	0.000560178	415.61
0	0.0622528	993727	0	0	0	0	0	0	0	0	0.02	0	0	0	0.02	0	0	0.02	1	0.06	1000000	0	0.00225283	6272.92
0.0262425	0.0613883	994802	0	0	0	0	0	0	0	0	0	0.02	0	0	0.02	0	0	0.02	2	0.06	1000000	0.0262425	0.0013883	5198.06
1.71856e-06	0.0598866	996653	0	0	0	0	0	0	0	0	0.02	0	0	0	0.02	0	0	0.02	3	0.06	1000000	1.71856e-06	0.000113363	3346.97
0	0.0611656	997308	0	0	0	0	0	0	0	0	0	0	0.02	0	0.02	0	0	0.02	4	0.06	1000000	0	0.00116558	2691.53
0	0.0601914	996710	0	0	0	0	0	0	0	0	0	0	0.02	0	0	0.02	0	0.02	5	0.06	1000000	0	0.00019137	3289.86
0	0.060444	997140	0	0	0	0	0	0	0	0	0.02	0	0	0	0.02	0	0	0.02	6	0.06	1000000	0	0.000444019	2860.5
0	0.0608542	997661	0	0	0	0	0	0	0	0	0	0.02	0	0	0.02	0	0	0.02	7	0.06	1000000	0	0.000854238	2339.13
0	0.0606152	996539	0	0	0	0	0	0	0	0	0.02	0	0	0	0.02	0	0	0.02	8	0.06	1000000	0	0.000615191	3460.56
0	0.060912	995619	0	0	0	0	0	0	0	0	0	0	0	0.02	0.02	0	0	0.02	9	0.06	1000000	0	0.000912035	4380.99
0.0849914	0.0616553	1.09707e+06	0.1	0	0	0	0	0	0	0	0	0	0	0.02	0	0	0.02	0.02	10	0.06	1100000	0.0150086	0.00165527	2929.34
0.0812275	0.0614671	1.09592e+06	0.1	0	0	0	0	0	0	0	0	0.02	0	0	0.02	0	0	0.02	11	0.06	1100000	0.0187725	0.00146707	4081.53
0.0834098	0.0618282	1.09644e+06	0.1	0	0	0	0	0	0	0	0	0	0	0.02	0.02	0	0	0.02	12	0.06	1100000	0.0165902	0.00182816	3561.96
0.0735623	0.0621817	1.09402e+06	0.1	0	0	0	0	0	0	0	0	0	0	0.02	0	0	0.02	0.02	13	0.06	1100000	0.0264377	0.00218165	5978.92
0.0712302	0.0607997	1.09281e+06	0.1	0	0	0	0	0	0	0	0.02	0	0	0	0.02	0	0	0.02	14	0.06	1100000	0.0287698	0.000799702	7190.62
0.0775769	0.0624044	1.0952e+06	0.1	0	0	0	0	0	0	0	0	0	0.02	0	0.02	0	0	0.02	15	0.06	1100000	0.0224231	0.00240435	4804.52
0.0840958	0.0616594	1.09571e+06	0.1	0	0	0	0	0	0	0	0	0	0.02	0	0	0.02	0	0.02	16	0.06	1100000	0.0159042	0.00165942	4288.74
0.0721404	0.0617588	1.09088e+06	0.1	0	0	0	0	0	0	0	0.02	0	0	0	0.02	0	0	0.02	1	0.06	1100000	0.0278596	0.00175877	9124.86
0.0844421	0.0606118	1.09731e+06	0.1	0	0	0	0	0	0	0	0	0.02	0	0	0.02	0	0	0.02	2	0.06	1100000	0.0155579	0.000611769	2691.72
0.0734948	0.0608095	1.09342e+06	0.1	0	0	0	0	0	0	0	0.02	0	0	0	0.02	0	0	0.02	3	0.06	1100000	0.0265052	0.000809472	6576.53
0.0868393	0.0622844	1.09566e+06	0.1	0	0	0	0	0	0	0	0	0	0.02	0	0.02	0	0	0.02	4	0.06	1100000	0.0131607	0.0022844	4341.45
0.0693632	0.0611211	1.09509e+06	0.1	0	0	0	0	0	0	0	0	0	0.02	0	0	0.02	0	0.02	5	0.06	1100000	0.0306368	0.00112111	4906.02
0.0749162	0.0608187	1.09567e+06	0.1	0	0	0	0	0	0	0	0.02	0	0	0	0.02	0	0	0.02	6	0.06	1100000	0.0250838	0.000818678	4325.61
0.0834235	0.0621506	1.09502e+06	0.1	0	0	0	0	0	0	0	0	0.02	0	0	0.02	0	0	0.02	7	0.06	1100000	0.0165765	0.00215058	4983.47
0.0675206	0.0604196	1.09332e+06	0.1	0	0	0	0	0	0	0	0.02	0	0	0	0.02	0	0	0.02	8	0.06	1100000	0.0324794	0.00041955	6680.29
0.0860339	0.060938	1.09617e+06	0.1	0	0	0	0	0	0	0	0	0	0	0.02	0.02	0	0	0.02	9	0.06	1100000	0.0139661	0.000938008	3832.17
0.181063	0.0616581	1.19372e+06	0.2	0	0	0	0	0	0	0	0	0	0	0.02	0	0	0.02	0.02	10	0.06	1200000	0.0189369	0.00165814	6281.89
0.171012	0.0603488	1.19759e+06	0.2	0	0	0	0	0	0	0	0	0.02	0	0	0.02	0	0	0.02	11	0.06	1200000	0.0289883	0.00034878	2412.74
0.166097	0.0615638	1.19177e+06	0.2	0	0	0	0	0	0	0	0	0	0	0.02	0.02	0	0	0.02	12	0.06	1200000	0.033903	0.00156379	8234.42
0.173555	0.0621225	1.19391e+06	0.2	0	0	0	0	0	0	0	0	0	0	0.02	0	0	0.02	0.02	13	0.06	1200000	0.0264455	0.00212246	6087.06
0.164889	0.0606577	1.19509e+06	0.2	0	0	0	0	0	0	0	0.02	0	0	0	0.02	0	0	0.02	14	0.06	1200000	0.0351111	0.000657679	4913.57
0.19111	0.0609832	1.19541e+06	0.2	0	0	0	0	0	0	0	0	0	0.02	0	0.02	0	0	0.02	15	0.06	1200000	0.00889001	0.000983207	4594.99
0.181795	0.0611071	1.19545e+06	0.2	0	0	0	0	0	0	0	0	0	0.02	0	0	0.02	0	0.02	16	0.06	1200000	0.0182054	0.00110705	4551.81
0.167068	0.0614894	1.19269e+06	0.2	0	0	0	0	0	0	0	0.02	0	0	0	0.02	0	0	0.02	1	0.06	1200000	0.0329322	0.00148942	7315
0.179527	0.0622468	1.1936e+06	0.2	0	0	0	0	0	0	0	0	0.02	0	0	0.02	0	0	0.02	2	0.06	1200000	0.0204729	0.00224675	6403.4
0.165826	0.0613587	1.19228e+06	0.2	0	0	0	0	0	0	0	0.02	0	0	0	0.02	0	0	0.02	3	0.06	1200000	0.0341743	0.00135868	7721.94
0.177157	0.0607796	1.19424e+06	0.2	0	0	0	0	0	0	0	0	0	0.02	0	0.02	0	0	0.02	4	0.06	1200000	0.022843	0.0007796	5756.7
0.176525	0.0613143	1.19397e+06	0.2	0	0	0	0	0	0	0	0	0	0.02	0	0	0.02	0	0.02	5	0.06	1200000	0.0234749	0.00131428	6032.38
0.167349	0.061042	1.19282e+06	0.2	0	0	0	0	0	0	0	0.02	0	0	0	0.02	0	0	0.02	6	0.06	1200000	0.0326515	0.00104196	7177.28
0.171667	0.0613026	1.19249e+06	0.2	0	0	0	0	0	0	0	0	0.02	0	0	0.02	0	0	0.02	7	0.06	1200000	0.0283328	0.00130263	7506.67
0.161218	0.0613526	1.19179e+06	0.2	0	0	0	0	0	0	0	0.02	0	0	0	0.02	0	0	0.02	8	0.06	1200000	0.0387818	0.0013526	8214.89
0.190213	0.0612871	1.19889e+06	0.2	0	0	0	0	0	0	0	0	0	0	0.02	0.02	0	0	0.02	9	0.06	1200000	0.00978706	0.00128708	1111.07
0	0.00989459	1.00043e+06	0	0	0	0	0	0	0.01	0	0	0	0	0	0	0	0	0	10	0.01	1000000	0	0.000105412	428.142
0.102627	0.0152442	998629	0	0	0	0	0	0	0	0.01	0	0	0	0	0	0	0	0	11	0.01	1000000	0.102627	0.00524416	1370.53
0.129972	0.0156167	996324	0	0	0	0	0	0	0	0.01	0	0	0	0	0	0	0	0	12	0.01	1000000	0.129972	0.0056167	3675.63
0.106164	0.0156382	998364	0	0	0	0	0	0	0	0.01	0	0	0	0	0	0	0	0	13	0.01	1000000	0.106164	0.00563824	1635.9
0	0.0100227	1.00122e+06	0	0	0	0	0	0.01	0	0	0	0	0	0	0	0	0	0	14	0.01	1000000	0	2.26953e-05	1215.74
0	0.0100032	1.0007e+06	0	0	0	0	0	0.01	0	0	0	0	0	0	0	0	0	0	15	0.01	1000000	0	3.15277e-06	702.776
0	0.0100922	1.00075e+06	0	0	0	0	0	0.01	0	0	0	0	0	0	0	0	0	0	16	0.01	1000000	0	9.2203e-05	749.966
0	0.0103871	999740	0	0	0	0	0.01	0	0	0	0	0	0	0	0	0	0	0	1	0.01	1000000	0	0.000387149	260.421
0	0.0101579	1.0002e+06	0	0	0	0	0.01	0	0	0	0	0	0	0	0	0	0	0	2	0.01	1000000	0	0.000157878	200.844
0	0.0101497	999910	0	0	0	0	0	0.01	0	0	0	0	0	0	0	0	0	0	3	0.01	1000000	0	0.000149651	90.3858
0	0.0100749	1.00041e+06	0	0	0	0	0	0.01	0	0	0	0	0	0	0	0	0	0	4	0.01	1000000	0	7.49084e-05	414.401
0	0.00993665	1.00171e+06	0	0	0	0	0	0.01	0	0	0	0	0	0	0	0	0	0	5	0.01	1000000	0	6.33489e-05	1713.85
0	0.0105161	999725	0	0	0	0	0.01	0	0	0	0	0	0	0	0	0	0	0	6	0.01	1000000	0	0.00051612	275.108
0	0.0103053	998872	0	0	0	0	0.01	0	0	0	0	0	0	0	0	0	0	0	7	0.01	1000000	0	0.000305335	1128.23
0.000156224	0.0102488	1.0006e+06	0	0	0	0	0	0	0.01	0	0	0	0	0	0	0	0	0	8	0.01	1000000	0.000156224	0.000248809	597.831
0	0.0101051	1.00008e+06	0	0	0	0	0	0	0.01	0	0	0	0	0	0	0	0	0	9	0.01	1000000	0	0.000105094	82.1488
0.0998687	0.010141	1.10214e+06	0.1	0	0	0	0	0	0.01	0	0	0	0	0	0	0	0	0	10	0.01	1100000	0.000131334	0.000141013	2140.68
0.0950354	0.0106092	1.09788e+06	0.1	0	0	0	0	0	0	0.01	0	0	0	0	0	0	0	0	11	0.01	1100000	0.00496464	0.000609161	2121.76
0.0990071	0.0105933	1.09967e+06	0.1	0	0	0	0	0	0	0.01	0	0	0	0	0	0	0	0	12	0.01	1100000	0.000992913	0.000593304	329.9
0.0936083	0.011387	1.09924e+06	0.1	0	0	0	0	0	0	0.01	0	0	0	0	0	0	0	0	13	0.01	1100000	0.00639168	0.00138703	762.726
0.100031	0.0102147	1.10163e+06	0.1	0	0	0	0	0.01	0	0	0	0	0	0	0	0	0	0	14	0.01	1100000	3.10878e-05	0.00021466	1631.53
0.0985416	0.0101668	1.1006e+06	0.1	0	0	0	0	0.01	0	0	0	0	0	0	0	0	0	0	15	0.01	1100000	0.00145836	0.000166847	602.127
0.100874	0.0100655	1.10045e+06	0.1	0	0	0	0	0.01	0	0	0	0	0	0	0	0	0	0	16	0.01	1100000	0.000874067	6.54933e-05	452.836
0.0963468	0.0104662	1.09795e+06	0.1	0	0	0	0.01	0	0	0	0	0	0	0	0	0	0	0	1	0.01	1100000	0.00365324	0.000466197	2047.45
0.0985229	0.0100793	1.10189e+06	0.1	0	0	0	0.01	0	0	0	0	0	0	0	0	0	0	0	2	0.01	1100000	0.00147715	7.92565e-05	1889.73
0.0992452	0.0100332	1.09927e+06	0.1	0	0	0	0	0.01	0	0	0	0	0	0	0	0	0	0	3	0.01	1100000	0.000754789	3.32324e-05	725.921
0.10082	0.0101663	1.1015e+06	0.1	0	0	0	0	0.01	0	0	0	0	0	0	0	0	0	0	4	0.01	1100000	0.000820371	0.000166282	1497.26
0.099931	0.0102438	1.10105e+06	0.1	0	0	0	0	0.01	0	0	0	0	0	0	0	0	0	0	5	0.01	1100000	6.90003e-05	0.000243833	1050.38
0.0987883	0.0100386	1.1028e+06	0.1	0	0	0	0.01	0	0	0	0	0	0	0	0	0	0	0	6	0.01	1100000	0.00121168	3.85784e-05	2800.18
0.0980674	0.00998714	1.10088e+06	0.1	0	0	0	0.01	0	0	0	0	0	0	0	0	0	0	0	7	0.01	1100000	0.00193257	1.28636e-05	884.871
0.0996169	0.0100558	1.10163e+06	0.1	0	0	0	0	0	0.01	0	0	0	0	0	0	0	0	0	8	0.01	1100000	0.000383103	5.58138e-05	1626.61
0.0997019	0.0102422	1.10118e+06	0.1	0	0	0	0	0	0.01	0	0	0	0	0	0	0	0	0	9	0.01	1100000	0.000298112	0.000242205	1178.75
0.200622	0.0101491	1.20097e+06	0.2	0	0	0	0	0	0.01	0	0	0	0	0	0	0	0	0	10	0.01	1200000	0.000621738	0.000149051	974.6
0.199235	0.0101492	1.20099e+06	0.2	0	0	0	0	0	0	0.01	0	0	0	0	0	0	0	0	11	0.01	1200000	0.000765142	0.000149188	987.156
0.198342	0.0103559	1.19924e+06	0.2	0	0	0	0	0	0	0.01	0	0	0	0	0	0	0	0	12	0.01	1200000	0.0016583	0.000355869	757.463
0.19708	0.0104317	1.19751e+06	0.2	0	0	0	0	0	0	0.01	0	0	0	0	0	0	0	0	13	0.01	1200000	0.00291987	0.000431715	2490.43
0.200065	0.0101066	1.2e+06	0.2	0	0	0	0	0.01	0	0	0	0	0	0	0	0	0	0	14	0.01	1200000	6.45036e-05	0.000106566	2.724
0.197903	0.0102719	1.20051e+06	0.2	0	0	0	0	0.01	0	0	0	0	0	0	0	0	0	0	15	0.01	1200000	0.00209748	0.000271862	506.857
0.200026	0.0101036	1.20109e+06	0.2	0	0	0	0	0.01	0	0	0	0	0	0	0	0	0	0	16	0.01	1200000	2.55332e-05	0.00010362	1089.67
0.201502	0.0104544	1.20201e+06	0.2	0	0	0	0.01	0	0	0	0	0	0	0	0	0	0	0	1	0.01	1200000	0.00150227	0.000454437	2011.62
0.199274	0.0102445	1.20121e+06	0.2	0	0	0	0.01	0	0	0	0	0	0	0	0	0	0	0	2	0.01	1200000	0.000725943	0.000244509	1206.2
0.197085	0.00997399	1.2e+06	0.2	0	0	0	0	0.01	0	0	0	0	0	0	0	0	0	0	3	0.01	1200000	0.00291539	2.6007e-05	4.65698
0.197219	0.0101584	1.20302e+06	0.2	0	0	0	0	0.01	0	0	0	0	0	0	0	0	0	0	4	0.01	1200000	0.00278077	0.000158421	3019.41
0.198389	0.0103334	1.20099e+06	0.2	0	0	0	0	0.01	0	0	0	0	0	0	0	0	0	0	5	0.01	1200000	0.00161126	0.000333448	992.63
0.203426	0.0101803	1.20397e+06	0.2	0	0	0	0.01	0	0	0	0	0	0	0	0	0	0	0	6	0.01	1200000	0.00342639	0.00018032	3966.7
0.199349	0.0102163	1.1991e+06	0.2	0	0	0	0.01	0	0	0	0	0	0	0	0	0	0	0	7	0.01	1200000	0.000651097	0.000216269	903.485
0.197579	0.00987656	1.20246e+06	0.2	0	0	0	0	0	0.01	0	0	0	0	0	0	0	0	0	8	0.01	1200000	0.00242105	0.000123437	2456.06
0.199104	0.00988035	1.20186e+06	0.2	0	0	0	0	0	0.01	0	0	0	0	0	0	0	0	0	9	0.01	1200000	0.000895675	0.000119653	1862.96
0	0.0207715	999464	0	0	0	0	0	0	0.01	0	0	0	0	0	0	0	0	0.01	10	0.02	1000000	0	0.000771533	536.021
0	0.0200176	998886	0	0	0	0	0	0	0	0.01	0	0	0	0	0	0	0	0.01	11	0.02	1000000	0	1.75786e-05	1114.43
0	0.0201459	999668	0	0	0	0	0	0	0	0.01	0	0	0	0	0	0	0	0.01	12	0.02	1000000	0	0.000145866	332.041
0	0.0197339	1.00209e+06	0	0	0	0	0	0	0	0.01	0	0	0	0	0	0	0	0.01	13	0.02	1000000	0	0.000266085	2087.89
0	0.020549	999000	0	0	0	0	0	0.01	0	0	0	0	0	0	0	0	0	0.01	14	0.02	1000000	0	0.000549046	999.998
0	0.0211108	998342	0	0	0	0	0	0.01	0	0	0	0	0	0	0	0	0	0.01	15	0.02	1000000	0	0.0011108	1658.16
0	0.0205444	999152	0	0	0	0	0	0.01	0	0	0	0	0	0	0	0	0	0.01	16	0.02	1000000	0	0.000544447	848.382
0	0.0203204	998444	0	0	0	0	0.01	0	0	0	0	0	0	0	0	0	0	0.01	1	0.02	1000000	0	0.000320395	1556.16
0	0.021413	995313	0	0	0	0	0.01	0	0	0	0	0	0	0	0	0	0	0.01	2	0.02	1000000	0	0.001413	4687.13
0	0.0212866	998171	0	0	0	0	0	0.01	0	0	0	0	0	0	0	0	0	0.01	3	0.02	1000000	0	0.0012866	1829.46
0	0.0213545	996505	0	0	0	0	0	0.01	0	0	0	0	0	0	0	0	0	0.01	4	0.02	1000000	0	0.00135453	3494.97
0	0.0206643	998962	0	0	0	0	0	0.01	0	0	0	0	0	0	0	0	0	0.01	5	0.02	1000000	0	0.000664327	1037.89
0	0.0198766	999844	0	0	0	0	0	0	0	0	0	0	0	0	0	0	0	0.01	6	0.01	1000000	0	0.00987661	156.159
0	0.021415	995487	0	0	0	0	0.01	0	0	0	0	0	0	0	0	0	0	0.01	7	0.02	1000000	0	0.00141497	4513.16
0	0.0208784	997700	0	0	0	0	0	0	0.01	0	0	0	0	0	0	0	0	0.01	8	0.02	1000000	0	0.000878372	2300.41
0	0.0213189	996779	0	0	0	0	0	0	0.01	0	0	0	0	0	0	0	0	0.01	9	0.02	1000000	0	0.00131887	3221.3
0.092554	0.0212084	1.0951e+06	0.1	0	0	0	0	0	0.01	0	0	0	0	0	0	0	0	0.01	10	0.02	1100000	0.00744601	0.00120842	4903.83
0.0980452	0.0199093	1.1011e+06	0.1	0	0	0	0	0	0	0.01	0	0	0	0	0	0	0	0.01	11	0.02	1100000	0.00195476	9.06608e-05	1097.44
0.0935381	0.0202396	1.10203e+06	0.1	0	0	0	0	0	0	0.01	0	0	0	0	0	0	0	0.01	12	0.02	1100000	0.00646187	0.00023963	2034.92
0.0915313	0.020395	1.09968e+06	0.1	0	0	0	0	0	0	0.01	0	0	0	0	0	0	0	0.01	13	0.02	1100000	0.00846867	0.000394998	316.999
0.0896089	0.0221393	1.09395e+06	0.1	0	0	0	0	0.01	0	0	0	0	0	0	0	0	0	0.01	14	0.02	1100000	0.0103911	0.00213932	6051.31
0.0917154	0.0214809	1.09483e+06	0.1	0	0	0	0	0.01	0	0	0	0	0	0	0	0	0	0.01	15	0.02	1100000	0.00828461	0.00148092	5166.97
0.0926615	0.0217778	1.09514e+06	0.1	0	0	0	0	0.01	0	0	0	0	0	0	0	0	0	0.01	16	0.02	1100000	0.00733852	0.00177784	4862.12
0.0925894	0.0210168	1.09643e+06	0.1	0	0	0	0.01	0	0	0	0	0	0	0	0	0	0	0.01	1	0.02	1100000	0.0074106	0.00101684	3568.35
0.0910298	0.0215498	1.09404e+06	0.1	0	0	0	0.01	0	0	0	0	0	0	0	0	0	0	0.01	2	0.02	1100000	0.00897016	0.00154976	5959.09
0.0949232	0.0208858	1.09972e+06	0.1	0	0	0	0	0.01	0	0	0	0	0	0	0	0	0	0.01	3	0.02	1100000	0.00507683	0.000885806	275.579
0.0912903	0.0209481	1.09675e+06	0.1	0	0	0	0	0.01	0	0	0	0	0	0	0	0	0	0.01	4	0.02	1100000	0.00870966	0.000948095	3251.37
0.0917498	0.021571	1.09637e+06	0.1	0	0	0	0	0.01	0	0	0	0	0	0	0	0	0	0.01	5	0.02	1100000	0.00825018	0.00157097	3628.6
0.0893123	0.0224089	1.08945e+06	0.1	0	0	0	0.01	0	0	0	0	0	0	0	0	0	0	0.01	6	0.02	1100000	0.0106877	0.00240891	10549.8
0.0940219	0.0224445	1.0909e+06	0.1	0	0	0	0.01	0	0	0	0	0	0	0	0	0	0	0.01	7	0.02	1100000	0.00597806	0.0024445	9099.31
0.0935834	0.0213677	1.09701e+06	0.1	0	0	0	0	0	0.01	0	0	0	0	0	0	0	0	0.01	8	0.02	1100000	0.00641663	0.00136769	2993.99
0.0925232	0.0214847	1.09413e+06	0.1	0	0	0	0	0	0.01	0	0	0	0	0	0	0	0	0.01	9	0.02	1100000	0.00747685	0.00148475	5865.28
0.186298	0.0213372	1.19384e+06	0.2	0	0	0	0	0	0.01	0	0	0	0	0	0	0	0	0.01	10	0.02	1200000	0.0137016	0.00133717	6159.4
0.198419	0.0201027	1.20092e+06	0.2	0	0	0	0	0	0	0.01	0	0	0	0	0	0	0	0.01	11	0.02	1200000	0.00158077	0.000102682	919.962
0.196463	0.0202408	1.19971e+06	0.2	0	0	0	0	0	0	0.01	0	0	0	0	0	0	0	0.01	12	0.02	1200000	0.00353655	0.000240766	294.586
0.195198	0.0203922	1.20109e+06	0.2	0	0	0	0	0	0	0.01	0	0	0	0	0	0	0	0.01	13	0.02	1200000	0.0048015	0.000392228	1090.1
0.18729	0.0216585	1.19379e+06	0.2	0	0	0	0	0.01	0	0	0	0	0	0	0	0	0	0.01	14	0.02	1200000	0.0127095	0.0016585	6208.44
0.191965	0.0214076	1.19272e+06	0.2	0	0	0	0	0.01	0	0	0	0	0	0	0	0	0	0.01	15	0.02	1200000	0.00803549	0.00140762	7276.72
0.189573	0.0208806	1.19518e+06	0.2	0	0	0	0	0.01	0	0	0	0	0	0	0	0	0	0.01	16	0.02	1200000	0.0104272	0.000880589	4816.25
0.18743	0.0219355	1.18805e+06	0.2	0	0	0	0.01	0	0	0	0	0	0	0	0	0	0	0.01	1	0.02	1200000	0.0125703	0.00193546	11945.9
0.183319	0.0225599	1.18761e+06	0.2	0	0	0	0.01	0	0	0	0	0	0	0	0	0	0	0.01	2	0.02	1200000	0.0166813	0.00255991	12392
0.188341	0.0217848	1.19184e+06	0.2	0	0	0	0	0.01	0	0	0	0	0	0	0	0	0	0.01	3	0.02	1200000	0.0116594	0.0017848	8156.95
0.188987	0.0218059	1.19334e+06	0.2	0	0	0	0	0.01	0	0	0	0	0	0	0	0	0	0.01	4	0.02	1200000	0.0110135	0.0018059	6656.4
0.186923	0.0213491	1.19401e+06	0.2	0	0	0	0	0.01	0	0	0	0	0	0	0	0	0	0.01	5	0.02	1200000	0.0130769	0.00134913	5987.48
0.191159	0.0222178	1.19086e+06	0.2	0	0	0	0.01	0	0	0	0	0	0	0	0	0	0	0.01	6	0.02	1200000	0.00884118	0.00221783	9142.56
0.186421	0.0229653	1.18643e+06	0.2	0	0	0	0.01	0	0	0	0	0	0	0	0	0	0	0.01	7	0.02	1200000	0.0135786	0.00296527	13566.7
0.189882	0.0217939	1.1946e+06	0.2	0	0	0	0	0	0.01	0	0	0	0	0	0	0	0	0.01	8	0.02	1200000	0.0101178	0.00179385	5395.12
0.188569	0.0212052	1.19319e+06	0.2	0	0	0	0	0	0.01	0	0	0	0	0	0	0	0	0.01	9	0.02	1200000	0.0114306	0.0012052	6805.56
0	0.0304809	999041	0	0	0	0	0	0	0.01	0	0	0	0	0	0	0	0	0.02	10	0.03	1000000	0	0.000480871	959.214
0	0.0305636	1.00078e+06	0	0	0	0	0	0	0	0.01	0	0	0	0	0	0	0	0.02	11	0.03	1000000	0	0.000563631	784.342
0	0.0302181	1.00023e+06	0	0	0	0	0	0	0	0.01	0	0	0	0	0	0	0	0.02	12	0.03	1000000	0	0.00021806	231.895
0	0.030189	999163	0	0	0	0	0	0	0	0.01	0	0	0	0	0	0	0	0.02	13	0.03	1000000	0	0.000188963	836.935
0	0.0312239	997278	0	0	0	0	0	0.01	0	0	0	0	0	0	0	0	0	0.02	14	0.03	1000000	0	0.00122388	2721.96
0	0.0314463	993501	0	0	0	0	0	0.01	0	0	0	0	0	0	0	0	0	0.02	15	0.03	1000000	0	0.00144635	6499.34
0	0.0308732	997150	0	0	0	0	0	0.01	0	0	0	0	0	0	0	0	0	0.02	16	0.03	1000000	0	0.000873165	2850.05
0	0.0318876	994760	0	0	0	0	0.01	0	0	0	0	0	0	0	0	0	0	0.02	1	0.03	1000000	0	0.00188759	5240.38
0	0.0308364	999531	0	0	0	0	0.01	0	0	0	0	0	0	0	0	0	0	0.02	2	0.03	1000000	0	0.000836411	468.942
0	0.0305901	999752	0	0	0	0	0	0.01	0	0	0	0	0	0	0	0	0	0.02	3	0.03	1000000	0	0.000590108	247.738
0	0.0315291	992744	0	0	0	0	0	0.01	0	0	0	0	0	0	0	0	0	0.02	4	0.03	1000000	0	0.00152908	7256.22
0	0.0299737	996732	0	0	0	0	0	0.01	0	0	0	0	0	0	0	0	0	0.02	5	0.03	1000000	0	2.62745e-05	3268.11
0	0.0316493	992342	0	0	0	0	0.01	0	0	0	0	0	0	0	0	0	0	0.02	6	0.03	1000000	0	0.0016493	7658.2
0	0.0312973	996858	0	0	0	0	0.01	0	0	0	0	0	0	0	0	0	0	0.02	7	0.03	1000000	0	0.00129735	3141.84
0	0.0311492	995056	0	0	0	0	0	0	0.01	0	0	0	0	0	0	0	0	0.02	8	0.03	1000000	0	0.00114923	4944.36
0	0.0318869	993047	0	0	0	0	0	0	0.01	0	0	0	0	0	0	0	0	0.02	9	0.03	1000000	0	0.00188685	6953.48
0.0823722	0.0314185	1.09451e+06	0.1	0	0	0	0	0	0.01	0	0	0	0	0	0	0	0	0.02	10	0.03	1100000	0.0176278	0.0014185	5485.91
0.0768929	0.0311013	1.09746e+06	0.1	0	0	0	0	0	0	0.01	0	0	0	0	0	0	0	0.02	11	0.03	1100000	0.0231071	0.00110127	2537.5
0.0844507	0.0308811	1.0958e+06	0.1	0	0	0	0	0	0	0.01	0	0	0	0	0	0	0	0.02	12	0.03	1100000	0.0155493	0.000881099	4199.74
0.0914225	0.0302478	1.09862e+06	0.1	0	0	0	0	0	0	0.01	0	0	0	0	0	0	0	0.02	13	0.03	1100000	0.00857748	0.00024783	1378.81
0.0807523	0.0329676	1.08897e+06	0.1	0	0	0	0	0.01	0	0	0	0	0	0	0	0	0	0.02	14	0.03	1100000	0.0192477	0.00296763	11027.4
0.0803209	0.0322173	1.09526e+06	0.1	0	0	0	0	0.01	0	0	0	0	0	0	0	0	0	0.02	15	0.03	1100000	0.0196791	0.00221733	4742.11
0.0811511	0.0314449	1.09453e+06	0.1	0	0	0	0	0.01	0	0	0	0	0	0	0	0	0	0.02	16	0.03	1100000	0.0188489	0.00144492	5469.29
0.0613973	0.0330074	1.08971e+06	0.1	0	0	0	0.01	0	0	0	0	0	0	0	0	0	0	0.02	1	0.03	1100000	0.0386027	0.00300744	10290.6
0.082665	0.0315235	1.09405e+06	0.1	0	0	0	0.01	0	0	0	0	0	0	0	0	0	0	0.02	2	0.03	1100000	0.017335	0.00152349	5954.51
0.0778256	0.0323874	1.09034e+06	0.1	0	0	0	0	0.01	0	0	0	0	0	0	0	0	0	0.02	3	0.03	1100000	0.0221744	0.00238743	9659.62
0.0840482	0.0308264	1.09577e+06	0.1	0	0	0	0	0.01	0	0	0	0	0	0	0	0	0	0.02	4	0.03	1100000	0.0159518	0.000826443	4230.56
0.0766457	0.0326996	1.09115e+06	0.1	0	0	0	0	0.01	0	0	0	0	0	0	0	0	0	0.02	5	0.03	1100000	0.0233543	0.00269963	8845.16
0.0627135	0.0326858	1.09033e+06	0.1	0	0	0	0.01	0	0	0	0	0	0	0	0	0	0	0.02	6	0.03	1100000	0.0372865	0.00268576	9666.61
0.0707547	0.0317189	1.09068e+06	0.1	0	0	0	0.01	0	0	0	0	0	0	0	0	0	0	0.02	7	0.03	1100000	0.0292453	0.00171891	9316.23
0.0825709	0.0311381	1.09362e+06	0.1	0	0	0	0	0	0.01	0	0	0	0	0	0	0	0	0.02	8	0.03	1100000	0.0174291	0.00113805	6380.13
0.0864524	0.0321595	1.09313e+06	0.1	0	0	0	0	0	0.01	0	0	0	0	0	0	0	0	0.02	9	0.03	1100000	0.0135476	0.00215952	6866.78
0.174188	0.0312217	1.19127e+06	0.2	0	0	0	0	0	0.01	0	0	0	0	0	0	0	0	0.02	10	0.03	1200000	0.0258123	0.00122165	8728.15
0.164029	0.0311631	1.19169e+06	0.2	0	0	0	0	0	0	0.01	0	0	0	0	0	0	0	0.02	11	0.03	1200000	0.0359713	0.00116313	8310.1
0.163344	0.0312446	1.19233e+06	0.2	0	0	0	0	0	0	0.01	0	0	0	0	0	0	0	0.02	12	0.03	1200000	0.0366555	0.00124458	7670.53
0.165732	0.0310277	1.19332e+06	0.2	0	0	0	0	0	0	0.01	0	0	0	0	0	0	0	0.02	13	0.03	1200000	0.0342681	0.00102772	6678.15
0.170079	0.0328908	1.18515e+06	0.2	0	0	0	0	0.01	0	0	0	0	0	0	0	0	0	0.02	14	0.03	1200000	0.0299211	0.00289081	14854.4
0.168208	0.0324274	1.18912e+06	0.2	0	0	0	0	0.01	0	0	0	0	0	0	0	0	0	0.02	15	0.03	1200000	0.0317919	0.0024274	10878.4
0.175517	0.0321084	1.18982e+06	0.2	0	0	0	0	0.01	0	0	0	0	0	0	0	0	0	0.02	16	0.03	1200000	0.024483	0.00210839	10183.5
0.170094	0.0331437	1.1805e+06	0.2	0	0	0	0.01	0	0	0	0	0	0	0	0	0	0	0.02	1	0.03	1200000	0.0299056	0.00314369	19504.9
0.175671	0.0324294	1.18642e+06	0.2	0	0	0	0.01	0	0	0	0	0	0	0	0	0	0	0.02	2	0.03	1200000	0.0243286	0.00242938	13578.8
0.174355	0.0310216	1.19061e+06	0.2	0	0	0	0	0.01	0	0	0	0	0	0	0	0	0	0.02	3	0.03	1200000	0.0256454	0.00102157	9387.65
0.175616	0.0312841	1.19198e+06	0.2	0	0	0	0	0.01	0	0	0	0	0	0	0	0	0	0.02	4	0.03	1200000	0.0243842	0.00128414	8023.58
0.17137	0.0330082	1.18518e+06	0.2	0	0	0	0	0.01	0	0	0	0	0	0	0	0	0	0.02	5	0.03	1200000	0.0286299	0.00300816	14817
0.170879	0.0324428	1.18595e+06	0.2	0	0	0	0.01	0	0	0	0	0	0	0	0	0	0	0.02	6	0.03	1200000	0.0291211	0.00244279	14045.7
0.186896	0.0321583	1.19126e+06	0.2	0	0	0	0.01	0	0	0	0	0	0	0	0	0	0	0.02	7	0.03	1200000	0.0131036	0.00215828	8741.23
0.17335	0.0323168	1.18611e+06	0.2	0	0	0	0	0	0.01	0	0	0	0	0	0	0	0	0.02	8	0.03	1200000	0.0266501	0.00231684	13888.3
0.176567	0.0324337	1.18801e+06	0.2	0	0	0	0	0	0.01	0	0	0	0	0	0	0	0	0.02	9	0.03	1200000	0.0234329	0.00243369	11990.8
0	0.0201223	1.00182e+06	0	0	0	0	0	0	0.01	0	0	0	0	0	0	0	0.01	0	10	0.02	1000000	0	0.000122306	1817.59
0	0.0210358	997753	0	0	0	0	0	0	0	0.01	0	0	0	0	0.01	0	0	0	11	0.02	1000000	0	0.00103576	2246.55
0	0.0206195	999604	0	0	0	0	0	0	0	0.01	0	0	0	0	0.01	0	0	0	12	0.02	1000000	0	0.000619474	396.369
0	0.0206234	999549	0	0	0	0	0	0	0	0.01	0	0	0	0	0	0	0.01	0	13	0.02	1000000	0	0.000623361	451.475
0.000307555	0.0200753	998493	0	0	0	0	0	0.01	0	0	0	0	0	0	0.01	0	0	0	14	0.02	1000000	0.000307555	7.52945e-05	1506.83
0	0.0211261	997074	0	0	0	0	0	0.01	0	0	0	0	0	0	0.01	0	0	0	15	0.02	1000000	0	0.00112608	2925.68
0	0.020989	997618	0	0	0	0	0	0.01	0	0	0	0	0	0	0	0.01	0	0	16	0.02	1000000	0	0.000989009	2382.36
0	0.0228887	989745	0	0	0	0	0.01	0	0	0	0	0	0	0	0.01	0	0	0	1	0.02	1000000	0	0.00288867	10255.1
0	0.0216155	992430	0	0	0	0	0.01	0	0	0	0	0	0	0	0.01	0	0	0	2	0.02	1000000	0	0.00161553	7569.78
0	0.0209892	997138	0	0	0	0	0	0.01	0	0	0	0	0	0	0.01	0	0	0	3	0.02	1000000	0	0.000989235	2862.06
0	0.0200662	1.00012e+06	0	0	0	0	0	0.01	0	0	0	0	0	0	0.01	0	0	0	4	0.02	1000000	0	6.62467e-05	118.429
0	0.0208668	998187	0	0	0	0	0	0.01	0	0	0	0	0	0	0	0.01	0	0	5	0.02	1000000	0	0.000866817	1813.19
0	0.0220648	993206	0	0	0	0	0.01	0	0	0	0	0	0	0	0.01	0	0	0	6	0.02	1000000	0	0.00206482	6793.96
0	0.0212914	994646	0	0	0	0	0.01	0	0	0	0	0	0	0	0.01	0	0	0	7	0.02	1000000	0	0.00129136	5353.73
0	0.0215791	994413	0	0	0	0	0	0	0.01	0	0	0	0	0	0.01	0	0	0	8	0.02	1000000	0	0.0015791	5587.03
0	0.0215978	996051	0	0	0	0	0	0	0.01	0	0	0	0	0	0.01	0	0	0	9	0.02	1000000	0	0.00159775	3949.37
0.0920317	0.0210092	1.09547e+06	0.1	0	0	0	0	0	0.01	0	0	0	0	0	0	0	0.01	0	10	0.02	1100000	0.0079683	0.00100915	4533.67
0.0955213	0.0207273	1.09842e+06	0.1	0	0	0	0	0	0	0.01	0	0	0	0	0.01	0	0	0	11	0.02	1100000	0.00447866	0.00072729	1582.07
0.0937136	0.020766	1.09856e+06	0.1	0	0	0	0	0	0	0.01	0	0	0	0	0.01	0	0	0	12	0.02	1100000	0.00628645	0.00076597	1437.88
0.0930045	0.0211451	1.09727e+06	0.1	0	0	0	0	0	0	0.01	0	0	0	0	0	0	0.01	0	13	0.02	1100000	0.0069955	0.00114506	2727.23
0.0974003	0.0219008	1.09272e+06	0.1	0	0	0	0	0.01	0	0	0	0	0	0	0.01	0	0	0	14	0.02	1100000	0.00259968	0.00190075	7280.97
0.0959004	0.0207822	1.09537e+06	0.1	0	0	0	0	0.01	0	0	0	0	0	0	0.01	0	0	0	15	0.02	1100000	0.00409965	0.000782244	4632.48
0.0877867	0.0219905	1.09317e+06	0.1	0	0	0	0	0.01	0	0	0	0	0	0	0	0.01	0	0	16	0.02	1100000	0.0122133	0.00199052	6828.94
0.0839955	0.0234631	1.0848e+06	0.1	0	0	0	0.01	0	0	0	0	0	0	0	0.01	0	0	0	1	0.02	1100000	0.0160045	0.00346314	15195
0.0873716	0.0221637	1.09103e+06	0.1	0	0	0	0.01	0	0	0	0	0	0	0	0.01	0	0	0	2	0.02	1100000	0.0126284	0.00216373	8966.03
0.093855	0.0215137	1.09501e+06	0.1	0	0	0	0	0.01	0	0	0	0	0	0	0.01	0	0	0	3	0.02	1100000	0.00614496	0.00151369	4994.98
0.0944926	0.0219211	1.09204e+06	0.1	0	0	0	0	0.01	0	0	0	0	0	0	0.01	0	0	0	4	0.02	1100000	0.00550736	0.00192106	7960.36
0.0923939	0.021872	1.0952e+06	0.1	0	0	0	0	0.01	0	0	0	0	0	0	0	0.01	0	0	5	0.02	1100000	0.00760612	0.00187196	4798.09
0.0805992	0.0232019	1.08669e+06	0.1	0	0	0	0.01	0	0	0	0	0	0	0	0.01	0	0	0	6	0.02	1100000	0.0194008	0.00320192	13314.8
0.0887706	0.0216798	1.09064e+06	0.1	0	0	0	0.01	0	0	0	0	0	0	0	0.01	0	0	0	7	0.02	1100000	0.0112294	0.00167977	9355.49
0.0818295	0.0225367	1.09188e+06	0.1	0	0	0	0	0	0.01	0	0	0	0	0	0.01	0	0	0	8	0.02	1100000	0.0181705	0.00253673	8123.61
0.0956721	0.0214407	1.09423e+06	0.1	0	0	0	0	0	0.01	0	0	0	0	0	0.01	0	0	0	9	0.02	1100000	0.00432794	0.00144069	5772.35
0.192562	0.0220745	1.19037e+06	0.2	0	0	0	0	0	0.01	0	0	0	0	0	0	0	0.01	0	10	0.02	1200000	0.00743827	0.00207445	9634.65
0.195063	0.0220233	1.19321e+06	0.2	0	0	0	0	0	0	0.01	0	0	0	0	0.01	0	0	0	11	0.02	1200000	0.00493695	0.00202326	6788.42
0.194457	0.0213817	1.19831e+06	0.2	0	0	0	0	0	0	0.01	0	0	0	0	0.01	0	0	0	12	0.02	1200000	0.00554321	0.00138171	1685.5
0.188919	0.0214128	1.19524e+06	0.2	0	0	0	0	0	0	0.01	0	0	0	0	0	0	0.01	0	13	0.02	1200000	0.0110814	0.00141281	4760.61
0.19897	0.0227124	1.18938e+06	0.2	0	0	0	0	0.01	0	0	0	0	0	0	0.01	0	0	0	14	0.02	1200000	0.0010299	0.00271243	10615.3
0.196514	0.0213182	1.19451e+06	0.2	0	0	0	0	0.01	0	0	0	0	0	0	0.01	0	0	0	15	0.02	1200000	0.00348556	0.00131823	5494.25
0.189195	0.0217851	1.19421e+06	0.2	0	0	0	0	0.01	0	0	0	0	0	0	0	0.01	0	0	16	0.02	1200000	0.0108052	0.0017851	5793
0.186136	0.0235671	1.18185e+06	0.2	0	0	0	0.01	0	0	0	0	0	0	0	0.01	0	0	0	1	0.02	1200000	0.0138638	0.00356708	18149.2
0.189442	0.023495	1.18356e+06	0.2	0	0	0	0.01	0	0	0	0	0	0	0	0.01	0	0	0	2	0.02	1200000	0.0105582	0.00349504	16440.1
0.194817	0.0214979	1.19182e+06	0.2	0	0	0	0	0.01	0	0	0	0	0	0	0.01	0	0	0	3	0.02	1200000	0.00518347	0.0014979	8180.8
0.197023	0.0220829	1.19171e+06	0.2	0	0	0	0	0.01	0	0	0	0	0	0	0.01	0	0	0	4	0.02	1200000	0.00297706	0.00208294	8286.08
0.187907	0.021464	1.19581e+06	0.2	0	0	0	0	0.01	0	0	0	0	0	0	0	0.01	0	0	5	0.02	1200000	0.0120929	0.001464	4192.25
0.18696	0.023347	1.18341e+06	0.2	0	0	0	0.01	0	0	0	0	0	0	0	0.01	0	0	0	6	0.02	1200000	0.0130399	0.00334704	16586.4
0.188655	0.0243515	1.18189e+06	0.2	0	0	0	0.01	0	0	0	0	0	0	0	0.01	0	0	0	7	0.02	1200000	0.0113446	0.00435153	18112.3
0.198508	0.0202905	1.19662e+06	0.2	0	0	0	0	0	0.01	0	0	0	0	0	0.01	0	0	0	8	0.02	1200000	0.00149223	0.000290514	3375.95
0.196021	0.0212563	1.19234e+06	0.2	0	0	0	0	0	0.01	0	0	0	0	0	0.01	0	0	0	9	0.02	1200000	0.00397904	0.00125634	7659.61
0	0.0319911	993837	0	0	0	0	0	0	0.01	0	0	0	0	0	0	0	0.01	0.01	10	0.03	1000000	0	0.00199107	6162.69
0	0.0297935	998810	0	0	0	0	0	0	0	0.01	0	0	0	0	0.01	0	0	0.01	11	0.03	1000000	0	0.000206495	1190.42
0	0.0314928	995065	0	0	0	0	0	0	0	0.01	0	0	0	0	0.01	0	0	0.01	12	0.03	1000000	0	0.00149277	4935.18
0	0.032038	993250	0	0	0	0	0	0	0	0.01	0	0	0	0	0	0	0.01	0.01	13	0.03	1000000	0	0.00203802	6750.46
0	0.031845	991713	0	0	0	0	0	0.01	0	0	0	0	0	0	0.01	0	0	0.01	14	0.03	1000000	0	0.00184497	8287.5
0	0.0317467	992418	0	0	0	0	0	0.01	0	0	0	0	0	0	0.01	0	0	0.01	15	0.03	1000000	0	0.00174668	7582.33
0	0.0299567	996419	0	0	0	0	0	0.01	0	0	0	0	0	0	0	0.01	0	0.01	16	0.03	1000000	0	4.32825e-05	3580.71
0	0.0302944	994393	0	0	0	0	0	0	0	0	0	0	0	0	0.01	0	0	0.01	1	0.02	1000000	0	0.0102944	5606.55
0	0.0302253	995395	0	0	0	0	0.01	0	0	0	0	0	0	0	0.01	0	0	0.01	2	0.03	1000000	0	0.0002253	4604.67
0	0.0316809	995528	0	0	0	0	0	0.01	0	0	0	0	0	0	0.01	0	0	0.01	3	0.03	1000000	0	0.00168092	4472.38
0	0.0320485	994024	0	0	0	0	0	0.01	0	0	0	0	0	0	0.01	0	0	0.01	4	0.03	1000000	0	0.00204853	5975.96
0	0.0320319	991815	0	0	0	0	0	0.01	0	0	0	0	0	0	0	0.01	0	0.01	5	0.03	1000000	0	0.00203186	8184.81
0	0.0302386	996473	0	0	0	0	0	0	0	0	0	0	0	0	0.01	0	0	0.01	6	0.02	1000000	0	0.0102386	3526.6
0	0.0301573	997644	0	0	0	0	0.01	0	0	0	0	0	0	0	0.01	0	0	0.01	7	0.03	1000000	0	0.000157284	2355.65
0	0.0312083	996873	0	0	0	0	0	0	0.01	0	0	0	0	0	0.01	0	0	0.01	8	0.03	1000000	0	0.0012083	3127.3
0	0.0313959	995217	0	0	0	0	0	0	0.01	0	0	0	0	0	0.01	0	0	0.01	9	0.03	1000000	0	0.00139595	4782.62
0.0862284	0.0316938	1.09233e+06	0.1	0	0	0	0	0	0.01	0	0	0	0	0	0	0	0.01	0.01	10	0.03	1100000	0.0137716	0.00169381	7674.89
0.0808814	0.0327281	1.09067e+06	0.1	0	0	0	0	0	0	0.01	0	0	0	0	0.01	0	0	0.01	11	0.03	1100000	0.0191186	0.00272807	9328.82
0.0775969	0.0318573	1.09235e+06	0.1	0	0	0	0	0	0	0.01	0	0	0	0	0.01	0	0	0.01	12	0.03	1100000	0.0224031	0.0018573	7653.31
0.0829535	0.0323948	1.09489e+06	0.1	0	0	0	0	0	0	0.01	0	0	0	0	0	0	0.01	0.01	13	0.03	1100000	0.0170465	0.0023948	5112.46
0.0879876	0.0323159	1.09305e+06	0.1	0	0	0	0	0.01	0	0	0	0	0	0	0.01	0	0	0.01	14	0.03	1100000	0.0120124	0.00231593	6954.69
0.0849398	0.031607	1.0925e+06	0.1	0	0	0	0	0.01	0	0	0	0	0	0	0.01	0	0	0.01	15	0.03	1100000	0.0150602	0.00160703	7501.32
0.0790801	0.0320962	1.09173e+06	0.1	0	0	0	0	0.01	0	0	0	0	0	0	0	0.01	0	0.01	16	0.03	1100000	0.0209199	0.0020962	8272.42
0.0849513	0.0307008	1.09251e+06	0.1	0	0	0	0.01	0	0	0	0	0	0	0	0.01	0	0	0.01	1	0.03	1100000	0.0150487	0.000700833	7491.33
0.0811526	0.0306192	1.09166e+06	0.1	0	0	0	0.01	0	0	0	0	0	0	0	0.01	0	0	0.01	2	0.03	1100000	0.0188474	0.000619176	8343.17
0.0839004	0.0323385	1.09045e+06	0.1	0	0	0	0	0.01	0	0	0	0	0	0	0.01	0	0	0.01	3	0.03	1100000	0.0160996	0.0023385	9550.06
0.0843965	0.0323977	1.09343e+06	0.1	0	0	0	0	0.01	0	0	0	0	0	0	0.01	0	0	0.01	4	0.03	1100000	0.0156035	0.00239771	6571.18
0.0830073	0.032618	1.09263e+06	0.1	0	0	0	0	0.01	0	0	0	0	0	0	0	0.01	0	0.01	5	0.03	1100000	0.0169927	0.00261803	7368.07
0.0885232	0.030279	1.09383e+06	0.1	0	0	0	0.01	0	0	0	0	0	0	0	0.01	0	0	0.01	6	0.03	1100000	0.0114768	0.000279007	6170.61
0.0825006	0.0305232	1.09243e+06	0.1	0	0	0	0.01	0	0	0	0	0	0	0	0.01	0	0	0.01	7	0.03	1100000	0.0174994	0.00052321	7571.52
0.0876147	0.0313881	1.09632e+06	0.1	0	0	0	0	0	0.01	0	0	0	0	0	0.01	0	0	0.01	8	0.03	1100000	0.0123853	0.00138808	3683.56
0.0801473	0.0327975	1.08935e+06	0.1	0	0	0	0	0	0.01	0	0	0	0	0	0.01	0	0	0.01	9	0.03	1100000	0.0198527	0.00279754	10653.7
0.172107	0.0321782	1.19094e+06	0.2	0	0	0	0	0	0.01	0	0	0	0	0	0	0	0.01	0.01	10	0.03	1200000	0.027893	0.00217815	9064.78
0.177002	0.0318859	1.19166e+06	0.2	0	0	0	0	0	0	0.01	0	0	0	0	0.01	0	0	0.01	11	0.03	1200000	0.0229976	0.00188592	8337.87
0.179461	0.0317	1.19071e+06	0.2	0	0	0	0	0	0	0.01	0	0	0	0	0.01	0	0	0.01	12	0.03	1200000	0.0205393	0.00170003	9291.35
0.175315	0.0323355	1.19098e+06	0.2	0	0	0	0	0	0	0.01	0	0	0	0	0	0	0.01	0.01	13	0.03	1200000	0.0246849	0.00233553	9023.08
0.166911	0.0325426	1.19036e+06	0.2	0	0	0	0	0.01	0	0	0	0	0	0	0.01	0	0	0.01	14	0.03	1200000	0.0330885	0.00254258	9635.31
0.178723	0.0319742	1.18831e+06	0.2	0	0	0	0	0.01	0	0	0	0	0	0	0.01	0	0	0.01	15	0.03	1200000	0.0212773	0.00197424	11694.6
0.177399	0.0324308	1.19278e+06	0.2	0	0	0	0	0.01	0	0	0	0	0	0	0	0.01	0	0.01	16	0.03	1200000	0.0226013	0.00243081	7216.21
0.175684	0.0308229	1.18839e+06	0.2	0	0	0	0.01	0	0	0	0	0	0	0	0.01	0	0	0.01	1	0.03	1200000	0.0243163	0.000822947	11614.2
0.177245	0.0306374	1.18557e+06	0.2	0	0	0	0.01	0	0	0	0	0	0	0	0.01	0	0	0.01	2	0.03	1200000	0.0227554	0.000637421	14430.4
0.182261	0.032023	1.19019e+06	0.2	0	0	0	0	0.01	0	0	0	0	0	0	0.01	0	0	0.01	3	0.03	1200000	0.017739	0.00202302	9809.02
0.174789	0.0320848	1.18816e+06	0.2	0	0	0	0	0.01	0	0	0	0	0	0	0.01	0	0	0.01	4	0.03	1200000	0.0252113	0.00208477	11842
0.172518	0.0324379	1.18903e+06	0.2	0	0	0	0	0.01	0	0	0	0	0	0	0	0.01	0	0.01	5	0.03	1200000	0.0274822	0.00243787	10972.6
0.179556	0.0306767	1.18718e+06	0.2	0	0	0	0.01	0	0	0	0	0	0	0	0.01	0	0	0.01	6	0.03	1200000	0.0204442	0.000676715	12817
0.177069	0.0306315	1.18628e+06	0.2	0	0	0	0.01	0	0	0	0	0	0	0	0.01	0	0	0.01	7	0.03	1200000	0.022931	0.000631476	13716.8
0.168941	0.0324257	1.18818e+06	0.2	0	0	0	0	0	0.01	0	0	0	0	0	0.01	0	0	0.01	8	0.03	1200000	0.0310587	0.00242568	11815.1
0.180101	0.0332869	1.18529e+06	0.2	0	0	0	0	0	0.01	0	0	0	0	0	0.01	0	0	0.01	9	0.03	1200000	0.0198994	0.00328692	14710.1
0	0.0411369	996826	0	0	0	0	0	0	0.01	0	0	0	0	0	0	0	0.01	0.02	10	0.04	1000000	0	0.00113692	3173.83
0	0.0414345	995885	0	0	0	0	0	0	0	0.01	0	0	0	0	0.01	0	0	0.02	11	0.04	1000000	0	0.00143446	4115.28
0	0.0411596	994991	0	0	0	0	0	0	0	0.01	0	0	0	0	0.01	0	0	0.02	12	0.04	1000000	0	0.00115964	5009.33
0	0.0414278	995188	0	0	0	0	0	0	0	0.01	0	0	0	0	0	0	0.01	0.02	13	0.04	1000000	0	0.0014278	4812.42
0	0.0421566	992365	0	0	0	0	0	0.01	0	0	0	0	0	0	0.01	0	0	0.02	14	0.04	1000000	0	0.00215661	7634.68
0	0.0414777	995134	0	0	0	0	0	0.01	0	0	0	0	0	0	0.01	0	0	0.02	15	0.04	1000000	0	0.00147766	4866.37
0	0.0417394	994093	0	0	0	0	0	0.01	0	0	0	0	0	0	0	0.01	0	0.02	16	0.04	1000000	0	0.00173935	5906.85
0	0.0406078	996522	0	0	0	0	0	0	0	0	0	0	0	0	0.01	0	0	0.02	1	0.03	1000000	0	0.0106078	3478.24
1.03714e-05	0.0401332	995842	0	0	0	0	0	0	0	0	0	0	0	0	0.01	0	0	0.02	2	0.03	1000000	1.03714e-05	0.0101332	4157.81
0	0.0418005	991621	0	0	0	0	0	0.01	0	0	0	0	0	0	0.01	0	0	0.02	3	0.04	1000000	0	0.00180052	8378.95
0	0.0401747	996775	0	0	0	0	0	0.01	0	0	0	0	0	0	0.01	0	0	0.02	4	0.04	1000000	0	0.000174699	3225.12
0	0.0416521	995154	0	0	0	0	0	0.01	0	0	0	0	0	0	0	0.01	0	0.02	5	0.04	1000000	0	0.00165214	4846.26
0	0.040755	995114	0	0	0	0	0	0	0	0	0	0	0	0	0.01	0	0	0.02	6	0.03	1000000	0	0.010755	4886.16
0	0.0404768	991397	0	0	0	0	0	0	0	0	0	0	0	0	0.01	0	0	0.02	7	0.03	1000000	0	0.0104768	8602.83
0	0.0405597	995083	0	0	0	0	0	0	0.01	0	0	0	0	0	0.01	0	0	0.02	8	0.04	1000000	0	0.00055973	4916.97
0	0.0411228	997209	0	0	0	0	0	0	0.01	0	0	0	0	0	0.01	0	0	0.02	9	0.04	1000000	0	0.00112282	2790.87
0.0762706	0.0423689	1.09451e+06	0.1	0	0	0	0	0	0.01	0	0	0	0	0	0	0	0.01	0.02	10	0.04	1100000	0.0237294	0.00236887	5491.18
0.0916724	0.0414676	1.09606e+06	0.1	0	0	0	0	0	0	0.01	0	0	0	0	0.01	0	0	0.02	11	0.04	1100000	0.00832762	0.00146762	3940.73
0.0648132	0.0419721	1.09353e+06	0.1	0	0	0	0	0	0	0.01	0	0	0	0	0.01	0	0	0.02	12	0.04	1100000	0.0351868	0.00197213	6473.23
0.0815882	0.0421445	1.09313e+06	0.1	0	0	0	0	0	0	0.01	0	0	0	0	0	0	0.01	0.02	13	0.04	1100000	0.0184118	0.00214448	6866.19
0.0789003	0.0412423	1.0938e+06	0.1	0	0	0	0	0.01	0	0	0	0	0	0	0.01	0	0	0.02	14	0.04	1100000	0.0210997	0.00124227	6195.31
0.0730924	0.0423677	1.09299e+06	0.1	0	0	0	0	0.01	0	0	0	0	0	0	0.01	0	0	0.02	15	0.04	1100000	0.0269076	0.00236768	7007.49
0.0690526	0.0422698	1.09128e+06	0.1	0	0	0	0	0.01	0	0	0	0	0	0	0	0.01	0	0.02	16	0.04	1100000	0.0309474	0.00226981	8722.54
0.0787668	0.0401771	1.09242e+06	0.1	0	0	0	0	0	0	0	0	0	0	0	0.01	0	0	0.02	1	0.03	1100000	0.0212332	0.0101771	7575.81
0.0752719	0.0407972	1.09159e+06	0.1	0	0	0	0	0	0	0	0	0	0	0	0.01	0	0	0.02	2	0.03	1100000	0.0247281	0.0107972	8412.58
0.0800801	0.0418877	1.09414e+06	0.1	0	0	0	0	0.01	0	0	0	0	0	0	0.01	0	0	0.02	3	0.04	1100000	0.0199199	0.00188773	5855.8
0.0774809	0.0427499	1.08855e+06	0.1	0	0	0	0	0.01	0	0	0	0	0	0	0.01	0	0	0.02	4	0.04	1100000	0.0225191	0.00274988	11451.5
0.0731541	0.0425777	1.0897e+06	0.1	0	0	0	0	0.01	0	0	0	0	0	0	0	0.01	0	0.02	5	0.04	1100000	0.0268459	0.00257775	10295.7
0.0775204	0.0407881	1.09448e+06	0.1	0	0	0	0	0	0	0	0	0	0	0	0.01	0	0	0.02	6	0.03	1100000	0.0224796	0.0107881	5522.66
0.0767193	0.0407404	1.09285e+06	0.1	0	0	0	0	0	0	0	0	0	0	0	0.01	0	0	0.02	7	0.03	1100000	0.0232807	0.0107404	7151.99
0.0723909	0.0428876	1.08928e+06	0.1	0	0	0	0	0	0.01	0	0	0	0	0	0.01	0	0	0.02	8	0.04	1100000	0.0276091	0.0028876	10715.1
0.0829506	0.0425475	1.09133e+06	0.1	0	0	0	0	0	0.01	0	0	0	0	0	0.01	0	0	0.02	9	0.04	1100000	0.0170494	0.00254754	8671.33
0.168343	0.0414129	1.19018e+06	0.2	0	0	0	0	0	0.01	0	0	0	0	0	0	0	0.01	0.02	10	0.04	1200000	0.0316572	0.00141292	9822.72
0.168152	0.0412453	1.19276e+06	0.2	0	0	0	0	0	0	0.01	0	0	0	0	0.01	0	0	0.02	11	0.04	1200000	0.0318483	0.00124533	7240.24
0.184362	0.041728	1.19517e+06	0.2	0	0	0	0	0	0	0.01	0	0	0	0	0.01	0	0	0.02	12	0.04	1200000	0.0156377	0.00172803	4829.59
0.175033	0.0417799	1.19041e+06	0.2	0	0	0	0	0	0	0.01	0	0	0	0	0	0	0.01	0.02	13	0.04	1200000	0.0249669	0.00177988	9590.47
0.163914	0.0415292	1.19128e+06	0.2	0	0	0	0	0.01	0	0	0	0	0	0	0.01	0	0	0.02	14	0.04	1200000	0.0360855	0.00152919	8721.04
0.165735	0.0420336	1.19029e+06	0.2	0	0	0	0	0.01	0	0	0	0	0	0	0.01	0	0	0.02	15	0.04	1200000	0.0342654	0.00203364	9713.63
0.177723	0.0420594	1.19332e+06	0.2	0	0	0	0	0.01	0	0	0	0	0	0	0	0.01	0	0.02	16	0.04	1200000	0.0222772	0.00205941	6684.9
0.168362	0.0407616	1.18928e+06	0.2	0	0	0	0	0	0	0	0	0	0	0	0.01	0	0	0.02	1	0.03	1200000	0.0316381	0.0107616	10724.6
0.149017	0.0414865	1.18751e+06	0.2	0	0	0	0	0	0	0	0	0	0	0	0.01	0	0	0.02	2	0.03	1200000	0.0509831	0.0114865	12489
0.173143	0.0419328	1.18998e+06	0.2	0	0	0	0	0.01	0	0	0	0	0	0	0.01	0	0	0.02	3	0.04	1200000	0.0268565	0.00193283	10018.2
0.170352	0.0416815	1.19191e+06	0.2	0	0	0	0	0.01	0	0	0	0	0	0	0.01	0	0	0.02	4	0.04	1200000	0.0296485	0.00168147	8091.98
0.16423	0.042332	1.19152e+06	0.2	0	0	0	0	0.01	0	0	0	0	0	0	0	0.01	0	0.02	5	0.04	1200000	0.0357703	0.00233204	8476.9
0.166366	0.0405081	1.18861e+06	0.2	0	0	0	0	0	0	0	0	0	0	0	0.01	0	0	0.02	6	0.03	1200000	0.0336341	0.0105081	11387.9
0.167214	0.0406822	1.18838e+06	0.2	0	0	0	0	0	0	0	0	0	0	0	0.01	0	0	0.02	7	0.03	1200000	0.032786	0.0106822	11620
0.174318	0.0414057	1.19295e+06	0.2	0	0	0	0	0	0.01	0	0	0	0	0	0.01	0	0	0.02	8	0.04	1200000	0.0256823	0.00140566	7047.71
0.165513	0.0422272	1.19074e+06	0.2	0	0	0	0	0	0.01	0	0	0	0	0	0.01	0	0	0.02	9	0.04	1200000	0.0344868	0.00222719	9263.58
0	0.0315	996134	0	0	0	0	0	0	0.01	0	0	0	0	0	0	0	0.02	0	10	0.03	1000000	0	0.00150001	3866.3
0	0.0315988	995176	0	0	0	0	0	0	0	0.01	0	0	0	0	0.02	0	0	0	11	0.03	1000000	0	0.00159879	4823.88
0	0.0322676	993165	0	0	0	0	0	0	0	0.01	0	0	0	0	0.02	0	0	0	12	0.03	1000000	0	0.00226765	6835.31
0	0.0319069	993354	0	0	0	0	0	0	0	0.01	0	0	0	0	0	0	0.02	0	13	0.03	1000000	0	0.00190687	6646.45
0	0.0311179	996311	0	0	0	0	0	0.01	0	0	0	0	0	0	0.02	0	0	0	14	0.03	1000000	0	0.00111789	3688.99
0	0.0304023	995527	0	0	0	0	0	0.01	0	0	0	0	0	0	0.02	0	0	0	15	0.03	1000000	0	0.000402256	4472.54
0	0.0314578	996073	0	0	0	0	0	0.01	0	0	0	0	0	0	0	0.02	0	0	16	0.03	1000000	0	0.00145781	3926.7
0	0.03285	989233	0	0	0	0	0.01	0	0	0	0	0	0	0	0.02	0	0	0	1	0.03	1000000	0	0.00285	10766.9
0	0.0317721	992416	0	0	0	0	0.01	0	0	0	0	0	0	0	0.02	0	0	0	2	0.03	1000000	0	0.00177212	7584.4
0	0.0312956	996774	0	0	0	0	0	0.01	0	0	0	0	0	0	0.02	0	0	0	3	0.03	1000000	0	0.00129557	3225.68
0	0.0318785	995312	0	0	0	0	0	0.01	0	0	0	0	0	0	0.02	0	0	0	4	0.03	1000000	0	0.00187846	4687.71
0	0.0305831	996243	0	0	0	0	0	0.01	0	0	0	0	0	0	0	0.02	0	0	5	0.03	1000000	0	0.000583093	3756.89
0	0.0314364	994160	0	0	0	0	0.01	0	0	0	0	0	0	0	0.02	0	0	0	6	0.03	1000000	0	0.00143641	5840.38
0	0.0315428	993449	0	0	0	0	0.01	0	0	0	0	0	0	0	0.02	0	0	0	7	0.03	1000000	0	0.00154278	6551.11
0	0.0299032	996259	0	0	0	0	0	0	0.01	0	0	0	0	0	0.02	0	0	0	8	0.03	1000000	0	9.67741e-05	3741.34
0	0.0315323	995158	0	0	0	0	0	0	0.01	0	0	0	0	0	0.02	0	0	0	9	0.03	1000000	0	0.00153233	4842.41
0.0913177	0.0329034	1.09164e+06	0.1	0	0	0	0	0	0.01	0	0	0	0	0	0	0	0.02	0	10	0.03	1100000	0.00868226	0.0029034	8363.89
0.0934526	0.0319635	1.09325e+06	0.1	0	0	0	0	0	0	0.01	0	0	0	0	0.02	0	0	0	11	0.03	1100000	0.00654741	0.00196352	6749.86
0.0891443	0.0319266	1.09218e+06	0.1	0	0	0	0	0	0	0.01	0	0	0	0	0.02	0	0	0	12	0.03	1100000	0.0108557	0.00192663	7817.65
0.0891163	0.031382	1.09559e+06	0.1	0	0	0	0	0	0	0.01	0	0	0	0	0	0	0.02	0	13	0.03	1100000	0.0108837	0.00138202	4413.27
0.0941172	0.0320584	1.0908e+06	0.1	0	0	0	0	0.01	0	0	0	0	0	0	0.02	0	0	0	14	0.03	1100000	0.00588278	0.00205844	9202.96
0.09579	0.0319134	1.09413e+06	0.1	0	0	0	0	0.01	0	0	0	0	0	0	0.02	0	0	0	15	0.03	1100000	0.00421002	0.00191343	5872.84
0.0784566	0.0323351	1.09019e+06	0.1	0	0	0	0	0.01	0	0	0	0	0	0	0	0.02	0	0	16	0.03	1100000	0.0215434	0.00233509	9812.13
0.086068	0.032056	1.09142e+06	0.1	0	0	0	0.01	0	0	0	0	0	0	0	0.02	0	0	0	1	0.03	1100000	0.013932	0.00205595	8577.94
0.0857194	0.0322182	1.08901e+06	0.1	0	0	0	0.01	0	0	0	0	0	0	0	0.02	0	0	0	2	0.03	1100000	0.0142806	0.00221816	10993.6
0.0948447	0.0319615	1.09143e+06	0.1	0	0	0	0	0.01	0	0	0	0	0	0	0.02	0	0	0	3	0.03	1100000	0.00515532	0.00196152	8565.92
0.0944868	0.0310504	1.09452e+06	0.1	0	0	0	0	0.01	0	0	0	0	0	0	0.02	0	0	0	4	0.03	1100000	0.00551325	0.00105044	5479.33
0.0837671	0.032184	1.09461e+06	0.1	0	0	0	0	0.01	0	0	0	0	0	0	0	0.02	0	0	5	0.03	1100000	0.0162329	0.00218398	5387.31
0.0894784	0.0326979	1.09149e+06	0.1	0	0	0	0.01	0	0	0	0	0	0	0	0.02	0	0	0	6	0.03	1100000	0.0105216	0.0026979	8506.48
0.082892	0.0330571	1.08793e+06	0.1	0	0	0	0.01	0	0	0	0	0	0	0	0.02	0	0	0	7	0.03	1100000	0.017108	0.00305707	12072.5
0.0982868	0.0319702	1.09312e+06	0.1	0	0	0	0	0	0.01	0	0	0	0	0	0.02	0	0	0	8	0.03	1100000	0.00171324	0.00197017	6881.83
0.0957833	0.0315432	1.09436e+06	0.1	0	0	0	0	0	0.01	0	0	0	0	0	0.02	0	0	0	9	0.03	1100000	0.00421669	0.00154318	5637.64
0.185878	0.0322303	1.19048e+06	0.2	0	0	0	0	0	0.01	0	0	0	0	0	0	0	0.02	0	10	0.03	1200000	0.0141224	0.00223028	9522.33
0.183283	0.0320567	1.1895e+06	0.2	0	0	0	0	0	0	0.01	0	0	0	0	0.02	0	0	0	11	0.03	1200000	0.016717	0.00205674	10498.2
0.185894	0.0320013	1.18933e+06	0.2	0	0	0	0	0	0	0.01	0	0	0	0	0.02	0	0	0	12	0.03	1200000	0.0141059	0.00200127	10668.6
0.180106	0.0326256	1.18723e+06	0.2	0	0	0	0	0	0	0.01	0	0	0	0	0	0	0.02	0	13	0.03	1200000	0.0198938	0.00262558	12774.1
0.190312	0.0322527	1.18966e+06	0.2	0	0	0	0	0.01	0	0	0	0	0	0	0.02	0	0	0	14	0.03	1200000	0.00968758	0.00225266	10338.3
0.189251	0.032084	1.19283e+06	0.2	0	0	0	0	0.01	0	0	0	0	0	0	0.02	0	0	0	15	0.03	1200000	0.0107493	0.00208402	7169.2
0.170341	0.0326083	1.18816e+06	0.2	0	0	0	0	0.01	0	0	0	0	0	0	0	0.02	0	0	16	0.03	1200000	0.0296593	0.00260826	11839
0.185531	0.0341488	1.18623e+06	0.2	0	0	0	0.01	0	0	0	0	0	0	0	0.02	0	0	0	1	0.03	1200000	0.0144686	0.00414881	13773.4
0.18188	0.0334846	1.18314e+06	0.2	0	0	0	0.01	0	0	0	0	0	0	0	0.02	0	0	0	2	0.03	1200000	0.0181202	0.00348456	16862.7
0.190571	0.0318291	1.19074e+06	0.2	0	0	0	0	0.01	0	0	0	0	0	0	0.02	0	0	0	3	0.03	1200000	0.0094291	0.00182909	9258.29
0.187018	0.0318664	1.19237e+06	0.2	0	0	0	0	0.01	0	0	0	0	0	0	0.02	0	0	0	4	0.03	1200000	0.0129821	0.00186636	7634.65
0.168115	0.0324897	1.1869e+06	0.2	0	0	0	0	0.01	0	0	0	0	0	0	0	0.02	0	0	5	0.03	1200000	0.0318855	0.00248972	13104.3
0.183135	0.0323711	1.18718e+06	0.2	0	0	0	0.01	0	0	0	0	0	0	0	0.02	0	0	0	6	0.03	1200000	0.0168649	0.00237111	12824.4
0.183283	0.0325279	1.18648e+06	0.2	0	0	0	0.01	0	0	0	0	0	0	0	0.02	0	0	0	7	0.03	1200000	0.0167174	0.00252785	13518.8
0.194303	0.0320677	1.19288e+06	0.2	0	0	0	0	0	0.01	0	0	0	0	0	0.02	0	0	0	8	0.03	1200000	0.00569749	0.00206767	7120.57
0.194785	0.0325022	1.19003e+06	0.2	0	0	0	0	0	0.01	0	0	0	0	0	0.02	0	0	0	9	0.03	1200000	0.00521473	0.00250217	9969.7
0	0.0421176	995008	0	0	0	0	0	0	0.01	0	0	0	0	0	0	0	0.02	0.01	10	0.04	1000000	0	0.00211755	4991.55
0	0.0416763	995994	0	0	0	0	0	0	0	0.01	0	0	0	0	0.02	0	0	0.01	11	0.04	1000000	0	0.00167628	4005.52
0	0.0418046	994984	0	0	0	0	0	0	0	0.01	0	0	0	0	0.02	0	0	0.01	12	0.04	1000000	0	0.00180459	5016.21
0	0.0418776	992365	0	0	0	0	0	0	0	0.01	0	0	0	0	0	0	0.02	0.01	13	0.04	1000000	0	0.00187762	7634.98
0	0.0414007	996749	0	0	0	0	0	0.01	0	0	0	0	0	0	0.02	0	0	0.01	14	0.04	1000000	0	0.00140074	3250.94
0	0.0415653	994651	0	0	0	0	0	0.01	0	0	0	0	0	0	0.02	0	0	0.01	15	0.04	1000000	0	0.00156527	5348.62
0	0.0402708	999468	0	0	0	0	0	0.01	0	0	0	0	0	0	0	0.02	0	0.01	16	0.04	1000000	0	0.000270804	532.408
0	0.0401609	994170	0	0	0	0	0	0	0	0	0	0	0	0	0.02	0	0	0.01	1	0.03	1000000	0	0.0101609	5829.51
0	0.0404447	996705	0	0	0	0	0.01	0	0	0	0	0	0	0	0.02	0	0	0.01	2	0.04	1000000	0	0.000444725	3294.89
0	0.0413457	995016	0	0	0	0	0	0.01	0	0	0	0	0	0	0.02	0	0	0.01	3	0.04	1000000	0	0.00134568	4984.2
0	0.0416135	994433	0	0	0	0	0	0.01	0	0	0	0	0	0	0.02	0	0	0.01	4	0.04	1000000	0	0.00161351	5566.8
0	0.0421574	991503	0	0	0	0	0	0.01	0	0	0	0	0	0	0	0.02	0	0.01	5	0.04	1000000	0	0.00215742	8496.73
0	0.0397562	991416	0	0	0	0	0	0	0	0	0	0	0	0	0.02	0	0	0.01	6	0.03	1000000	0	0.0097562	8583.77
0	0.039967	996687	0	0	0	0	0	0	0	0	0	0	0	0	0.02	0	0	0.01	7	0.03	1000000	0	0.00996703	3313.41
0	0.0412907	999398	0	0	0	0	0	0	0.01	0	0	0	0	0	0.02	0	0	0.01	8	0.04	1000000	0	0.00129068	602.394
0.000324223	0.0401661	995165	0	0	0	0	0	0	0.01	0	0	0	0	0	0.02	0	0	0.01	9	0.04	1000000	0.000324223	0.000166079	4835.45
0.0852902	0.0418531	1.09439e+06	0.1	0	0	0	0	0	0.01	0	0	0	0	0	0	0	0.02	0.01	10	0.04	1100000	0.0147098	0.00185309	5613.41
0.0880083	0.042944	1.0924e+06	0.1	0	0	0	0	0	0	0.01	0	0	0	0	0.02	0	0	0.01	11	0.04	1100000	0.0119917	0.00294399	7602.59
0.0848142	0.0425233	1.09002e+06	0.1	0	0	0	0	0	0	0.01	0	0	0	0	0.02	0	0	0.01	12	0.04	1100000	0.0151858	0.00252332	9983.35
0.0775577	0.0421522	1.09199e+06	0.1	0	0	0	0	0	0	0.01	0	0	0	0	0	0	0.02	0.01	13	0.04	1100000	0.0224423	0.00215224	8008.1
0.0790708	0.0421323	1.08892e+06	0.1	0	0	0	0	0.01	0	0	0	0	0	0	0.02	0	0	0.01	14	0.04	1100000	0.0209292	0.00213225	11075.5
0.0812593	0.0420493	1.09182e+06	0.1	0	0	0	0	0.01	0	0	0	0	0	0	0.02	0	0	0.01	15	0.04	1100000	0.0187407	0.00204929	8184.81
0.0828023	0.0417686	1.09592e+06	0.1	0	0	0	0	0.01	0	0	0	0	0	0	0	0.02	0	0.01	16	0.04	1100000	0.0171977	0.00176864	4082.31
0.080324	0.0408497	1.09101e+06	0.1	0	0	0	0.01	0	0	0	0	0	0	0	0.02	0	0	0.01	1	0.04	1100000	0.019676	0.000849668	8991.03
0.0830972	0.0409039	1.0928e+06	0.1	0	0	0	0.01	0	0	0	0	0	0	0	0.02	0	0	0.01	2	0.04	1100000	0.0169028	0.000903904	7199.92
0.0801149	0.0412959	1.09366e+06	0.1	0	0	0	0	0.01	0	0	0	0	0	0	0.02	0	0	0.01	3	0.04	1100000	0.0198851	0.0012959	6336.94
0.0793548	0.0424188	1.08933e+06	0.1	0	0	0	0	0.01	0	0	0	0	0	0	0.02	0	0	0.01	4	0.04	1100000	0.0206452	0.0024188	10665.3
0.0708664	0.0415581	1.09335e+06	0.1	0	0	0	0	0.01	0	0	0	0	0	0	0	0.02	0	0.01	5	0.04	1100000	0.0291336	0.00155813	6645.95
0.0802994	0.040133	1.09207e+06	0.1	0	0	0	0.01	0	0	0	0	0	0	0	0.02	0	0	0.01	6	0.04	1100000	0.0197006	0.000132973	7932.95
0.0814922	0.040548	1.09023e+06	0.1	0	0	0	0.01	0	0	0	0	0	0	0	0.02	0	0	0.01	7	0.04	1100000	0.0185078	0.000547995	9766.55
0.0839726	0.0420865	1.0942e+06	0.1	0	0	0	0	0	0.01	0	0	0	0	0	0.02	0	0	0.01	8	0.04	1100000	0.0160274	0.00208647	5797.25
0.0815739	0.0416426	1.09486e+06	0.1	0	0	0	0	0	0.01	0	0	0	0	0	0.02	0	0	0.01	9	0.04	1100000	0.0184261	0.00164256	5143.14
0.177141	0.0414076	1.19134e+06	0.2	0	0	0	0	0	0.01	0	0	0	0	0	0	0	0.02	0.01	10	0.04	1200000	0.0228588	0.00140763	8655.57
0.167179	0.0428536	1.18742e+06	0.2	0	0	0	0	0	0	0.01	0	0	0	0	0.02	0	0	0.01	11	0.04	1200000	0.0328207	0.00285364	12582.2
0.170483	0.0422797	1.18841e+06	0.2	0	0	0	0	0	0	0.01	0	0	0	0	0.02	0	0	0.01	12	0.04	1200000	0.0295166	0.00227971	11589.9
0.174777	0.0416331	1.1924e+06	0.2	0	0	0	0	0	0	0.01	0	0	0	0	0	0	0.02	0.01	13	0.04	1200000	0.0252231	0.00163309	7597.83
0.178633	0.0411302	1.19325e+06	0.2	0	0	0	0	0.01	0	0	0	0	0	0	0.02	0	0	0.01	14	0.04	1200000	0.0213671	0.0011302	6749.33
0.177459	0.0429465	1.18914e+06	0.2	0	0	0	0	0.01	0	0	0	0	0	0	0.02	0	0	0.01	15	0.04	1200000	0.0225407	0.00294653	10864.1
0.167119	0.0425611	1.19014e+06	0.2	0	0	0	0	0.01	0	0	0	0	0	0	0	0.02	0	0.01	16	0.04	1200000	0.0328815	0.00256107	9862.06
0.173384	0.0411329	1.18963e+06	0.2	0	0	0	0.01	0	0	0	0	0	0	0	0.02	0	0	0.01	1	0.04	1200000	0.0266159	0.00113289	10372.8
0.170632	0.0408769	1.18838e+06	0.2	0	0	0	0.01	0	0	0	0	0	0	0	0.02	0	0	0.01	2	0.04	1200000	0.0293681	0.000876909	11621.4
0.174949	0.0417465	1.18989e+06	0.2	0	0	0	0	0.01	0	0	0	0	0	0	0.02	0	0	0.01	3	0.04	1200000	0.0250506	0.00174652	10112.8
0.173357	0.0411478	1.19121e+06	0.2	0	0	0	0	0.01	0	0	0	0	0	0	0.02	0	0	0.01	4	0.04	1200000	0.0266432	0.00114785	8789.47
0.172035	0.0417406	1.19094e+06	0.2	0	0	0	0	0.01	0	0	0	0	0	0	0	0.02	0	0.01	5	0.04	1200000	0.0279653	0.00174057	9061.86
0.172531	0.040433	1.18835e+06	0.2	0	0	0	0.01	0	0	0	0	0	0	0	0.02	0	0	0.01	6	0.04	1200000	0.0274692	0.000433021	11647.6
0.175418	0.0407189	1.18945e+06	0.2	0	0	0	0.01	0	0	0	0	0	0	0	0.02	0	0	0.01	7	0.04	1200000	0.0245815	0.000718866	10549.4
0.180029	0.0421008	1.18964e+06	0.2	0	0	0	0	0	0.01	0	0	0	0	0	0.02	0	0	0.01	8	0.04	1200000	0.0199713	0.00210081	10364.9
0.179142	0.0411416	1.19319e+06	0.2	0	0	0	0	0	0.01	0	0	0	0	0	0.02	0	0	0.01	9	0.04	1200000	0.0208582	0.00114165	6809.63
0	0.0517448	993727	0	0	0	0	0	0	0.01	0	0	0	0	0	0	0	0.02	0.02	10	0.05	1000000	0	0.00174481	6272.82
0	0.0525432	993996	0	0	0	0	0	0	0	0.01	0	0	0	0	0.02	0	0	0.02	11	0.05	1000000	0	0.00254322	6004.16
0	0.0510124	994300	0	0	0	0	0	0	0	0.01	0	0	0	0	0.02	0	0	0.02	12	0.05	1000000	0	0.00101243	5700.37
0	0.052042	992616	0	0	0	0	0	0	0	0.01	0	0	0	0	0	0	0.02	0.02	13	0.05	1000000	0	0.002042	7383.56
0	0.0510664	995781	0	0	0	0	0	0.01	0	0	0	0	0	0	0.02	0	0	0.02	14	0.05	1000000	0	0.00106638	4219.25
0	0.0513003	995151	0	0	0	0	0	0.01	0	0	0	0	0	0	0.02	0	0	0.02	15	0.05	1000000	0	0.00130028	4848.97
0	0.0497733	996413	0	0	0	0	0	0.01	0	0	0	0	0	0	0	0.02	0	0.02	16	0.05	1000000	0	0.000226681	3587.16
0	0.0497164	998033	0	0	0	0	0	0	0	0	0	0	0	0	0.02	0	0	0.02	1	0.04	1000000	0	0.00971638	1967.26
0	0.0507036	994013	0	0	0	0	0	0	0	0	0	0	0	0	0.02	0	0	0.02	2	0.04	1000000	0	0.0107036	5987.16
0	0.0518753	995518	0	0	0	0	0	0.01	0	0	0	0	0	0	0.02	0	0	0.02	3	0.05	1000000	0	0.00187531	4482.49
0	0.0508364	997222	0	0	0	0	0	0.01	0	0	0	0	0	0	0.02	0	0	0.02	4	0.05	1000000	0	0.000836435	2778.11
0	0.0511357	995283	0	0	0	0	0	0.01	0	0	0	0	0	0	0	0.02	0	0.02	5	0.05	1000000	0	0.00113565	4716.54
0	0.0499049	996363	0	0	0	0	0	0	0	0	0	0	0	0	0.02	0	0	0.02	6	0.04	1000000	0	0.00990487	3637.34
0.000303531	0.0501993	997281	0	0	0	0	0	0	0	0	0	0	0	0	0.02	0	0	0.02	7	0.04	1000000	0.000303531	0.0101993	2718.65
0	0.0512255	996940	0	0	0	0	0	0	0.01	0	0	0	0	0	0.02	0	0	0.02	8	0.05	1000000	0	0.00122549	3059.64
0	0.0516764	996326	0	0	0	0	0	0	0.01	0	0	0	0	0	0.02	0	0	0.02	9	0.05	1000000	0	0.00167639	3673.67
0.0695741	0.0518765	1.09295e+06	0.1	0	0	0	0	0	0.01	0	0	0	0	0	0	0	0.02	0.02	10	0.05	1100000	0.0304259	0.00187652	7045.46
0.0793582	0.0505273	1.09415e+06	0.1	0	0	0	0	0	0	0.01	0	0	0	0	0.02	0	0	0.02	11	0.05	1100000	0.0206418	0.000527293	5853.32
0.0796467	0.0518962	1.09425e+06	0.1	0	0	0	0	0	0	0.01	0	0	0	0	0.02	0	0	0.02	12	0.05	1100000	0.0203533	0.00189622	5750.61
0.0897916	0.0527651	1.09221e+06	0.1	0	0	0	0	0	0	0.01	0	0	0	0	0	0	0.02	0.02	13	0.05	1100000	0.0102084	0.00276511	7788.34
0.0737337	0.0520158	1.09126e+06	0.1	0	0	0	0	0.01	0	0	0	0	0	0	0.02	0	0	0.02	14	0.05	1100000	0.0262663	0.00201584	8741.56
0.0871686	0.0517633	1.09605e+06	0.1	0	0	0	0	0.01	0	0	0	0	0	0	0.02	0	0	0.02	15	0.05	1100000	0.0128314	0.00176333	3954.79
0.0698972	0.0526263	1.09368e+06	0.1	0	0	0	0	0.01	0	0	0	0	0	0	0	0.02	0	0.02	16	0.05	1100000	0.0301028	0.00262626	6320.81
0.0771277	0.0501412	1.0898e+06	0.1	0	0	0	0	0	0	0	0	0	0	0	0.02	0	0	0.02	1	0.04	1100000	0.0228723	0.0101412	10200.6
0.0814499	0.0501709	1.0934e+06	0.1	0	0	0	0	0	0	0	0	0	0	0	0.02	0	0	0.02	2	0.04	1100000	0.0185501	0.0101709	6603.52
0.0772597	0.0520251	1.09611e+06	0.1	0	0	0	0	0.01	0	0	0	0	0	0	0.02	0	0	0.02	3	0.05	1100000	0.0227403	0.00202515	3887.84
0.0754387	0.0514345	1.09314e+06	0.1	0	0	0	0	0.01	0	0	0	0	0	0	0.02	0	0	0.02	4	0.05	1100000	0.0245613	0.00143451	6864.3
0.0806949	0.0518499	1.09431e+06	0.1	0	0	0	0	0.01	0	0	0	0	0	0	0	0.02	0	0.02	5	0.05	1100000	0.0193051	0.00184992	5687.55
0.0712113	0.0508457	1.09472e+06	0.1	0	0	0	0	0	0	0	0	0	0	0	0.02	0	0	0.02	6	0.04	1100000	0.0287887	0.0108457	5275.77
0.080779	0.0501703	1.09702e+06	0.1	0	0	0	0	0	0	0	0	0	0	0	0.02	0	0	0.02	7	0.04	1100000	0.019221	0.0101703	2980.99
0.059432	0.0527942	1.09432e+06	0.1	0	0	0	0	0	0.01	0	0	0	0	0	0.02	0	0	0.02	8	0.05	1100000	0.040568	0.00279423	5678.1
0.0873377	0.0513696	1.09664e+06	0.1	0	0	0	0	0	0.01	0	0	0	0	0	0.02	0	0	0.02	9	0.05	1100000	0.0126623	0.00136961	3361.84
0.171517	0.0521343	1.19159e+06	0.2	0	0	0	0	0	0.01	0	0	0	0	0	0	0	0.02	0.02	10	0.05	1200000	0.0284834	0.00213431	8409.27
0.168127	0.0509224	1.19347e+06	0.2	0	0	0	0	0	0	0.01	0	0	0	0	0.02	0	0	0.02	11	0.05	1200000	0.0318731	0.000922437	6533.35
0.168673	0.050767	1.19321e+06	0.2	0	0	0	0	0	0	0.01	0	0	0	0	0.02	0	0	0.02	12	0.05	1200000	0.0313271	0.000766969	6792.28
0.169667	0.0516567	1.19129e+06	0.2	0	0	0	0	0	0	0.01	0	0	0	0	0	0	0.02	0.02	13	0.05	1200000	0.0303331	0.00165671	8710.38
0.176698	0.0507138	1.19418e+06	0.2	0	0	0	0	0.01	0	0	0	0	0	0	0.02	0	0	0.02	14	0.05	1200000	0.0233016	0.00071384	5824.1
0.181868	0.0516755	1.19436e+06	0.2	0	0	0	0	0.01	0	0	0	0	0	0	0.02	0	0	0.02	15	0.05	1200000	0.018132	0.00167554	5638.03
0.173312	0.051421	1.1949e+06	0.2	0	0	0	0	0.01	0	0	0	0	0	0	0	0.02	0	0.02	16	0.05	1200000	0.0266885	0.001421	5104.9
0.164413	0.050521	1.191e+06	0.2	0	0	0	0	0	0	0	0	0	0	0	0.02	0	0	0.02	1	0.04	1200000	0.0355869	0.010521	8997.93
0.157206	0.0515407	1.18937e+06	0.2	0	0	0	0	0	0	0	0	0	0	0	0.02	0	0	0.02	2	0.04	1200000	0.0427937	0.0115407	10631
0.162384	0.0511874	1.1912e+06	0.2	0	0	0	0	0.01	0	0	0	0	0	0	0.02	0	0	0.02	3	0.05	1200000	0.0376161	0.00118735	8796.83
0.162306	0.0520801	1.18979e+06	0.2	0	0	0	0	0.01	0	0	0	0	0	0	0.02	0	0	0.02	4	0.05	1200000	0.0376939	0.00208008	10206.6
0.165496	0.0521799	1.19237e+06	0.2	0	0	0	0	0.01	0	0	0	0	0	0	0	0.02	0	0.02	5	0.05	1200000	0.0345037	0.00217986	7631.07
0.165528	0.0512134	1.19045e+06	0.2	0	0	0	0	0	0	0	0	0	0	0	0.02	0	0	0.02	6	0.04	1200000	0.0344716	0.0112134	9551.88
0.16531	0.0504995	1.19266e+06	0.2	0	0	0	0	0	0	0	0	0	0	0	0.02	0	0	0.02	7	0.04	1200000	0.0346904	0.0104995	7336.7
0.164883	0.051016	1.19177e+06	0.2	0	0	0	0	0	0.01	0	0	0	0	0	0.02	0	0	0.02	8	0.05	1200000	0.0351167	0.00101596	8231.2
0.178513	0.0511037	1.19429e+06	0.2	0	0	0	0	0	0.01	0	0	0	0	0	0.02	0	0	0.02	9	0.05	1200000	0.0214871	0.00110372	5705.9
0	0.0204637	1.00267e+06	0	0	0	0	0	0	0.01	0	0	0	0	0.01	0	0	0	0	10	0.02	1000000	0	0.000463709	2669.93
0	0.0199673	998830	0	0	0	0	0	0	0	0.01	0	0.01	0	0	0	0	0	0	11	0.02	1000000	0	3.26678e-05	1170.44
0	0.0197787	1.00051e+06	0	0	0	0	0	0	0	0.01	0	0	0	0.01	0	0	0	0	12	0.02	1000000	0	0.000221253	508.775
0	0.0202469	1.00154e+06	0	0	0	0	0	0	0	0.01	0	0	0	0.01	0	0	0	0	13	0.02	1000000	0	0.000246883	1537.81
0	0.0202896	1.00138e+06	0	0	0	0	0	0.01	0	0	0.01	0	0	0	0	0	0	0	14	0.02	1000000	0	0.000289587	1380.72
0	0.0200928	1.0016e+06	0	0	0	0	0	0.01	0	0	0	0	0.01	0	0	0	0	0	15	0.02	1000000	0	9.28337e-05	1604.28
0	0.0201742	1.00027e+06	0	0	0	0	0	0.01	0	0	0	0	0.01	0	0	0	0	0	16	0.02	1000000	0	0.000174207	266.416
0	0.0218653	992983	0	0	0	0	0.01	0	0	0	0.01	0	0	0	0	0	0	0	1	0.02	1000000	0	0.00186527	7017.12
0	0.0210373	994843	0	0	0	0	0.01	0	0	0	0	0.01	0	0	0	0	0	0	2	0.02	1000000	0	0.00103733	5156.54
0	0.0200541	999176	0	0	0	0	0	0.01	0	0	0.01	0	0	0	0	0	0	0	3	0.02	1000000	0	5.40752e-05	824.016
0	0.0197938	1.00245e+06	0	0	0	0	0	0.01	0	0	0	0	0.01	0	0	0	0	0	4	0.02	1000000	0	0.000206221	2450.83
0	0.0202417	1.00208e+06	0	0	0	0	0	0.01	0	0	0	0	0.01	0	0	0	0	0	5	0.02	1000000	0	0.000241739	2080.85
0	0.0220038	992000	0	0	0	0	0.01	0	0	0	0.01	0	0	0	0	0	0	0	6	0.02	1000000	0	0.00200376	8000.18
0	0.0208461	997564	0	0	0	0	0.01	0	0	0	0	0.01	0	0	0	0	0	0	7	0.02	1000000	0	0.000846128	2435.88
0	0.0196871	999449	0	0	0	0	0	0	0.01	0	0.01	0	0	0	0	0	0	0	8	0.02	1000000	0	0.000312928	551.234
0	0.0201248	1.00325e+06	0	0	0	0	0	0	0.01	0	0	0	0	0.01	0	0	0	0	9	0.02	1000000	0	0.000124782	3251.5
0.09365	0.020245	1.10143e+06	0.1	0	0	0	0	0	0.01	0	0	0	0	0.01	0	0	0	0	10	0.02	1100000	0.00635003	0.000244965	1433.39
0.0949753	0.019934	1.10082e+06	0.1	0	0	0	0	0	0	0.01	0	0.01	0	0	0	0	0	0	11	0.02	1100000	0.00502465	6.60065e-05	815.662
0.0913311	0.0200897	1.09944e+06	0.1	0	0	0	0	0	0	0.01	0	0	0	0.01	0	0	0	0	12	0.02	1100000	0.00866894	8.97104e-05	559.642
0.0906111	0.0199543	1.09978e+06	0.1	0	0	0	0	0	0	0.01	0	0	0	0.01	0	0	0	0	13	0.02	1100000	0.00938887	4.56738e-05	216.83
0.0974509	0.0211724	1.09469e+06	0.1	0	0	0	0	0.01	0	0	0.01	0	0	0	0	0	0	0	14	0.02	1100000	0.00254907	0.00117238	5307.82
0.0977965	0.0201232	1.09997e+06	0.1	0	0	0	0	0.01	0	0	0	0	0.01	0	0	0	0	0	15	0.02	1100000	0.00220351	0.000123184	30.1105
0.0972849	0.0203408	1.09907e+06	0.1	0	0	0	0	0.01	0	0	0	0	0.01	0	0	0	0	0	16	0.02	1100000	0.00271514	0.00034081	930.167
0.0876473	0.0220992	1.08935e+06	0.1	0	0	0	0.01	0	0	0	0.01	0	0	0	0	0	0	0	1	0.02	1100000	0.0123527	0.00209922	10649.1
0.0952372	0.0201202	1.09951e+06	0.1	0	0	0	0	0	0	0	0	0.01	0	0	0	0	0	0	2	0.01	1100000	0.00476281	0.0101202	492.461
0.0997281	0.0197861	1.09723e+06	0.1	0	0	0	0	0.01	0	0	0.01	0	0	0	0	0	0	0	3	0.02	1100000	0.000271946	0.000213904	2773.9
0.0951111	0.020465	1.10104e+06	0.1	0	0	0	0	0.01	0	0	0	0	0.01	0	0	0	0	0	4	0.02	1100000	0.00488894	0.000464955	1039.17
0.0978512	0.0202032	1.09957e+06	0.1	0	0	0	0	0.01	0	0	0	0	0.01	0	0	0	0	0	5	0.02	1100000	0.00214877	0.000203195	430.271
0.0841006	0.0226853	1.08957e+06	0.1	0	0	0	0.01	0	0	0	0.01	0	0	0	0	0	0	0	6	0.02	1100000	0.0158994	0.00268529	10434.5
0.087586	0.021511	1.09219e+06	0.1	0	0	0	0.01	0	0	0	0	0.01	0	0	0	0	0	0	7	0.02	1100000	0.012414	0.00151096	7811.61
0.0961989	0.0214001	1.09641e+06	0.1	0	0	0	0	0	0.01	0	0.01	0	0	0	0	0	0	0	8	0.02	1100000	0.00380109	0.00140008	3587.74
0.0951867	0.0204438	1.09969e+06	0.1	0	0	0	0	0	0.01	0	0	0	0	0.01	0	0	0	0	9	0.02	1100000	0.00481332	0.000443835	310.414
0.194798	0.0200907	1.19722e+06	0.2	0	0	0	0	0	0.01	0	0	0	0	0.01	0	0	0	0	10	0.02	1200000	0.00520152	9.07176e-05	2776.73
0.197814	0.0200757	1.20008e+06	0.2	0	0	0	0	0	0	0.01	0	0.01	0	0	0	0	0	0	11	0.02	1200000	0.00218608	7.5661e-05	75.9784
0.19744	0.0199552	1.20004e+06	0.2	0	0	0	0	0	0	0.01	0	0	0	0.01	0	0	0	0	12	0.02	1200000	0.00256008	4.47501e-05	40.192
0.192774	0.0200586	1.20039e+06	0.2	0	0	0	0	0	0	0.01	0	0	0	0.01	0	0	0	0	13	0.02	1200000	0.00722578	5.86049e-05	385.018
0.198488	0.0200108	1.19465e+06	0.2	0	0	0	0	0.01	0	0	0.01	0	0	0	0	0	0	0	14	0.02	1200000	0.00151249	1.0841e-05	5345.01
0.198405	0.0201655	1.20054e+06	0.2	0	0	0	0	0.01	0	0	0	0	0.01	0	0	0	0	0	15	0.02	1200000	0.00159549	0.000165482	539.021
0.194589	0.0200925	1.19931e+06	0.2	0	0	0	0	0.01	0	0	0	0	0.01	0	0	0	0	0	16	0.02	1200000	0.00541117	9.25351e-05	686.849
0.180573	0.0233711	1.18528e+06	0.2	0	0	0	0.01	0	0	0	0.01	0	0	0	0	0	0	0	1	0.02	1200000	0.0194273	0.00337106	14715.7
0.188484	0.0225391	1.18635e+06	0.2	0	0	0	0.01	0	0	0	0	0.01	0	0	0	0	0	0	2	0.02	1200000	0.0115157	0.00253907	13650.1
0.198089	0.019967	1.19639e+06	0.2	0	0	0	0	0.01	0	0	0.01	0	0	0	0	0	0	0	3	0.02	1200000	0.00191083	3.29801e-05	3612.86
0.196796	0.020292	1.20045e+06	0.2	0	0	0	0	0.01	0	0	0	0	0.01	0	0	0	0	0	4	0.02	1200000	0.00320447	0.000291994	450.541
0.197656	0.0203956	1.19928e+06	0.2	0	0	0	0	0.01	0	0	0	0	0.01	0	0	0	0	0	5	0.02	1200000	0.00234416	0.000395633	720.588
0.183661	0.0239752	1.18513e+06	0.2	0	0	0	0.01	0	0	0	0.01	0	0	0	0	0	0	0	6	0.02	1200000	0.0163386	0.0039752	14865.2
0.188081	0.0223973	1.18897e+06	0.2	0	0	0	0.01	0	0	0	0	0.01	0	0	0	0	0	0	7	0.02	1200000	0.0119194	0.00239735	11026.9
0.18475	0.0219302	1.18926e+06	0.2	0	0	0	0	0	0.01	0	0.01	0	0	0	0	0	0	0	8	0.02	1200000	0.0152498	0.00193022	10740
0.194044	0.0207209	1.19636e+06	0.2	0	0	0	0	0	0.01	0	0	0	0	0.01	0	0	0	0	9	0.02	1200000	0.00595615	0.00072089	3639.54
0	0.032265	990858	0	0	0	0	0	0	0.01	0	0	0	0	0.01	0	0	0	0.01	10	0.03	1000000	0	0.00226505	9142.03
0	0.0300083	999631	0	0	0	0	0	0	0	0.01	0	0.01	0	0	0	0	0	0.01	11	0.03	1000000	0	8.28645e-06	368.654
0	0.0301872	998193	0	0	0	0	0	0	0	0.01	0	0	0	0.01	0	0	0	0.01	12	0.03	1000000	0	0.00018722	1807.31
0	0.0296121	1.00028e+06	0	0	0	0	0	0	0	0.01	0	0	0	0.01	0	0	0	0.01	13	0.03	1000000	0	0.000387939	280.937
0	0.0315041	996240	0	0	0	0	0	0.01	0	0	0.01	0	0	0	0	0	0	0.01	14	0.03	1000000	0	0.00150407	3760.14
0	0.0309852	996236	0	0	0	0	0	0.01	0	0	0	0	0.01	0	0	0	0	0.01	15	0.03	1000000	0	0.000985156	3763.88
0	0.0312446	997278	0	0	0	0	0	0.01	0	0	0	0	0.01	0	0	0	0	0.01	16	0.03	1000000	0	0.00124462	2721.85
0	0.0299708	996127	0	0	0	0	0	0	0	0	0.01	0	0	0	0	0	0	0.01	1	0.02	1000000	0	0.00997083	3873.44
0	0.0303409	999886	0	0	0	0	0.01	0	0	0	0	0.01	0	0	0	0	0	0.01	2	0.03	1000000	0	0.000340937	113.512
0	0.0308092	997321	0	0	0	0	0	0.01	0	0	0.01	0	0	0	0	0	0	0.01	3	0.03	1000000	0	0.000809227	2678.91
0	0.0308808	996016	0	0	0	0	0	0.01	0	0	0	0	0.01	0	0	0	0	0.01	4	0.03	1000000	0	0.000880833	3983.93
0	0.0317277	994595	0	0	0	0	0	0.01	0	0	0	0	0.01	0	0	0	0	0.01	5	0.03	1000000	0	0.00172766	5404.57
0	0.0301506	997444	0	0	0	0	0	0	0	0	0.01	0	0	0	0	0	0	0.01	6	0.02	1000000	0	0.0101506	2556.33
0	0.030162	999024	0	0	0	0	0	0	0	0	0	0.01	0	0	0	0	0	0.01	7	0.02	1000000	0	0.010162	976.264
0	0.0312519	996289	0	0	0	0	0	0	0.01	0	0.01	0	0	0	0	0	0	0.01	8	0.03	1000000	0	0.00125186	3710.95
0	0.0306091	995974	0	0	0	0	0	0	0.01	0	0	0	0	0.01	0	0	0	0.01	9	0.03	1000000	0	0.000609072	4026.43
0.0775877	0.0317018	1.09155e+06	0.1	0	0	0	0	0	0.01	0	0	0	0	0.01	0	0	0	0.01	10	0.03	1100000	0.0224123	0.00170176	8449.25
0.0788705	0.0308012	1.0984e+06	0.1	0	0	0	0	0	0	0.01	0	0.01	0	0	0	0	0	0.01	11	0.03	1100000	0.0211295	0.000801196	1602.77
0.0921783	0.0307215	1.09945e+06	0.1	0	0	0	0	0	0	0.01	0	0	0	0.01	0	0	0	0.01	12	0.03	1100000	0.00782166	0.000721489	553.621
0.0765125	0.0308439	1.09693e+06	0.1	0	0	0	0	0	0	0.01	0	0	0	0.01	0	0	0	0.01	13	0.03	1100000	0.0234875	0.000843949	3071.62
0.0843054	0.0322154	1.08969e+06	0.1	0	0	0	0	0.01	0	0	0.01	0	0	0	0	0	0	0.01	14	0.03	1100000	0.0156946	0.00221539	10310.5
0.0838506	0.0313558	1.09616e+06	0.1	0	0	0	0	0.01	0	0	0	0	0.01	0	0	0	0	0.01	15	0.03	1100000	0.0161494	0.00135576	3840.97
0.0874465	0.0310035	1.09566e+06	0.1	0	0	0	0	0.01	0	0	0	0	0.01	0	0	0	0	0.01	16	0.03	1100000	0.0125535	0.00100345	4344.98
0.0858483	0.0303502	1.09211e+06	0.1	0	0	0	0.01	0	0	0	0.01	0	0	0	0	0	0	0.01	1	0.03	1100000	0.0141517	0.000350156	7890.56
0.0630914	0.0326951	1.08826e+06	0.1	0	0	0	0.01	0	0	0	0	0.01	0	0	0	0	0	0.01	2	0.03	1100000	0.0369086	0.00269512	11743.1
0.0824015	0.0321331	1.08905e+06	0.1	0	0	0	0	0.01	0	0	0.01	0	0	0	0	0	0	0.01	3	0.03	1100000	0.0175985	0.00213308	10951.5
0.0812598	0.0316338	1.0939e+06	0.1	0	0	0	0	0.01	0	0	0	0	0.01	0	0	0	0	0.01	4	0.03	1100000	0.0187402	0.00163381	6104.56
0.0747564	0.0326048	1.08921e+06	0.1	0	0	0	0	0.01	0	0	0	0	0.01	0	0	0	0	0.01	5	0.03	1100000	0.0252436	0.00260477	10791.6
0.0850824	0.0310808	1.09218e+06	0.1	0	0	0	0.01	0	0	0	0.01	0	0	0	0	0	0	0.01	6	0.03	1100000	0.0149176	0.00108076	7816.34
0.0815604	0.0332441	1.08905e+06	0.1	0	0	0	0.01	0	0	0	0	0.01	0	0	0	0	0	0.01	7	0.03	1100000	0.0184396	0.00324415	10945.3
0.0849384	0.0321733	1.09208e+06	0.1	0	0	0	0	0	0.01	0	0.01	0	0	0	0	0	0	0.01	8	0.03	1100000	0.0150616	0.00217334	7920.28
0.0808508	0.0319998	1.09338e+06	0.1	0	0	0	0	0	0.01	0	0	0	0	0.01	0	0	0	0.01	9	0.03	1100000	0.0191492	0.0019998	6620.57
0.175639	0.0319746	1.19082e+06	0.2	0	0	0	0	0	0.01	0	0	0	0	0.01	0	0	0	0.01	10	0.03	1200000	0.024361	0.00197461	9175.07
0.16375	0.0307908	1.19228e+06	0.2	0	0	0	0.01	0	0	0.01	0	0.01	0	0	0	0	0	0.01	11	0.04	1200000	0.0362504	0.00920916	7724.27
0.184896	0.0304496	1.1984e+06	0.2	0	0	0	0	0	0	0.01	0	0	0	0.01	0	0	0	0.01	12	0.03	1200000	0.0151037	0.000449563	1603.76
0.154688	0.0317836	1.19173e+06	0.2	0	0	0	0	0	0	0.01	0	0	0	0.01	0	0	0	0.01	13	0.03	1200000	0.0453117	0.00178363	8268.96
0.184449	0.0322975	1.18914e+06	0.2	0	0	0	0	0.01	0	0	0.01	0	0	0	0	0	0	0.01	14	0.03	1200000	0.0155512	0.00229753	10862.6
0.178914	0.0320571	1.19234e+06	0.2	0	0	0	0	0.01	0	0	0	0	0.01	0	0	0	0	0.01	15	0.03	1200000	0.0210864	0.00205709	7661.34
0.172074	0.0319329	1.18807e+06	0.2	0	0	0	0	0.01	0	0	0	0	0.01	0	0	0	0	0.01	16	0.03	1200000	0.0279261	0.00193294	11928.8
0.183572	0.0307065	1.18813e+06	0.2	0	0	0	0.01	0	0	0	0.01	0	0	0	0	0	0	0.01	1	0.03	1200000	0.0164285	0.000706497	11874
0.173914	0.0331777	1.18541e+06	0.2	0	0	0	0.01	0	0	0	0	0.01	0	0	0	0	0	0.01	2	0.03	1200000	0.0260864	0.00317771	14587.9
0.181891	0.0317783	1.18959e+06	0.2	0	0	0	0	0.01	0	0	0.01	0	0	0	0	0	0	0.01	3	0.03	1200000	0.0181094	0.0017783	10406.5
0.176646	0.0328576	1.18547e+06	0.2	0	0	0	0	0.01	0	0	0	0	0.01	0	0	0	0	0.01	4	0.03	1200000	0.0233536	0.0028576	14529.5
0.167804	0.0327295	1.18466e+06	0.2	0	0	0	0	0.01	0	0	0	0	0.01	0	0	0	0	0.01	5	0.03	1200000	0.0321964	0.00272954	15340
0.179528	0.0307576	1.18984e+06	0.2	0	0	0	0.01	0	0	0	0.01	0	0	0	0	0	0	0.01	6	0.03	1200000	0.0204723	0.000757643	10157.1
0.184473	0.0323278	1.18872e+06	0.2	0	0	0	0.01	0	0	0	0	0.01	0	0	0	0	0	0.01	7	0.03	1200000	0.0155272	0.00232784	11284.8
0.1785	0.0323334	1.19047e+06	0.2	0	0	0	0	0	0.01	0	0.01	0	0	0	0	0	0	0.01	8	0.03	1200000	0.0214997	0.00233341	9528.8
0.182619	0.0309325	1.19554e+06	0.2	0	0	0	0	0	0.01	0	0	0	0	0.01	0	0	0	0.01	9	0.03	1200000	0.0173811	0.000932531	4464.36
0	0.0400259	995314	0	0	0	0	0	0	0.01	0	0	0	0	0.01	0	0	0	0.02	10	0.04	1000000	0	2.58683e-05	4686.23
0	0.0413511	999822	0	0	0	0	0.01	0	0	0.01	0	0.01	0	0	0	0	0	0.02	11	0.05	1000000	0	0.00864885	177.929
0	0.0409451	999703	0	0	0	0	0.01	0	0	0.01	0	0	0	0.01	0	0	0	0.02	12	0.05	1000000	0	0.00905494	296.569
0	0.0408566	998398	0	0	0	0	0	0	0	0.01	0	0	0	0.01	0	0	0	0.02	13	0.04	1000000	0	0.000856623	1602.43
0	0.0404802	996110	0	0	0	0	0	0.01	0	0	0.01	0	0	0	0	0	0	0.02	14	0.04	1000000	0	0.000480188	3890.41
0	0.0402983	999224	0	0	0	0	0	0.01	0	0	0	0	0.01	0	0	0	0	0.02	15	0.04	1000000	0	0.000298292	776.159
0	0.0412192	996744	0	0	0	0	0	0.01	0	0	0	0	0.01	0	0	0	0	0.02	16	0.04	1000000	0	0.00121918	3255.95
0	0.0404517	992426	0	0	0	0	0	0	0	0	0.01	0	0	0	0	0	0	0.02	1	0.03	1000000	0	0.0104517	7573.57
0	0.0406366	1.00119e+06	0	0	0	0	0.01	0	0	0	0	0.01	0	0	0	0	0	0.02	2	0.04	1000000	0	0.000636642	1194.07
0	0.0408784	995605	0	0	0	0	0	0.01	0	0	0.01	0	0	0	0	0	0	0.02	3	0.04	1000000	0	0.000878368	4395.13
0	0.0408307	999240	0	0	0	0	0	0.01	0	0	0	0	0.01	0	0	0	0	0.02	4	0.04	1000000	0	0.000830709	759.681
0	0.0400301	1.00062e+06	0	0	0	0	0	0.01	0	0	0	0	0.01	0	0	0	0	0.02	5	0.04	1000000	0	3.0092e-05	624.577
0	0.0398464	994602	0	0	0	0	0	0	0	0	0.01	0	0	0	0	0	0	0.02	6	0.03	1000000	0	0.0098464	5398.48
0	0.0423774	993444	0	0	0	0	0.01	0	0	0	0	0.01	0	0	0	0	0	0.02	7	0.04	1000000	0	0.00237743	6555.88
0	0.0415499	996523	0	0	0	0	0	0	0.01	0	0.01	0	0	0	0	0	0	0.02	8	0.04	1000000	0	0.00154993	3476.68
0	0.0415047	994524	0	0	0	0	0	0	0.01	0	0	0	0	0.01	0	0	0	0.02	9	0.04	1000000	0	0.00150466	5476.07
0.0770887	0.0426344	1.09339e+06	0.1	0	0	0	0	0	0.01	0	0	0	0	0.01	0	0	0	0.02	10	0.04	1100000	0.0229113	0.00263436	6605.01
0.0721202	0.0432591	1.09084e+06	0.1	0	0	0	0	0	0	0.01	0	0.01	0	0	0	0	0	0.02	11	0.04	1100000	0.0278798	0.00325914	9159.42
0.0815149	0.0420503	1.09509e+06	0.1	0	0	0	0.01	0	0	0.01	0	0	0	0.01	0	0	0	0.02	12	0.05	1100000	0.0184851	0.00794973	4907.23
0.0708629	0.0422526	1.09369e+06	0.1	0	0	0	0.01	0	0	0.01	0	0	0	0.01	0	0	0	0.02	13	0.05	1100000	0.0291371	0.00774745	6311.42
0.0787479	0.042253	1.09318e+06	0.1	0	0	0	0	0.01	0	0	0.01	0	0	0	0	0	0	0.02	14	0.04	1100000	0.0212521	0.00225301	6819.43
0.0764204	0.0425932	1.09165e+06	0.1	0	0	0	0	0.01	0	0	0	0	0.01	0	0	0	0	0.02	15	0.04	1100000	0.0235796	0.00259315	8345.24
0.0807175	0.0421734	1.09246e+06	0.1	0	0	0	0	0.01	0	0	0	0	0.01	0	0	0	0	0.02	16	0.04	1100000	0.0192825	0.00217341	7540.06
0.070509	0.0412906	1.09073e+06	0.1	0	0	0	0	0	0	0	0.01	0	0	0	0	0	0	0.02	1	0.03	1100000	0.029491	0.0112906	9273.87
0.0698326	0.0410028	1.09173e+06	0.1	0	0	0	0.01	0	0	0	0	0.01	0	0	0	0	0	0.02	2	0.04	1100000	0.0301674	0.00100284	8268.64
0.0745634	0.0424504	1.09218e+06	0.1	0	0	0	0	0.01	0	0	0.01	0	0	0	0	0	0	0.02	3	0.04	1100000	0.0254366	0.00245044	7816.76
0.0819573	0.0417798	1.09327e+06	0.1	0	0	0	0	0.01	0	0	0	0	0.01	0	0	0	0	0.02	4	0.04	1100000	0.0180427	0.00177975	6728.58
0.0798282	0.0415696	1.09535e+06	0.1	0	0	0	0	0.01	0	0	0	0	0.01	0	0	0	0	0.02	5	0.04	1100000	0.0201718	0.00156955	4654.31
0.0723728	0.0407746	1.09298e+06	0.1	0	0	0	0	0	0	0	0.01	0	0	0	0	0	0	0.02	6	0.03	1100000	0.0276272	0.0107746	7019.2
0.0672176	0.0423596	1.09279e+06	0.1	0	0	0	0.01	0	0	0	0	0.01	0	0	0	0	0	0.02	7	0.04	1100000	0.0327824	0.00235964	7210.95
0.0784404	0.0419834	1.09324e+06	0.1	0	0	0	0	0	0.01	0	0.01	0	0	0	0	0	0	0.02	8	0.04	1100000	0.0215596	0.00198336	6760.49
0.0808582	0.0412614	1.09484e+06	0.1	0	0	0	0	0	0.01	0	0	0	0	0.01	0	0	0	0.02	9	0.04	1100000	0.0191418	0.00126141	5164.34
0.178573	0.0415026	1.19267e+06	0.2	0	0	0	0	0	0.01	0	0	0	0	0.01	0	0	0	0.02	10	0.04	1200000	0.0214274	0.00150257	7327.57
0.181438	0.0416154	1.19491e+06	0.2	0	0	0	0	0	0	0.01	0	0.01	0	0	0	0	0	0.02	11	0.04	1200000	0.0185618	0.00161537	5094.38
0.179911	0.0418988	1.1942e+06	0.2	0	0	0	0	0	0	0.01	0	0	0	0.01	0	0	0	0.02	12	0.04	1200000	0.0200886	0.00189883	5804
0.166717	0.0427645	1.18944e+06	0.2	0	0	0	0	0	0	0.01	0	0	0	0.01	0	0	0	0.02	13	0.04	1200000	0.0332832	0.00276448	10555.9
[truncated: 9,805 more rows]
